# Supplementary material for: Comparison of phosphorylation patterns across eukaryotes by discriminative N-gram analysis
Source: BMC Bioinformatics. 2015 Jul 30;16(1):239. doi: 10.1186/s12859-015-0657-2 (PMC4520095; doi:10.1186/s12859-015-0657-2)
Supplement: Additional file 2: Table S2. — Alignment of motif scores from P. infestans, A. thaliana, S. cerevisiae and Homo sapiens. [file 12859_2015_657_MOESM2_ESM.xlsx]

## Sheet: aligned_motifs_score
motif	P.infestans	P.infestans	P.infestans	P.infestans	P.infestans	P.infestans	P.infestans	P.infestans	A.thaliana	A.thaliana	A.thaliana	A.thaliana	S.cerevisae	S.cerevisae	S.cerevisae	S.cerevisae	Homesapiens	Homesapiens	Homesapiens	Homesapiens
motif	x-motif	mmfph	mmfph	x-motif	x-motif	mmfph	x-motif	mmfph	x-motif	mmfph	x-motif	mmfph	mmfph	x-motif	mmfph	x-motif	mmfph	mmfph	x-motif	x-motif
motif	MSMS_13S	MSMS_13S	proteome_13S	proteome_13S	MSMS_21S	MSMS_21S	proteome_21S	proteome_21S	proteome_13S	proteome_13S	proteome_21S	proteome_21S	proteome_13S	proteome_13S	proteome_21S	proteome_21S	proteome_13S	proteome_21S	proteome_13S	proteome_21S
........N.S..E.......													1.5908582794245345		1.557801850731968
.....R...RS.S........																	2.565638965045494	2.6144229918891493
.E....SP.....										2.873450999160916		2.8615042843709353
....R.S.G....																	1.4186699780884122	1.439488239351752
....KL....S..........		1.8068786439453801				1.8205337417115683
..........S.......E.E															1.2541145267099774
.........GS..E.......										1.517282517218005		1.5514502897718647	1.5309157389682524		1.5020457067343471
R.R...S......																	1.5089901332030347	1.5433282979256298
..........SD.E......K												3.8688629035367343			3.7304253432582977
..........S.D......E.												1.722143119803769			1.388977600167475
..D...S...E..										1.5020846181307124		1.5087251894228417
........R.SF.........			2.5914734266034634					2.56989138615722
...R....S.SP.........																		3.381697885089234
..R.R.....S..........																		1.6007619020467156
...R......SP...R.....																		3.9358699936969406
..R...S.S.S..																	2.2881277710102634	2.2723620041143917
...S.DS......													1.274961681484294		1.301302308991085
.....E..E.S..........										1.4457961518730138		1.5142780243042342
....N.S..D...													1.5146910240514788		1.5317815246944588
......S.D...D													1.5383908595303988		1.4937100195789432
..........S..E...D...												1.92358646230212			1.637476962924229
...S..S......														0.650764559		0.622930351
..K....R..S..........												1.5395075387559423
..........S.D......R.												2.0341169862914397
..........SP.R..S....																	3.4556374845511426	3.494460717812134
.......DD.S..........										1.7688160475618486		1.7711548760674372
.......RS.S.......R..																		3.3574503388425567
..........SDDE.......	4.794415866	3.977777014394068	4.297844652521761	5.176322773	4.77925972	3.929347228850493		4.246972088866808	4.018812186	4.6004628948759585	4.121015401	4.627553268857657	3.407146326252146		3.4056483747318347
E.........SD.........												1.4766752423287248
.........ES...E......													1.6559141630128915		1.6621919734880113
..........S..R.R.R...																		2.6728185878803403
..........SDD..D.....										3.907138028836934		3.9006463462010386
..........SP......E..												2.5166741956967105			2.500384421352177
..........SP.........	2.392317423	2.013553155259028	1.523865699994979	2.403267722	2.333423734	1.9316969231324639	2.403267722		1.726831217		1.748461233		1.3843065939325903	2.053111336		2.121015401	1.6437757753170512		2.039138394	2.021479727
...R.RS..R...																	2.9787607314544355	3.039374569450801
.......R.RS..R.......																	2.9787607314544355	3.039374569450801
........SRS........R.																		3.0174128634034627
.....D.D..S..........													1.4342274513269704		1.4468029398893256
....E.S...D..										1.6424276944031853		1.6314559331394733	1.517329244002569		1.4938794593631404
........N.S.D........													1.5795682662053094		1.5990857739113118
..E...S.E....										1.5467259689746988		1.527154702532163	1.4455498385534926		1.4584682651864267
......SDD.E..										4.119837053969538		4.129526404907781
....N.SP.....													2.540432891068617		2.5117179687297058
...D..SD.E...										4.041834541968265		3.9600007394069783			3.2603464804214926
...K..S..E...										1.5112563389423437		1.5665177378608066
RR..S.S......																	2.881383811921289	2.90493813414505
.......RR.S..........	2.94673086	2.954052914475153	3.081906104550686	3.286881148	2.963474124	2.9596144986358577	3.316145742	3.09451141060695		1.7249456875269509		1.7452414347922904	3.2284803457647215	3.308885057	3.1816948833998344	3.303050085	1.811129327521171	1.8174106014632376	2.327687364	2.361768359
.........GS.D........													1.565357907130668		1.5615665181802676
...R...R..S......R...																		3.148516957014835
....E.S..D...										1.7142228085773197
.........DS..D.......																	1.6901985458700504	1.6965815052624371
....R.....S..R.......																	1.571633211825733	1.5913263766082535
.D.D..S......													1.4342274513269704		1.4468029398893256
.....R..S.S.......R..																		3.0184670797754647
.K....S......									0.731183242
.L....SP.....		1.8177844334279603				1.7704525557949882
.....DSDD....		4.080329665724512	4.363331018885758			4.097507338503236		4.41491672618088		4.031609870957803		4.059688086183811
......SP...P.			3.250088925250006										2.4096326604149505		2.432336734922943
......R...S....R.....										1.5215777306349239		1.5245407292229614
......S.S.SP.																	2.073018190847242	2.084176748503925
.........ES.D........										1.971759663738288		2.0052636174221474	1.5868762315172529		1.6104392504775162
..E.......S.E........												1.4703900294481365
.R.....R.RS..........																		3.165538523960871
........SRS......R...																		3.105478828242621
.........DS.......E..												1.4466577371076512			1.3614408687962798
..........SDDD.......									4.047887329	4.252411213057517	4.091699834	4.275502565134907	3.614932414403392		3.632842462287509	3.992768431
....E.S.D....										1.9594853792340263			1.6348462918018718		1.6537310476935352
..........SP........E												2.5688027824485937			2.612337227422529
.R...RS.S....																	2.565638965045494	2.6144229918891493
.....ESE.E...										3.2193727275204522		3.216155796179744
......SF...R.		2.301772007974343						2.3277396519990963
..........SD.E....E..												3.5276434700406116
...K......SD.E.......												4.06746543677553
...R.R....S......R...																		3.0127439954407933
..........SP......R..												2.7289371694672253
R..RS.S......																	2.924091420362006	2.9492525850441758
..........SP...R.....		2.582894540486485	3.180097968635905					3.1172822281024946											2.767654798	2.809414444
.....R...GS..........			2.0893254952309617					2.119800140643311
..........SP....R.R..																		3.8625132923898424
.R........S......R...																		1.7082181166099009
..E.......S.D........												1.7044300469397988
.....R....S.D........										1.8369030906980393		1.8423276387002643
.....R.R..S..........	3.003602237	2.3167816616493164	2.7909485346272	3.363171077	3.019701914	2.33017605369499	3.393690764	2.8194677182712318		1.8136234299361496		1.8128870990242114	2.430310076846476		2.4619053983407744
.......E..S......E...															1.4666476250061398
.....DS....E.										1.7786584801825784		1.7859694950941989	1.4698517795650337		1.50283647111499
R.........S.........R																		1.7740471473577697
.........DS.....E....										1.6539305913999578		1.6606955534802865	1.3949257775417472		1.4264706821111948
...R......S.........R																		1.5277674302562696
..S..RS......																	1.1488074141900964
..R.......S..E.......															1.7554698062020981
.....RS.S.S..																	2.1502701392509693	2.162151578388384
.........ES..D.......										1.7003718426498853		1.7790834357535559	1.487764786460431		1.501391608659832
.....K....SP.........																		2.6601848684966085
......S.SP.P.																	2.3648158370076735	2.4006856152302283
..........S..E.......	1.09085343			1.189033824			1.137503524									0.887525271
.K......R.S..........															1.4833576858295703
..........S.DD.D.....										3.7229469014009537		3.7602312270312006
...RK.S......														2.596935142		2.629939409
........E.S..E.E.....										3.243183688791521		3.245122075059085
......R..RS......R...																		3.514319187459422
..........SEE........														2.169925001	1.7088201388112914	2.160274831
..........S..E......E															1.4338645581848484
...D......S.D........												1.4955162636886243
.....R....S.SP.......																		3.007865901052329
.....D....S....E.....										1.536985299844189		1.5388941179047717
..R.R.S......																	1.4623645606257292	1.494644746773528
R.....S..R...																	1.571633211825733	1.5913263766082535
......SD.DE..										4.000401822980918		4.014850810612107
.........RS....P.....										1.6951708534929173		1.5820386096052876
......S.DS...													1.154933413671867		1.1832810876742725
..........S..P.....R.																		1.5592845882396131
..........SP.......P.								3.4559751329760764
.....R...RS........R.																		3.157609759495957
.......R..S........K.												1.8753669377526812			2.1477546540451313			1.6448124651452216
..........SDD.D......										4.15328353706268		4.17838133817738	3.6003186086736		3.5814231766173474
.....R.R..SP.........																	3.8434620731217564	3.856837107857639
......E...S...E......										1.299536504175669			1.3938214323649807		1.401848714431087
..........S..D...E...												1.589866599732311			1.462062631738662
........RRS.S........																	3.2643522986460374	3.261338446289552
..R....R..S..........						2.5646926478790153		2.6668217842047004				2.097950710643344			2.212695437404783
D.....S..D...													1.4209332779822221		1.4336211351932489
.R..S.S..R...																	2.6898181548869387	2.6877516147549243
E.....S..E...										1.5027687489482024		1.5044024176257402
......S.GE...										1.7737194935151046		1.7872077646244167
..........S..K.......																			0.659924558	0.815575429
..........S...D.D....										1.54156920582239		1.5331290091243415
S......R..S..R.......																		2.95853250492699
...RRGS......			4.647815784590927					4.704140655995536
......SPK....			3.6867490539043044				3.835924074	3.717815592892613	2.996388746	3.066725717509976	2.998195503	3.069284151218581
....N.S..E...													1.5908582794245345		1.557801850731968
..........SP......R.S																		3.473703407338405
........D.SP.........										2.442897845496205		2.462339896734667
..........S.D....K...												1.5316156043153566
..........S.E.......E															1.427369091091482
..R.......S.........R																		1.5263510626125296
..........SP.E.......			2.32350503839257					2.2962461903706357		2.311090240785262		2.3395744102542473	2.083160044717828		2.0307071949968947		2.0083559876626857	2.035007087713017
..P....R..S..........																		1.7230191618571007
..........SD.EE......										4.287959812777864		4.268378130701526	3.6477743190376604		3.6691520259888213
..E.......SP.........												2.6741568115937193
........S.SP....R....																	3.1702352656888944	3.1552192120709632
.........DS....E.....										1.7786584801825784		1.7859694950941989	1.4698517795650337		1.50283647111499
....R..RS.S..........																	2.924091420362006	2.9492525850441758
.N..R.S......													1.6748100577569938		1.650616074551394
.......D..SD.........										1.6349184386376987		1.643162529400659	1.9653492480221806		1.918122022745083	2.289834465
.....ES..D...										1.7003718426498853		1.7790834357535559	1.487764786460431		1.501391608659832
......SP..SP.										3.000745567333483		2.9995764475357793					2.9575585718444666	2.8808984503510087
SR.....R..S..........																		3.1057636107120707
.R........S.D........												2.0618003966133527			1.877215078554468
.....AS.E....													1.6131397268005407
.........DS....D.....										1.967695246516315		1.983826557524823	1.8830794193514049		1.8645331090009716
.......E..S...E......													1.4329303520223793		1.4443186834441195
...R..SE.....										1.7693398068854047		1.7651716004945084	2.0670297535219393		2.0352799247867184
.D....SD.....										1.9649678136228959		1.9535149543530257	1.8422473814957432		1.835176774679382
....S.SP....R																	3.1702352656888944	3.1552192120709632
.....D.E..S..........													1.3048255262746937		1.2950070210711533
......SP...R.		2.582894540486485	3.180097968635905					3.1172822281024946											2.767654798	2.809414444
R..R..S......										2.0589548118225154		2.1137769090093323	2.2242822691023356		2.2766425383704125
..........SPE........										2.374958378160067		2.3758401206927617	1.8633530145073942		1.8527802305737837		2.3272110580450014	2.324655521185969
...D.DS......									2.039138394	1.9643701052209164		1.9791652158020707	1.7239465126864753		1.7194750436977568
.....RS......	1.182692298			1.214124805	1.298658316		1.378511623				0.82374936
..........S.G........									0.678071905		0.678071905
........S.S......RR..																		2.9849175680782487
....D.SP.....										2.442897845496205		2.462339896734667
....E.....SD.........										1.578511408010001		1.585759949562803
.....D...DS..........										1.651006737329991		1.6590796453691157
..R...S..P...																	1.4540077309511668	1.4935907651601312
.......E..SP.........										2.7085226407334115		2.7354736585434694	2.386120129494119		2.3669890404666667
.........DS.DE.......		4.010050969713916	4.127887169287261			4.029120363522986		4.14426913623721					3.612684641877713		3.6718436219950874
..........SP..D......										2.6014500280248973		2.6459926161614735	1.895233480639228		1.858501252303344
......SE..D..													1.6186504314458583		1.5615349026641123
E...E.S......										1.4018367381470784		1.4636732993757335
...R......S.D........												1.9622343596718308
...E..SP.....										2.7085226407334115		2.7354736585434694	2.386120129494119		2.3669890404666667
..ER..S......										1.7797955471301765		1.8176775813064163	1.956418401415054		1.8957285723879254
......S.D.E..									2.140778656		2.15704371		1.873386701534371		1.8780401829755216
......SP..SP.........																	2.813968055029522	2.759408011077411
.....R..S.S........R.																		2.943337940615539
........R.S..........	1.220329955			1.321928095	1.22650853		1.327687364							1.077242999					0.713695815	0.782408565
....EDS......										1.59821238172839
.D....S..E...										1.8729223134990212		1.8478236264551164	1.5396481101902617		1.5752086718933715
.......S..S..E.......													1.3378116000457858		1.3696374692155993
......SPP....													2.3845153517525786		2.368703658511911		2.3372797604283373	2.347402060594905
.R....S....P.																	1.3829933580123484	1.4007353901296251
....K.....S..D.......													1.538390859530399		1.511378949801841
..........SP.....K...												2.590023593588594						2.7380739243998993
..........S..RS......																	1.3291452723910264	1.3329318573216982
.......R..S..N.......			3.1310608447225783					3.1507695589800115							2.266887412469387
......SD.D...									2.580145484		2.62058641			2.963474124	1.7452245170076275	2.618238656	1.930245277641758	1.9174773298053962	2.678071905	2.280956314
.......R..SD.........		2.2458184123019604	2.1453505124276924										2.124869592698935		2.106981390140908
.........DS.....D....										1.8299206384360813		1.8558301834483801	1.3559621776311397
..........SD.E....K..												4.121913220797906
..K.......SP.........												2.6010913522031034						2.753470062792349
........S.SP.P.......																	2.8876764143834985	2.913136657193081
R.........S....R.....																		1.537843155960934
......D...S...E......										1.5020846181307124		1.5087251894228417
.....DSD.D...										4.007136921220176		4.047407784434276	3.5078025396969754		3.418608564338224
.E........S.D........												1.5855360538415149
...R..S..E...		2.2041376101609833	2.3930018855621014			2.166786802415196		2.353679096659012					2.131857141631294		2.1022109329057055	2.272023189
......S.D....									0.695993813
.........DSD..D......										3.9461004385772065		3.9872950880915456
..........S....D.E...															1.4476847681509057
.........DSE.........													1.5507480660503816		1.5671310890483128
......S.DD...													1.9092234565947122	2.397802962	1.8855116968046417	2.182692298
.......R..S.S.......R																		3.125813133028801
.RS...SP.....																	3.314071038262546	3.319975633423894
....D.....S..D.......													1.4209332779822221		1.4336211351932489
..K.......S.E........																		1.506403335927657
.......KS.S..........										1.3534185740163616		1.3832432474445773
D.....SP.....													2.3345185261647488		2.286818691782683
.......D..S..E.......													2.0178684203694544		1.710316863763491	2.017921908
......SPR....	3.517275693	3.342319018965787	3.7314519674155346	3.72900887	3.553360503	3.3619430995136423	3.777156666	3.7747744748890226	2.87774425	3.0536946971783254	2.889473543	3.064844736616394
.......R..S.S..R.....																	2.6047600712933234	2.6103367893002676
.......R..S.......R..												2.072221377568316
..E...SD.E...										3.8823693121709915		3.888437006199046
......S.DE...														2.114367025			1.932337182548964	1.9007348083138424	2.163498732
......SD.....									0.669026766		0.790772038
.K.......DS..........												1.849971814851921
R......R..S..........												1.93757509713547			1.8933373358702867
.R.R..S..P...																	3.5511102355633954	3.5944895361434064
..........SDD.E......										4.119837053969538		4.129526404907781
....R.....S.S........																	1.2860019174972612	1.3160979820619683
.R.R..S.....R																	3.1545251826002323	3.206349211691899
...R......SP.R.......																		3.689106690691799
..........S.........R																1.03562391
.R.R..SP.....																	3.8434620731217564	3.856837107857639
..R.......S...D......												1.7095547003760663
......S.DDE..										4.122923033843281		4.173356605366267
.......KR.S..........													1.6024026176510804	2.100977648	1.622586365976174	2.117695043
.....N....S..E.......													1.3376935092932698		1.3544782269185087
..........SD.......R.												1.8011345172547304
...D..S....E.													1.4477607392013765		1.439670179866054
E........DS..........															1.5174316199240996
...R..SRS....																	2.8893311327480324	2.9270376136767973
.......R..S.........R								2.4264878020257536				1.9837593830480857			2.398092494304091
..R...SP.....		2.416484558394409	2.798453336011747			2.4118683248453245		2.81044885469034		2.5702640014550737		2.5395966310617317	2.387472907197726		2.4153109742376495		2.5073946802741225	2.538846275651993
......S...S........R.																		1.1138414315964131
....R.S...S..........													1.4355039764798467		1.4355087385514833			1.1217756397289584
.....D.R..S..........													1.8414017410751315		1.835040645688821
..E...SP.....										2.7406002761185406		2.753871290203138	2.6441383620145764		2.6313829831130753
..........S..D..D....										1.7275196311907774		1.7626762850773154	1.679126061297713		1.5789994432759935
......SR..SP.........																	2.9905013406482155	3.034391161936546
.R.RS.S......																	3.2265414287585377	3.238094161802881	3.849999259	3.859969548
.....R....S......R..S																		3.1507395397383786
....K.....S..........									0.641546029		0.722466024								0.713695815
..........SDD..E.....										3.9786949531562543		4.003502378043565
........R.SRS........																		3.1537944800876945
...R..SP.P...																	3.6984117403184733	3.7381677649375247
.......R..S....E.....										2.031272498239627		2.0276251722437384	1.8965971362125662		1.9082231884718994
.....ESD.E...										3.8819149343394854		3.9323485058624725	3.3082710761693397		3.290536980028793
D.....SD.E...													3.6867826994230697		3.6718436219950874
......R...S......R..S																		3.311646649229432
.S....R...S.S........																		2.8010569903181715
....R.....S..S.......													1.4619387990925254		1.5015979290092558
.N.R..S......													2.0116771238284286		2.016583831076814
.......R..S.....R....		2.394367234662375	2.600776488357756			2.42357450392748		2.644700656780836		2.196660308007405		2.1888292578702115
...D......S..E.......												1.5132859183509968
...K......SP.........												2.5562371164188433						2.704645192340349
.........GS..........	1.169925001			1.189033824	1.189033824				0.613531653		0.659924558								0.59454855	0.632268215
SR.......RS..........																		2.956442399467771
...E..S.D....										2.011222086507761		2.035227170086115	1.7025850341217024		1.7041196863928918
.........DSDD........		4.080329665724512	4.363331018885758			4.097507338503236		4.41491672618088		4.031609870957803		4.059688086183811
.K........SP.........												2.511121730224891			2.381837686182796			2.750240750546669
.D..D.S......													1.3443152459815624
P......R..S..........								2.863306174026592
..........S.R........	1.257010618			1.304511042	1.14404637		1.207892852
....RRS.S....																	3.2643522986460374	3.261338446289552
.......R..S.SR.......																	2.721998560636089	2.7681619127186106
.....R....S......R.R.																		3.3101446240642005
....K.....S..P.......																		1.5221109537399158
..........SEDE.......													3.6453060634469105	4.032100843	3.5498530976164773	3.969012308
......S.D..D.													1.7450159650085302		1.6999934470443372
....R.....S...S......																	1.1142423146762375	1.1456499822276551
......S..DE..													1.796722098881464		1.7481599004286117
.....GS......	1.169925001			1.189033824	1.189033824				0.613531653		0.659924558								0.59454855	0.632268215
....R.....S........S.															1.2209661444880575
...R..S....D.										2.0198082356382656		2.0256967868238993	2.2713209404614485		2.2512356510209846
..........SP......RS.																		3.9488391087231456
..........SDD...D....										3.9347256487125493		3.927050317605692
.....DS.....E										1.6539305913999578		1.6606955534802865	1.3949257775417472		1.4264706821111948
......E...SD.E.......										3.8823693121709915		3.888437006199046
..........SD.........									0.669026766		0.790772038
......SPG....										2.464588381843452		2.4775049903544155					2.404200282451804	2.3945284426412607
..........S..D....E..															1.5610368361091527
......S..R.R.																	1.6155602412924306
...R.RS......										1.5904228542769527		1.61892917921496
..E...S..E.E.										3.105399670745731
..R...S....R.										1.5215777306349239		1.5245407292229614
R....R..S.S..........																		2.883879869362102
........D.S..D.......										1.7906409586181362		1.8320168626136353
..........S.EEE......													3.145808211079251		3.1657819490208463
..........S....P.R...												1.5971060576942293
E.........S.D........															1.4157602020291942
.K........S..E.......												1.6770517244655083
...E..S.E....										1.5329277837411779		1.5476188050918789
R........RS.S........																		2.8276293923138613
.......R.RS....R.....																	2.8697976988890654	2.940564415171344
..........S.D....R...												1.6078057420898735
........R.S.D........										1.7461353093581244		1.7755899030554252	2.1999466774997716	2.817623258	2.192223759502039	2.40053793
....D.....SP.........													2.3345185261647488		2.286818691782683
...R..S.S..P.																	2.9849217160811103	3.0291244727570437
.....E....SD.E.......													3.4416057969955194		3.4334436055011666
...R.GS......		2.6122878099117095	2.8558064531427294			2.6103307293830347		2.856943282482263		1.928992234321822		1.8286785771884129	2.1323421434788097		2.1619517282751475
...D......SP.........												2.7779588195805447
K......R..S..........												1.4408659713627088
.....AS..E...													1.384916378868681
......S..EDE.										3.415575624876037		3.3681770457531965
......S..R...																			0.659924558	0.722466024
.........ESE.E.......										3.2193727275204522		3.216155796179744
....K.....SP.........		2.644533606278871	3.318593326848301			2.6384230364123873		3.3129543152354253		2.0905498270012925		2.0599169824543626	2.6379265330813135		2.649264019120888		2.98196316349278	2.9635684535491413
.......E..S...D......										1.42377577633902		1.458570193978321
.E.....R..S..........												1.6192372275595373
.......K..SV.........	3.142413438			3.037382222	3.224966365		3.114367025
......E...S.D........										1.8773924736465977		1.8728180059219859	1.735545989367824		1.7467104268457874
.......D..S..D.......										1.6410192925052527		1.674755497318824			1.4788865762623336
..P..R..S.S..........																		3.095630834167622
...K..SV.....	3.142413438			3.037382222	3.224966365		3.114367025
.....DSP.....		2.4696847261972734	2.641181640468151			2.381706354335072		2.5501955848163007		2.6233331873858496		2.6160634245459584	2.455438070175089		2.4289437732729957		2.271601282322517	2.2149516017602386
......S..E...	1.09085343			1.189033824			1.137503524									0.887525271
.......S..S..D.......													1.2446596564736885		1.1991721730171818
......SP....E										2.4577552338310973		2.4869833590370427	1.82218382553099		1.825062217396373		2.1970603981570007	2.206087292412372
...R..S...S..........															1.2952261488329422
..........S.D.......E												1.500188559903888			1.4749094122479547
......S.E...E													1.5879883858167452		1.6046455704568565
......SD...E.													1.6283301217063235		1.6010584427933898
...R..S.S..R.																	2.6047600712933234	2.6103367893002676
..........S.DEE......										3.908332948775826		3.9123463701086236
.........DSD.........	3.218781168			3.435628594													1.6613496850882212	1.691888958125585		2.521050737
...S..S.D....													1.3402358001957249		1.3411621783142578
.....DS..D...																	1.6901985458700504	1.6965815052624371
.R.....R..SR.........																		2.891347879391778
......S...SP......K..																		3.788144433334373
..E...S...E..										1.299536504175669			1.3938214323649807		1.401848714431087
.......RS.SP.........																	3.596321546333624	3.638198821748404
..........S.DED......										4.177940008533106		4.179308005778058
..........S........EE															1.2089484703725706
.E.....D..S..........												1.4702836306585958
..E.......SD.E.......												4.001663378379784
...G..S..D...										1.6083747325720252
.........RSP.P.......										4.222930546933641		4.279283774745208
..........S.....R..S.															1.180619287950758
.....R.R.RS..........																	3.355083634923272	3.4137185584893026
K........DS..........												1.651457219404964
......SP..D..										2.6014500280248973		2.6459926161614735	1.895233480639228		1.858501252303344
........E.SDD........												4.034860771343602
.......R..S.S....R...																		2.7080477765611892
.......R..S......R...								2.620671682104562							1.547833929979825
...R..SF.....		3.1891431528634375	3.4339321496169837	3.612352499		3.1855539123291656	3.581351247	3.432838634178142	2.722466024	2.6010693665618554	2.765534746	2.6544904039535786
.....NSP.....													2.4520770166477703		2.468006658077821
......S.DD.D.										3.7229469014009537		3.7602312270312006
...D......S...E......												1.4616375135460666
.....RSRS....																	2.8432231482002335	2.891515438710438
......S..K...																			0.659924558	0.815575429
..........SP.N.......			3.1441394506724976					3.1800206243874847							2.4279313434092877
..........S..D..E....										1.5534658353990396		1.538490893932531	1.6336713629635073		1.6197551108466333
...S..S..D...													1.2446596564736885		1.1991721730171818
S........RS.S........																		2.5238608561086324
......R...S.D........										1.947528613952926		1.985833637646576
....SPSP.....																	2.752882888012473	2.7899048911988102
..........S...DD.....										1.707023729844632		1.70382709000333	1.6491379250379379		1.6224167967422116
.......R..S.G........										2.171754237376592		2.1924002870224086					1.4837259751863248	1.5030787902834652	1.847996907
...R.RS....R.																	2.8697976988890654	2.940564415171344
..........SDD....E...												4.014998016881394
......S...SP.........													2.5270384465326945		2.530539622559643
...G..SP.....									2.780310099	2.954338118040265	2.778208576	2.955612310043351
.........DS......K...												1.5631690858659757
..........S.E.D......													1.7476677810765888		1.7420835484426727
.K........S..........																				0.773996325
......SD.E.D.										4.022469217101333		3.9532944168562185	3.625268310210366		3.6439214219773857
....E.S.G....										1.5441523668363926		1.5488809301597317
.....DS.....D										1.8299206384360813		1.8558301834483801	1.3559621776311397
.......S..SP.........													1.9742356578500804		1.9873047459402522
......SD.E..D													3.4197463630317797		3.442096917260594
..K.......S..D.......												1.4662091287137229
..........S.D...E....										1.652156494966836		1.661723904796155	1.5451864210392519		1.5033786678169765		1.338586234166796
.........GSF.........							3.09592442	2.335977094925553
..........SP.....P...								3.434002567311778
..........S......K...											0.731183242
.......E..SD.E.......										4.022975514716949		3.975417227754359
..SR.NS......													3.3761194306315216		3.418608564338224
........N.SP.........													2.540432891068617		2.5117179687297058
DD....S......													1.3051037970906574		1.2885877846357388
......E...S..E.......													1.867220216905321		1.8653549233444062
..........SD......D..															1.9248925289634014
.R.R...R..S..........																		2.844380756603186
..........SDG........										1.6345487410369226		1.6438211422250941
......D...S.D........										1.867697289239038		1.8767166700844498
E.........S..D.......												1.4052999225722527			1.504765208087939
.........DS.D........													1.9667842380901304	2.042644337	1.9951933266336193	2.488000771
..........SF...R.....		2.301772007974343						2.3277396519990963
.......RS.S..P.......																	2.975039566015367	3.010672486090512
..........S..S.......																0.604071324			0.464668267
.........DSP.........		2.4696847261972734	2.641181640468151			2.381706354335072		2.5501955848163007		2.6233331873858496		2.6160634245459584	2.455438070175089		2.4289437732729957		2.271601282322517	2.2149516017602386
.......D..S....E.....													1.4477607392013765		1.439670179866054
....E.....SP.........										2.8076479622824437		2.777144111598063
..R.SRS......																	3.1428538781661057	3.210415052919971
....D..D..S..........													1.6909738143340949		1.6986303241925909
..........S..EE.E....													2.7804120876157796		2.8251943989018837
..........SP.....D...												2.550441764710949			2.398430682400594
.......R..S........RS																		3.1700135519029224
......SG.E...									1.847996907		2.066950244
R.....S.D....										1.7266218744468802		1.7530248064179108
..........SE.EE......										2.987241302983736		3.0224081617901897
...RS.S.....R																	2.8729222331730924	2.9424128395637132
K.....S......									0.641546029		0.722466024								0.713695815
......S..EE.E													2.7804120876157796		2.8251943989018837
.......R..S........R.								2.4204723589695947				1.8439981153216385
..........S....EE..E.												2.696371285084283
.....DSD.....	3.218781168			3.435628594													1.6613496850882212	1.691888958125585		2.521050737
......SED....										2.1321213579497074	2.327687364	2.112663691591827
...R.AS......													2.278839122957888
...RN.S......													2.0775889431416217	2.397802962	2.093431677572514	2.364572432
..........SP.R.......			3.563864006258467	3.615887074				3.5468738774241713	2.776103988	3.086821996741575	2.799087306	3.0865331453359097	3.008387646131035	2.925999419	3.032147035301756	2.98550043	2.7115114129551325		2.709290636	2.722466024
..........SPS........																	2.2976757566667922	2.305701450032819
..........S..D.D.....													1.7557825998084802		1.6694347133691496
..RRS.S......																	3.090543976646701	3.1350579175061086
.........GSP.........		3.0976391463912343	3.4169715897201223			3.0959518720011947		3.4166140146600443		2.774062217127808		2.777804528896382	2.5498864983682283		2.543976531279808			2.424527599816979
......R..RS.S........																	2.837217531381946	2.8602942190902083
.......D.DS..........									2.039138394	1.9643701052209164		1.9791652158020707	1.7239465126864753		1.7194750436977568
...D..S...E..										1.5464174943384126		1.5524595203418003
...K......S.D........												2.0951026870663902
..........S..E.E.E...												3.0306001430236673
.......K..S..........	1.257010618			1.333423734	1.321928095		1.378511623		0.632268215					0.739848103		0.722466024			0.713695815	0.704871964
.E........SD.........												1.6122837953318694
..........SE....E....													1.6283329848431973		1.6452841012626251
......S..D.E.										1.7722440756888282		1.7895193215378076	1.6211194946106229		1.5906981498938597
.....GS..E...										1.517282517218005		1.5514502897718647	1.5309157389682524		1.5020457067343471
..........S..E....E..															1.839359714811462
.......R..S...S......																		1.368239396113521
....E.SD.....										1.7630528842093753
.......R..S...D......										2.0160677939590776		2.033498369076911	2.0170708542600555		1.9933246083453402
...SP.SP.....																	2.964486600472318	2.978938715588827
......R.R.S..........																	1.4623645606257292	1.494644746773528
.......R..S......D...												2.2254654897381334			2.0974647559832995
..........S.E...E....													1.5879883858167452		1.6046455704568565
....R...S.SP.........																	3.381924130444988	3.398841970039487
......S.E.D..													1.7476677810765888		1.7420835484426727
..........SG.E.......									1.847996907		2.066950244
..........S..ED......													1.6570953943497149		1.6577333206704408
....SRSP.....																	3.2973625793187322	3.2929616123908434
........E.S......E...												1.5445488054164362
..R...S.D....										1.947528613952926		1.985833637646576
....K..R..S..........		2.920247146183411	2.8546894781397665			2.914692951527498		2.8617557224631915		1.713088762895275		1.6622510199823275	2.138783400821161		2.1404888067528276		1.5809550644939412	1.5670102507167596
.E....S.D....										1.51330114130003		1.5796361193899833
..........S.SP.......																	1.2345326117101678	1.2140115828016533
...G..S..E...										1.4383104462287581
....RR.R..S..........																	3.2076970817884685	3.1972267385925384
......D.E.S..........													1.3615760106897234		1.3467265358057585
...K......S..........											0.678071905
....RAS......													1.7474864582533887
...R...R..S..........						1.7817815850563072		2.0338265588253734				2.005788540220705			2.067488505697054
..........S.D...D....													1.5383908595303988		1.4937100195789432
..........SD.E...E...												4.06894588333016			3.168546455650183
.....D....S.D........										1.621746789251729		1.5991121229642293	1.45940256338357		1.4917090552624928
..........SD.......K.												1.9263894100670413
......SP....R		2.8923967151314374	3.3349778228365192			2.8640772830801504		3.3029405266074057		2.9470154890169336		2.944090589526379	2.8124593156391695		2.7862932934385576
......SD...D.													1.5729968181254694		1.5197841976549011		1.9801071571619524	1.9783697173401225
.R..S.SP.....																	3.5769362229313004	3.617340475271444
.R.R..S..R...																	2.768421461566216	2.7361741387333174
.......R.DS..........		2.4169978816664632	2.7140194755023037			2.43921881299028		2.7416767296250604		2.5723081708766284		2.636425418794457
......SE.D...										1.8228654463951526		1.8366114366908854	1.6986871597749342		1.7141648448776994
......S..E.EE										3.0345518660245685		3.041877060516999
.E....S..D...										1.4415104582320197
......DD..S..........										1.4838860622801595		1.5198780628533881	1.5586395433742044	1.933572638	1.52237236119437
...RS.S....R.																	2.921015097402192	2.9362867367668715
...R..SD.....		2.2458184123019604	2.1453505124276924										2.124869592698935		2.106981390140908
.....R..SRS..........																	3.001834366353762	3.0526821746995814
.....DS.D....													1.9667842380901304	2.042644337	1.9951933266336193	2.488000771
....E.S.E....										1.5643714504928785		1.603693532050618	1.491085144752042		1.470495306003193
.......R..S......RR..																		3.5303840901572077
.R..S.....S..........															1.3446585691614241
D..D..S......													1.6909738143340949		1.6986303241925909
.R.R......S..R.......																		3.235932519265321
......R...S.S.S......																	2.2881277710102634	2.2723620041143917
.S..R.....SP.........																		3.9826426843522458
......E...S..D.......												1.4435493017097973	1.3908550331415637
...R..S..RS..........																		2.6930164357428805
.......RS.S....R.....																	2.921015097402192	2.9362867367668715
.....DS....D.										1.967695246516315		1.983826557524823	1.8830794193514049		1.8645331090009716
.R....S......																			0.687060688	0.748461233
...R..S.G....										2.171754237376592		2.1924002870224086					1.4837259751863248	1.5030787902834652	1.847996907
.K........S.D........												1.9485976301548196			1.4236909220202087
.......R..S....R.R...																		2.767326133005622
.R......R.S..........																		1.5159384060528904
..........S...SP.....													1.3400621430844204		1.3505089261868894
..........S.S.......K																		1.3524840859492075
...R..S.S....																			2.137503524	2.13422094
.....R.R..S..P.......																	3.5511102355633954	3.5944895361434064
..........S..E...E...															1.3723221965030292
.......R..S....R.....		1.997643356414513	2.4445321862021836					2.452127805277952
...R...RS.S..........																		2.7316286620480494
.........RS......R.RS																		4.031185171637453
........D.SD.E.......										4.1389458769172425		4.139415278654544	3.6936690850083105		3.731603534455579
....R.....SP.........										2.51893300937936		2.4919279488436423	2.4419610968473062		2.4848558427700413		2.713723966433014	2.399467866540248
..........S..R.......																			0.659924558	0.722466024
......S.ED...										1.6474094562275134		1.6812676203766672	1.6417685993757074		1.6543836810877837
....E.S....E.													1.2805931020627521		1.3012876469346002
..........S.GE.......										1.7737194935151046		1.7872077646244167
..........S.E......E.															1.343402220149051
.R........S........R.																		1.474327909166988
.........ESD.........													1.7612166981975406		1.7541604863531584
.....GS...E..										1.504112299477695
..........S...E....E.															1.295693630461377
....K.....S..E.......										1.480293857065896		1.443364542147415	1.4173754585690328		1.42617133673386
.....R..S.S......R...																		2.916330598482201
..........SP...P.....			3.250088925250006										2.4096326604149505		2.432336734922943
..K...SD.E...										4.228543313412038		4.221607440976914
......S..D.D.													1.7557825998084802		1.6694347133691496
...E..S.....E													1.3559415486938915		1.3906111779412949
.....R..S.S....R.....																	2.6791364109315636	2.708899677997746
.........RS.S.....R..																		2.9747172201381424
.....DS...E..										2.100303523437485		2.1315633908316256	1.9512605221265324		1.9382554703918542		1.346085101088312	1.374101579392721
....S.S.....K																	1.256349907574153	1.2773612252744986
.....L.R..S..........	3.13422094	2.7086333005439696	3.0044365976444487	3.13093087	3.14404637	2.7223527791521955	3.148934105	3.02939250714505	2.321928095	2.324116832395337	2.319039816	2.339719742720113
..........S..D.....E.															1.3147159375600026
.......R..S......E...												1.9673060299503562			1.67122635422668
......SD..E..																	1.5546561220644715	1.521135237335242
...R....P.S..........																		1.4885249217780492
.....N..R.S..........													1.6748100577569938		1.650616074551394
...E..S......														0.773996325		0.815575429
R.........S......R...																		1.4999719373591163
......R...S..........	1.250961574			1.250961574	1.189033824		1.367371066
......D...S..E.......										1.4846631072946141		1.4942881210524526
.R........S.........R																		1.5455226869951286
...D..SD.D...													3.378912645523202
...R...R..SP.........																		3.8975586037794523
..R.......SD.........												1.997935111613224
......SP...D.										2.4392968932661505		2.439529839206659	2.0442094755318183		1.9818406658252585		2.31381813353039	2.3122144881794973
.........RS.S....R...																		2.8094917284780765
...E..SD.E...										4.022975514716949		3.975417227754359
.R......S.SP.........																		3.3754237725828165
.....R..S.S.........R																		2.922872653168068
......SPE....										2.374958378160067		2.3758401206927617	1.8633530145073942		1.8527802305737837		2.3272110580450014	2.324655521185969
....D.....SD.E.......													3.6867826994230697		3.6718436219950874
.N....S..E...													1.3376935092932698		1.3544782269185087
.........DSD.E.......		3.903451903640433	4.348721324001407			3.8797914043762614	5.264161071	4.328501974363407		4.318468426977665		4.31443147398167	3.6511587896923485		3.698244937509148		3.4927485137138214	3.495778495390531
..........SD.ED......										4.481311276832973		4.503564551582203	3.7833258495179347		3.7366216092222038
........S.SP......R..																		3.7762205569977305
...E..S...D..										1.42377577633902		1.458570193978321
......E...SD.........													1.7276164169316477		1.7091354750982868
.......E..S.D........										2.011222086507761		2.035227170086115	1.7025850341217024		1.7041196863928918
.......S..S.D........													1.3402358001957249		1.3411621783142578
.......R.RS......R..S																		4.267161453513454
..........S.ED.......										1.6474094562275134		1.6812676203766672	1.6417685993757074		1.6543836810877837
..........S.....SR...																		1.2831598331172713
..........S..E..D....										1.8477634531942497		1.8290003559431516
.......R..S.SP.......																	3.316095873740036	3.3584961489941083
K.....SD.....										1.5958879531253127		1.543755897981864	1.5544452947521044		1.583627653759571
.......R.PSP.........																	3.589122408871557	3.5939869424992743
..E....D..S..........												1.520110860462086
........E.SE.........										1.5435736452429734		1.555123608219454
D.........SP.........												2.429924115438906
....K.....SD.........										1.5958879531253127		1.543755897981864	1.5544452947521044		1.583627653759571
........E.SD.E.......										4.279315267976735		4.264742609985021	4.049128775229828		4.086354109380988
..S..R.R..S..........																		2.8609258027889846
.......S..SL.........													1.1850566677215542	1.427606173	1.1839473056685124	1.464668267
.......K..S..E.......										1.5112563389423437		1.5665177378608066
...KR.S......													1.6024026176510804	2.100977648	1.622586365976174	2.117695043
...RS.S..P...																	2.975039566015367	3.010672486090512
........R.S....P.....													1.7193066448906875		1.7417434305555808		1.6080167206240275	1.6253017609741265
...D..SP.....										2.673881667588704		2.6442074306917176	2.1425951566120354		2.12710750320237
.....D....SP.........										2.6085665038126225		2.619093042163476	2.4696174397501713		2.475192092704592
.....R.R..S.....S....																	2.7438095868878185	2.748177430715223
.........ES.E........										1.458379402204305		1.4624758813746705
......SRSR...																	2.546766014980499	2.59191559247958
.L.R..S......	3.13422094	2.7086333005439696	3.0044365976444487	3.13093087	3.14404637	2.7223527791521955	3.148934105	3.02939250714505	2.321928095	2.324116832395337	2.319039816	2.339719742720113
..........SRS......R.																		3.046911349246579
...R...R..S.S........																		2.6016725589335334
...R..S......	1.839959587	1.209139909078732		1.827819025	1.839959587	1.1713976805840556	1.831877241		1.201633861		1.189033824			1.280956314		1.195347598			0.765534746	0.790772038
.....R...RS......R...																		3.4640292893975912
...ED.S......													1.3042691456118438		1.3120731069535803
.....R.R..S....R.....																	3.0477162741371404	3.0558389008980673
......E...S.E........										1.5467259689746988		1.527154702532163	1.4455498385534926		1.4584682651864267
.......D.ES..........										1.5500644330722975		1.5629297866575833	1.514909426191236		1.5429070320036136
..........S.GD.......										1.6191058062934103		1.6751930637256023
..R.......S.....S....																		1.204645970708268
.......R..S....D.....										2.0198082356382656		2.0256967868238993	2.2713209404614485		2.2512356510209846
E.........SP.........												2.4825029360543733			2.1309755773298145
..........S.E........									0.678071905		0.748461233			1		0.871843649			0.622930351
RR.R..S......																	3.2076970817884685	3.1972267385925384
.........DS.......D..															1.5057305443841693
..........S.S.S..R...																		2.238378364477499
.......R..S.S..P.....																	2.9849217160811103	3.0291244727570437
..S...SP.....													2.5270384465326945		2.530539622559643
..S...SP...R.																	3.143702880606984	3.163603515690408
.R..SRS......																	3.001834366353762	3.0526821746995814
..........S.P........														0.871843649		1
..........SD...D.....													1.5729968181254694		1.5197841976549011		1.9801071571619524	1.9783697173401225
R.........SD.........												1.8176929303506582
......SEEE...													2.9638751462443587
..........S....E.E...															1.3388569935770191
.........DS.........E															1.5994351264670372
K.....SP.....		2.644533606278871	3.318593326848301			2.6384230364123873		3.3129543152354253		2.0905498270012925		2.0599169824543626	2.6379265330813135		2.649264019120888		2.98196316349278	2.9635684535491413
D......R..S..........												1.662562314630399
.E....S..E...										1.5046240026497553		1.5408829362861043
..........S...DE.....													1.5210969359592972		1.5403927683674108
..........S....E..E..															1.3263706157514883
.......R..SP....S....																	3.309970528517077	3.281347359756765
..S....R..SP.........																		3.1859070590018614
..P..GSP.....																	3.36891042572631
....E.....S..E.......										1.5027687489482024		1.5044024176257402
....RR....S..........															1.4982886862754539
....P.S..R...																	1.5143624080174203
R.....S..S...													1.4619387990925254		1.5015979290092558
..........S.SD.......																2.166715445
....DD....S..........													1.3051037970906574		1.2885877846357388
......SP.K...			3.7876252085713005	3.883620816			3.896271849	3.800251696697682	2.799087306	2.834319599271861	2.839959587	2.8725300454516134	3.0800336962671886	2.998195503	3.1151332324759333	3.040892431	3.1203275516997837	3.1345948473558036	3.174725988	3.195347598
..........SD.E.E.....										4.065760381213745		4.108932054070914	3.363893128298262		3.366485833262092		3.4515745620124805	3.4557882580358497
...R.RSR.....																	3.14187985709366
......S...D.D										1.54156920582239		1.5331290091243415
......SD...EE										3.6201683042235175		3.652427937496686
..........S.S......K.																		1.3069241650241532
....S.SP.R...																	3.2549258114102595	3.2481516963517456
...SN.S......													1.1628817244381926		1.1675647836172636
..........S.P..K.....																	1.419231138506528	1.4572290744850054
......D...SD.........										1.9962227871112634		2.0121247182843445	2.0333614593715112		1.97772890222456
......SR.....				1.3950628
......SD.EE..										4.287959812777864		4.268378130701526	3.6477743190376604		3.6691520259888213
......S..S...																0.604071324			0.464668267
....K....DS..........										1.624699505359825		1.6259402963245213
K.....S..E...										1.480293857065896		1.443364542147415	1.4173754585690328		1.42617133673386
R....RS......																	1.5660702701546043	1.6027133604458157
....D.S.D....										1.7124612563987607			1.8453167910785144		1.8494133794753849
......D...SP.........										2.8229628556288695		2.8383269032855742
.......K..S..S.......													1.1431422586539077		1.1314952400460219
........R.S.....S....																	1.2956293929462712	1.2790260478466442
......SR.NS..........													3.3761194306315216		3.418608564338224
.R.S......S..........															1.342852726697011
.......RR.S..S.......													3.4197463630317797		3.475263781195794
..........SE.E.......									2.049630768		1.82374936			1.895302621			1.5318798731208403	1.502314896986385	2.298658316	2.275007047
..........S.S.S....R.																		2.1253915829126293
.......R.RS.......R..																		3.7814926513826097
..S...SP.R...																	3.022642621075256	3.024742405201952
.......R..S.......K..												1.4599116773623928
.....PSP.....													2.8563609408490778		2.854039610116572
......S.EEE..													3.145808211079251		3.1657819490208463
...R...R..S....R.....																		2.9239164959463237
......S.DE..E										3.6027786177501855		3.650439384403232
.........RSP.........										2.682581914293815	2.767654798	2.6707276298248694					2.4052230440121596	2.4432809201979016
..D.E.S......													1.3615760106897234		1.3467265358057585
....RNS......													1.5194906541871196		1.5498530976164768
.......R.RSP.........										4.265377896784891		4.27669339891353
.RSR..S......																	2.7439215321868766	2.752892358046164
.........RSRS........																	2.8432231482002335	2.891515438710438
...R......S........R.																		1.701229154951579
..........S.DDE......										4.122923033843281		4.173356605366267
..........SD........R												1.7988928474003056
........RRS..........										1.4981790154040222		1.5309232938784334							2.100977648	2.217230716
....N.S......														0.831877241
R.........S.....S....																		1.1373217581533535
......S.G....									0.678071905		0.678071905
K.........SP.........												2.404638487600829						2.7895475230917337
.........RS.S.......R																		3.133973591982769
..KR..S......		2.6687811525255483	2.8657830578584185			2.6754834089082853		2.8778113399987593		1.408538820353752		1.484867179890571					1.7436317190734112	1.7463112155623273
.........DSD.D.......										4.007136921220176		4.047407784434276	3.5078025396969754		3.418608564338224
..........S..E.E...E.												3.002976710323816
........E.S.D........										1.9594853792340263			1.6348462918018718		1.6537310476935352
.......R..SE.........										1.7693398068854047		1.7651716004945084	2.0670297535219393		2.0352799247867184
P.......R.S..........								2.412333565166877
..R...R...S..........																		1.4685472297690463
....R.SF.....			2.5914734266034634					2.56989138615722
.......E..SD.........												1.5560101999140081	1.9526566577794018		1.9641011604647398
R.......S.SP.........																		3.4329405384268203
.......R..S.....E....										2.0817019250827666		2.0278383626548186	1.6357707013001088		1.6760302036936217		1.4256752465352753	1.4077424933736222
.......R..S......RS..																		2.84316864900013
.......R..S.S......R.																		2.9077402619089336
.......R.RSR.......R.																		4.051549283396904
.....R..S.S..P.......																	2.8552805889353388	2.9067889298329916
...R.RS...S..........																		2.638078804691089
...E.DS......										1.6424276944031853		1.6699456987547152	1.5156707830303153		1.5339753531124722
R.....S.....R																	1.400370884656766	1.4369127252339213
...R.NS......													2.4575057184443456	2.871843649	2.4929775871339035	2.994579724
.....E....S.D........										1.51330114130003		1.5796361193899833
.........RS..R.....R.																		2.916417631030768
...D..S.D....										1.8811428203039893		1.894485651481765	1.5044435276070611		1.4713790395933923
...R.R....S..R.......																		3.1339442971954004
...R..S.SP...																	3.316095873740036	3.3584961489941083
.......E..S.E........										1.5329277837411779		1.5476188050918789
..R....R..S.S........																		2.82621982205919
......SD.ED..										4.481311276832973		4.503564551582203	3.7833258495179347		3.7366216092222038
..........SP...RS....																	3.5089339414547602	3.554682686280605
......K...S..D.......										1.526734164659448		1.5660970657362663
...E..S..D...										1.4895092490394601		1.5238045890775653	1.6453060634469108		1.6679088591381894
K.....S.D....										1.623909367363841		1.6047710311292314	1.5082288890201463		1.510643068612263
.....R.R..S.....R....																	3.1545251826002323	3.206349211691899
.R.R..S.....S																	2.7438095868878185	2.748177430715223
.....R....S..........																			0.687060688	0.748461233
..P.R.....S..........																		1.6030275475998044
...RSRS......																	2.971198241018477	3.0278483160697736
.......D..S..........														0.82374936		0.847996907
........R.S.....D....													1.6676738764753654		1.6668925188066963
.......R..S.......D..															1.9974584593517517
........R.S........R.																		1.5389746765554335
......S.DE.E.										3.9033452340727743		3.9070007645822837	3.376996715572443		3.357208019674081
...R..S...E..										2.13675296859162		2.16847399972532	1.7607832808668469		1.7408325663214639		1.3710666060673182	1.3539903928102006
..........SD.DD......										3.791717125367907		3.7664631807427154	3.7343110695056554		3.689783358760952
.....N...GS..........													1.3839541010001628		1.3708829565711578
.......D..S.D........										1.8811428203039893		1.894485651481765	1.5044435276070611		1.4713790395933923
.....R..S.S.....R....																	3.132656711732443	3.189993592990994
..........S...ED.....										1.6067674717301674		1.6286164955836926
.........RS.SR.......																	2.5181022567283553	2.55090387578111
.......R..S.........E												1.7177766486875536			1.998590115457538
.......RS.S.....R....																	2.8729222331730924	2.9424128395637132
.RR.S.S......																	2.8729222331730924	2.8845687649914282
........S.S.....K....																	1.256349907574153	1.2773612252744986
..P.......S.......R..																		1.4805241751308937
.......R..S........P.								2.591794488264959
........S.SP.R.......																	3.2549258114102595	3.2481516963517456
..........S..DL......													1.626263615555733		1.5679751158909019
......RR.RS..........																	3.2864146953596802	3.3383415158948524
...R..S.SR...																	2.721998560636089	2.7681619127186106
..........SE..E......													1.4245709599732368		1.4503174240655625
......SD.E.E.										4.065760381213745		4.108932054070914	3.363893128298262		3.366485833262092		3.4515745620124805	3.4557882580358497
.E....SD.E...													3.4416057969955194		3.4334436055011666
.....R..S.SP.........																	3.5769362229313004	3.617340475271444
...R..S...D..										2.0160677939590776		2.033498369076911	2.0170708542600555		1.9933246083453402
..........S.DE..E....										3.6027786177501855		3.650439384403232
......SD....E																	1.7577634211927384
....R.S......	1.220329955			1.321928095	1.22650853		1.327687364							1.077242999					0.713695815	0.782408565
.......R..S........E.												1.5668391827852912			1.9408451229286698
......S...D.E										1.6067674717301674		1.536165561320921
......S...SP.													1.3400621430844204		1.3505089261868894
..E.E.S......										1.3722428918721934		1.4323559983633047
.......D..S...E......										1.5464174943384126		1.5524595203418003
...R......S..........											0.757023247
......D...S..D.......										1.7307947632236385		1.7488920147258935
......SDD...D										3.9347256487125493		3.927050317605692
......S...E.E										1.5734338915635395		1.5606297165462604
.....DS..ED..										4.004359836549602		4.01912590250407
..........S.E..E.....										1.5358523201722118		1.5453600755152848	1.6715895515373915		1.6683749211809729
.....RSP.....										2.682581914293815	2.767654798	2.6707276298248694					2.4052230440121596	2.4432809201979016
.......R..SP.....R...												4.192247061485555						3.7155190259923243
..........S..EDE.....										3.415575624876037		3.3681770457531965
....D.E...S..........													1.3497292955065006		1.3799280961741645
......SP..E..										2.7214568986443024		2.7155990980968734	2.672091044534964		2.6302265140804972		2.1996889129878956	2.2060535471676777
R.........SP.........												2.6775649381740574			2.6136136870419713			2.6421242462702534
....P.SP.....		3.0253215436048047	3.5063215920788915	3.481557281	3.168321116	3.047407865568973	3.534808661	3.541097052215374	2.56315813	2.83895314459715		2.848064554617289	2.827170678200748	2.855989697	2.80642943970916	2.825785627	2.376524971974782
..........S..E.....R.												1.707327753243392
...S.GS......														1.709290636
......S...DD.										1.707023729844632		1.70382709000333	1.6491379250379379		1.6224167967422116
..........SD.E..E....										3.926806692264433		3.8928689956093194	3.6867826994230697		3.6962966657196263			3.0853950324373494
.SP.......SP.........																		2.794020999671042
..........S...D......																				0.839959587
......E...SP.........										2.7406002761185406		2.753871290203138	2.6441383620145764		2.6313829831130753
K.........SD.........												1.7769810526567147						1.7075996093552959
........SRS.......R..																		3.034453976567703
.......R.RS.S........																	3.051355424837714	3.090525017421187	3.628773595	3.650764559
.......R..S......K...												1.6246304863297558
..E...SD.....													1.7276164169316477		1.7091354750982868
.........RS.S.S......																	2.1502701392509693	2.162151578388384
.......D..SD.E.......										4.041834541968265		3.9600007394069783			3.2603464804214926
..........SPD........										2.322473134728565		2.348678949604032	2.178251606400453		2.1823591395924833		2.2716526338340595	2.252998387938865
..........S.DS.......													1.154933413671867		1.1832810876742725
.......RS.S..........									2.09423607	2.2954086185529925	2.10433666	2.3322321162305606		2.451540833		2.443606651
.P.....R..SP.........												4.503213431220054
.......R..S.D........		2.934518808663479	3.270344898932353			2.881130332584559		3.2089748256250257	2.456806149	2.541644603404831	2.500802053	2.602332608492628	2.008364034294128		1.9480953543523425		1.5447979428645178	1.542102626031422
..RR..S......		2.183513116290571	2.4472662489446155			2.1449686922095053		2.4212918803501076		1.9982371249075854		1.986704424811693	2.1450723298896723		2.170681050894639
.......R..SF.........		3.1891431528634375	3.4339321496169837	3.612352499		3.1855539123291656	3.581351247	3.432838634178142	2.722466024	2.6010693665618554	2.765534746	2.6544904039535786
...R...R.RS..........																		3.062160149015992
......S.D.D..													1.6329457602886701		1.6099128070850863
......SP.D...																	2.1293477320582825	2.12517818677945
....S.S.SP...																	2.3051868121932464	2.288079144402652
...R..S..S...													r2.180763318006187	2.49057013	r2.189144343681207	2.316145742
..........SP..SP.....										3.000745567333483		2.9995764475357793					2.9575585718444666	2.8808984503510087
..........SPK........			3.6867490539043044				3.835924074	3.717815592892613	2.996388746	3.066725717509976	2.998195503	3.069284151218581
..........S.D.E......									2.140778656		2.15704371		1.873386701534371		1.8780401829755216
..........SD......R..												1.6177426712869667
......SPS....																	2.2976757566667922	2.305701450032819
.R..S.S..P...																	2.8552805889353388	2.9067889298329916
..........S.D....D...												1.5870088107663303			1.5261532621375573
.......E..S.....E....													1.3559415486938915		1.3906111779412949
...R...R..S..R.......																		3.0651852216850086
..........S.SP.P.....																	2.3648158370076735	2.4006856152302283
..........SP...K.....																	2.9984689174224144	3.015974578406117	3.037382222	3.056583528
..K.K.....S..........																		1.4031653863223315
.R.R......S...S......																		2.9558718790724394
....E.SE.....										1.5435736452429734		1.555123608219454
........E.S....E.....													1.2805931020627521		1.3012876469346002
.......RRGS..........			4.647815784590927					4.704140655995536
.R....S..D...										1.6616918331356068		1.695933905956819
..........SP....R..S.																		3.2731340529090818
......SE.E...									2.049630768		1.82374936			1.895302621			1.5318798731208403	1.502314896986385	2.298658316	2.275007047
.......RS.S........R.																		2.9816480028468133
........D.S......E...															1.437455273128513
........E.SD.D.......												4.144281033826361
..........S.D..D.....													1.7450159650085302		1.6999934470443372
..........SP.D.......																	2.1293477320582825	2.12517818677945
........R.S.E........												1.5206738465118723
..........SE..D......													1.6186504314458583		1.5615349026641123
..........SRS.......R																		2.810207504070559
K..R..S......		2.920247146183411	2.8546894781397665			2.914692951527498		2.8617557224631915		1.713088762895275		1.6622510199823275	2.138783400821161		2.1404888067528276		1.5809550644939412	1.5670102507167596
...RR.S......	2.94673086	2.954052914475153	3.081906104550686	3.286881148	2.963474124	2.9596144986358577	3.316145742	3.09451141060695		1.7249456875269509		1.7452414347922904	3.2284803457647215	3.308885057	3.1816948833998344	3.303050085	1.811129327521171	1.8174106014632376	2.327687364	2.361768359
.......R..S..S.......													r2.180763318006187	2.49057013	r2.189144343681207	2.316145742
.....R.R..S.S........																	2.794760544800401	2.7578680488486245
......S.E...D													1.3893350501356858		1.370573277760126
..........S.E...D....													1.3893350501356858		1.370573277760126
....E.SD.E...										4.279315267976735		4.264742609985021	4.049128775229828		4.086354109380988
..R.......S......R...																		1.5212405541127674
.........RS..........	1.182692298			1.214124805	1.298658316		1.378511623				0.82374936
S......R.RS..........																		3.049328043480225
.R.R..S...S..																	2.6303639320041183
R.....SP.....										2.51893300937936		2.4919279488436423	2.4419610968473062		2.4848558427700413		2.713723966433014	2.399467866540248
........E.SP.........										2.5631082339773257		2.552544668463813	2.4537284624610147		2.4553884136129844
.....RS....P.										1.6951708534929173		1.5820386096052876
..........S......E.E.															1.1883665293911392
..........SP....K....													2.8393036488774452	2.849999259	2.848658634472093	2.835924074	3.013771171372887	3.0170835588414273	2.950468414	2.972692654
......SSP....																	1.4678782879345322	1.4670493499340298	1.98550043	2.386810946
......S.GD...										1.6191058062934103		1.6751930637256023
..........S..D.E.....										1.7722440756888282		1.7895193215378076	1.6211194946106229		1.5906981498938597
..........SD........E															1.7613572028101887
..........SD.E......E												3.7873575175827945
......S...SP...R.....																	3.143702880606984	3.163603515690408
......SDD.D..										4.15328353706268		4.17838133817738	3.6003186086736		3.5814231766173474
.......D..SP.........										2.673881667588704		2.6442074306917176	2.1425951566120354		2.12710750320237
.........DS..........																			0.739848103	0.831877241
.....R....S..D.......										1.6616918331356068		1.695933905956819
.R.R.RS......																	3.355083634923272	3.4137185584893026
...G..SD.....										1.9212555939041585
.......RN.S..........													2.0775889431416217	2.397802962	2.093431677572514	2.364572432
.......RR.S.S........																	3.276304667714839	3.3006566429412723
...D..S.E....													1.6807839588016267		1.6912089468620186
.N...GS......													1.3839541010001628		1.3708829565711578
....E.S...E..										1.4857674141540385		1.5259575776300762	1.3747854545393567		1.394822311473859
......R...S..P.......																	1.4540077309511668	1.4935907651601312
..D...SP.....										2.8229628556288695		2.8383269032855742
......RR..S.S........																	3.0928879171150006	3.100954542638388
.....DS......																			0.739848103	0.831877241
.....ES...E..													1.6559141630128915		1.6621919734880113
......S..E..E																	1.244778995727051
..........S...D..D...															1.6323152578084499
.........DSDE........												4.056818192576021
..D...S..E...										1.4846631072946141		1.4942881210524526
.........DS.........K												1.6809398805071822
....E.S..E.E.										3.243183688791521		3.245122075059085
..........S.DE.......														2.114367025			1.932337182548964	1.9007348083138424	2.163498732
.....RR.S.S..........																	2.8729222331730924	2.8845687649914282
.......K..SP.........		2.527350066908532	3.229743382243375			2.5460931722359543		3.259219149178088		2.366876356821543		2.3552571921353422	2.5825486458486173		2.588900001748291
..........SD.DE......										4.000401822980918		4.014850810612107
.......E..S..........														0.773996325		0.815575429
......R.SRS..........																	3.1428538781661057	3.210415052919971
.....R....SP........R																		3.947074216933576
.....R.R..S........R.																		3.1971755074339634
..........SP....SP...																		2.9450383089705365
..........SP..E......										2.7214568986443024		2.7155990980968734	2.672091044534964		2.6302265140804972		2.1996889129878956	2.2060535471676777
.......R.GS..........		2.6122878099117095	2.8558064531427294			2.6103307293830347		2.856943282482263		1.928992234321822		1.8286785771884129	2.1323421434788097		2.1619517282751475
.........ES..E.......													1.378605749101993		1.37772692617516
.........ESD.E.......										3.8819149343394854		3.9323485058624725	3.3082710761693397		3.290536980028793
..........SP...D.....										2.4392968932661505		2.439529839206659	2.0442094755318183		1.9818406658252585		2.31381813353039	2.3122144881794973
...R..S.....E										2.0817019250827666		2.0278383626548186	1.6357707013001088		1.6760302036936217		1.4256752465352753	1.4077424933736222
..........SP....D....										2.3897112052837945		2.3502551377559335
..........S.D......K.												1.639093298995075
.R....SP.....		2.2750833544792393	2.79488248163724			2.2943932415527795		2.8278846582695194		2.38125136413517		2.389808158779092	2.1350351652991906		2.097744011733372		2.145652192535752	1.9238166011804523
R.....S.S....																	1.2860019174972612	1.3160979820619683
........D.S...E......													1.494268306298091		1.4881321605281586
......S.DEE..										3.908332948775826		3.9123463701086236
...R..S.....R		2.394367234662375	2.600776488357756			2.42357450392748		2.644700656780836		2.196660308007405		2.1888292578702115
..........S..E.EE....										3.0345518660245685		3.041877060516999
....RR..S.S..........																	2.881383811921289	2.90493813414505
..........SD.E.D.....										4.022469217101333		3.9532944168562185	3.625268310210366		3.6439214219773857
....R.....SP......R..																		4.242573119368839
......S....PR										1.6649665995516134		1.659817118028611
..E...S..D...												1.4435493017097973	1.3908550331415637
......K...SD.E.......										4.228543313412038		4.221607440976914
...R..S.D....		2.934518808663479	3.270344898932353			2.881130332584559		3.2089748256250257	2.456806149	2.541644603404831	2.500802053	2.602332608492628	2.008364034294128		1.9480953543523425		1.5447979428645178	1.542102626031422
...S..SL.....													1.1850566677215542	1.427606173	1.1839473056685124	1.464668267
..........SD..E......																	1.5546561220644715	1.521135237335242
...K..S......	1.257010618			1.333423734	1.321928095		1.378511623		0.632268215					0.739848103		0.722466024			0.713695815	0.704871964
..........S..R......R																		1.4697367144169249
..........S.S....RR..																		2.895834472943384
....P.S......														0.918386234		0.895302621
......SD.E...					2.924099886				2.803227036		2.786596362			3.243364426		3.09085343	1.7921593953200752	1.617677504117753	3.166715445	3.132576843
...R..S....R.		1.997643356414513	2.4445321862021836					2.452127805277952
..........S....E....E															1.5099269132037176
......SP...RS																	3.5089339414547602	3.554682686280605
....E.SP.....										2.5631082339773257		2.552544668463813	2.4537284624610147		2.4553884136129844
.......R..S.....D....										2.0444889954142424		2.0516185455138696	1.9439835130247936		1.951693294513744
........R.S..P.......																	1.6236098841854572	1.6229600584792825
........DDSD.........										4.123988697240005		4.164161158541482
.N....SP.....													2.38941625324498		2.381224900792617
.......R..S....P.....			2.5161501163349658							2.2934762936316293		2.231818181034368	2.259445935193783		2.276834603210061
R..S..S......													1.9857856725201608	2.046141782	2.0224908635182497	2.09085343
...D..SE.....										1.5486499318930456		1.5787880749048666
...R.R..S.S..........																		2.493511888418585
..........SE.D.......										1.8228654463951526		1.8366114366908854	1.6986871597749342		1.7141648448776994
....R.R...S..........																	1.5089901332030347	1.5433282979256298
..........S.D.......R												1.9656610770683771
..SRR.S......													3.690393952975449		3.724939804174568
KL....S......		1.8068786439453801				1.8205337417115683
.......R..SP...R.....										4.075442934611084		4.010881908409162
......S.E..D.													1.581048756166529		1.5140168030129493
...KS.S......										1.3534185740163616		1.3832432474445773
...S..S..E...													1.3378116000457858		1.3696374692155993
R.........S..R.......																		1.622289241523099
..E.E.....S..........												1.487908495191009
...R.R.R..S..........																		3.160843294747739
....R.....S..........									0.731183242		0.799087306			0.925999419
....R.S....P.													1.7193066448906875		1.7417434305555808		1.6080167206240275	1.6253017609741265
.......R.RS.........R																		3.490495274583722
R......R..S.S........																		2.7985770669900614
......SDDD...									4.047887329	4.252411213057517	4.091699834	4.275502565134907	3.614932414403392		3.632842462287509	3.992768431
...K......S...E......												1.625332878654777
.......RR.S........S.															3.582767720089212
.......E..S........K.												1.4084697517012297
..........SP........K												2.591688779639007			2.512683305025936			2.8697947223507905
..........S...SR.....																	1.1701083963188181	1.1758307646314088
......S..E..D										1.8477634531942497		1.8290003559431516
.......R..S.S........																			2.137503524	2.13422094
..........S....P....R																		1.486070504849656
......SP.S...													2.162968178073627		2.194936590775204
......SPS.S..																	2.3897054760993965	2.3544478506810336
.........DS.......R..												1.6543528144211779
.E..E.S......										1.4457961518730138		1.5142780243042342
..........S..EEE.....										3.052722858111001		3.0234211040695085	2.985343538886005		3.019766925415394
..........S....PR....										1.6649665995516134		1.659817118028611
......SDDE...	4.794415866	3.977777014394068	4.297844652521761	5.176322773	4.77925972	3.929347228850493		4.246972088866808	4.018812186	4.6004628948759585	4.121015401	4.627553268857657	3.407146326252146		3.4056483747318347
D........DS..........												1.5905501094608052
......ER..S..........										1.7797955471301765		1.8176775813064163	1.956418401415054		1.8957285723879254
K.....S...E..										1.4200038925079246
...RR.S.S....																	3.276304667714839	3.3006566429412723
.........RS.S......R.																		2.9652394312575314
R....GS......													1.6135972037195727		1.644489971754552
......KR..S..........		2.6687811525255483	2.8657830578584185			2.6754834089082853		2.8778113399987593		1.408538820353752		1.484867179890571					1.7436317190734112	1.7463112155623273
.D....S.E....										1.509595144800024		1.4956283794994105	1.5814595814222847		1.5370290572588936
.......RK.S..........														2.596935142		2.629939409
.....E....S..E.......										1.5046240026497553		1.5408829362861043
.....E....SP.........										2.873450999160916		2.8615042843709353
.....N.R..S..........													2.0116771238284286		2.016583831076814
.........ESP.........										2.53592954052822		2.5196032342456864	2.735836923736616		2.680249734872152
........R.S........K.															1.466742971978674
E.........S..E.......												1.2942137284761839
S......R..S........R.																		3.231232622639137
..........S.....R.RS.																		3.18941244694451
......S.E....									0.678071905		0.748461233			1		0.871843649			0.622930351
..........SP.....E...												2.496119583420285			2.424322215532618
.......ED.S..........													1.3042691456118438		1.3120731069535803
.....RS.SP...										3.55690085957838		3.5259665845383354					3.57821017152397	3.605636980269037	3.619413011	3.59812696
...R.PSP.....																	3.589122408871557	3.5939869424992743
........D.SDD........												3.8405002856492576
.N....SD.....													1.3315784496614091
.......R..SRS........																	2.8893311327480324	2.9270376136767973
....R.SP.....								2.6550901742058612		2.4899271471944067		2.434559847711027					2.4302510015344865	2.4235395293003292
.....ES....E.										1.51202831373871		1.5015683554964872
........R.S....D.....													1.9756341531906756		1.9085227825007802
.......E.ES..........													1.2632110238345158		1.27599874279219
.........RSR......R..																		3.1551830221014168
........S.S.SP.......																	2.3051868121932464	2.288079144402652
..........S.D.D......													1.6329457602886701		1.6099128070850863
.......E..S..D.......										1.4895092490394601		1.5238045890775653	1.6453060634469108		1.6679088591381894
.........DS..ED......										4.004359836549602		4.01912590250407
..........S...D...D..															1.3994362550633783
..R.......SP...R.....																		3.8809153428454426
K....DS......										1.624699505359825		1.6259402963245213
.R.......RS.S........																		3.1103471216533856
.........DS...D......													1.8099962553455233		1.7551720055939835
.......RSRS..........																	2.971198241018477	3.0278483160697736
R.S...S......													1.4355039764798467		1.4355087385514833			1.1217756397289584
..D...SD.....										1.9962227871112634		2.0121247182843445	2.0333614593715112		1.97772890222456
..........S......R.S.															1.1885763352532894
E.....S..D...										1.6033744902958618		1.6169194018346322
.......E.DS..........										1.6424276944031853		1.6699456987547152	1.5156707830303153		1.5339753531124722
....N.S.D....													1.5795682662053094		1.5990857739113118
..........S....R...S.															1.2155468704504901
......SE....E													1.6283329848431973		1.6452841012626251
....R....GS..........													1.6135972037195727		1.644489971754552
...R......SP.........						2.851122061544991		3.273444300227999				2.7396696278261845			2.4437447701420765			2.327813199386006
......S..D..D										1.7275196311907774		1.7626762850773154	1.679126061297713		1.5789994432759935
......SP.N...			3.1441394506724976					3.1800206243874847							2.4279313434092877
.......R..S.S.....R..																		3.1757904979431304
........D.S.D........										1.7124612563987607			1.8453167910785144		1.8494133794753849
...R..S....E.										2.031272498239627		2.0276251722437384	1.8965971362125662		1.9082231884718994
.R..S.S....R.																	2.6791364109315636	2.708899677997746
......S...SR.																	1.1701083963188181	1.1758307646314088
.....ES.E....										1.458379402204305		1.4624758813746705
S......R..SP.........																		3.417775983389257
...R.RSP.....										4.265377896784891		4.27669339891353
.....ESP.....										2.53592954052822		2.5196032342456864	2.735836923736616		2.680249734872152
........R.S.S.S......																	2.5033061244728434	2.5497241144946807
........N.S..D.......													1.5146910240514788		1.5317815246944588
........P.S..........														0.918386234		0.895302621
......S..RS..																	1.3291452723910264	1.3329318573216982
..E....R..S..........												1.6456170009463889
...R......S...S..R...																		3.0030042450922947
..........SE.E.E.....										3.3052686416793597		3.2388338550875106	3.0553532601337476		2.9393555047881836
.R.....R..S.S........																		2.9957710869272693
.....R....SP....R....																	3.966147734842239	3.981252581427073
...R......S.S.S......																		2.2733860740540828
......S.R....	1.257010618			1.304511042	1.14404637		1.207892852
..E.....E.S..........												1.4236447599312032
....R.S.D....										1.7461353093581244		1.7755899030554252	2.1999466774997716	2.817623258	2.192223759502039	2.40053793
......SRS.S..																	2.2800766509390544	2.3177524552337294
...R..SP...R.										4.075442934611084		4.010881908409162
.....R.R..S.......R..																		3.4712253791767274
.......D..S....D.....										1.5986440558190087		1.604406422633742
......SD.D.D.										3.5591220994950583		3.573818102800319
...D..S......														0.82374936		0.847996907
.....RS...SP.........																	3.314071038262546	3.319975633423894
..........SSP........																	1.4678782879345322	1.4670493499340298	1.98550043	2.386810946
......SSP..K.																			4.053111336
.....RS.S..P.																	2.9716987037561746	3.0152634049713942
...K..S.D....										1.663986806739176		1.7007045191762251
.D....S....E.										1.536985299844189		1.5388941179047717
..........S....P...R.																		1.4146138906202295
..........SD.E.....K.															3.816639638311378
..........S..E.....E.															1.774433078190689
....E.....S.........E												1.339494729559278
...R..S....P.			2.5161501163349658							2.2934762936316293		2.231818181034368	2.259445935193783		2.276834603210061
.........DS.E........									1.970853654	2.1019151459722756	1.981852653		1.7692747417604864		1.7652927583111582
.........NSP.........													2.4520770166477703		2.468006658077821
....R.S....D.													1.9756341531906756		1.9085227825007802
....R.....S.....R....																	1.400370884656766	1.4369127252339213
..........S...D.E....										1.6067674717301674		1.536165561320921
.......R..S......R.R.																		3.257758284061107
.R....S.D....										1.8369030906980393		1.8423276387002643
.K........SD.........												1.9937490505266162			1.4890209533960466
......S.DED..										4.177940008533106		4.179308005778058
..K.......S..........																				0.847996907
......R...SP.........		2.416484558394409	2.798453336011747			2.4118683248453245		2.81044885469034		2.5702640014550737		2.5395966310617317	2.387472907197726		2.4153109742376495		2.5073946802741225	2.538846275651993
..K...SP.....		2.2549667945161453	3.1620164086669327			2.2706750419463284		3.1971115743400835		1.8250937884084057		1.8029290057765037					2.6786022289629763	2.706294315581211
.......R..S.E........										2.0343400054213405		2.0529089731865615
....S.SP...R.																	3.333291239816441	3.3187430873934454
..E......DS..........												1.508038028161511
....DDSD.....										4.123988697240005		4.164161158541482
..........SP...E.....										2.6041372156854954		2.582486721129589	2.386903106344763		2.392311820629997
.......K..S.D........										1.663986806739176		1.7007045191762251
.........DS.........R												1.6461897652854658
..........S..E....D..															1.6436169338816837
....D.S..D...										1.7906409586181362		1.8320168626136353
....D.....S.D........													1.7348155965403096		1.7490132127152078
........R.SP.........								2.6550901742058612		2.4899271471944067		2.434559847711027					2.4302510015344865	2.4235395293003292
..P.......S......R...																		1.397011551650899
R.........S..E.......															2.028426253745656
......SP...E.										2.6041372156854954		2.582486721129589	2.386903106344763		2.392311820629997
..R.....S.SP.........																		3.3628035733367634
.........PSP.........													2.8563609408490778		2.854039610116572
.R.......RS..R.......																		3.2036450027635213
........E.S...D......										1.6424276944031853		1.6314559331394733	1.517329244002569		1.4938794593631404
....D.SD.E...										4.1389458769172425		4.139415278654544	3.6936690850083105		3.731603534455579
..........SPR........	3.517275693	3.342319018965787	3.7314519674155346	3.72900887	3.553360503	3.3619430995136423	3.777156666	3.7747744748890226	2.87774425	3.0536946971783254	2.889473543	3.064844736616394
.R.....R..S..R.......																		3.023814584389393
......SDD..D.										3.907138028836934		3.9006463462010386
E.....SD.....										1.578511408010001		1.585759949562803
..........SD...EE....										3.6201683042235175		3.652427937496686
....EES......													1.4388551859794845		1.487022017345893
........E.S.G........										1.5441523668363926		1.5488809301597317
......SPD....										2.322473134728565		2.348678949604032	2.178251606400453		2.1823591395924833		2.2716526338340595	2.252998387938865
........R.S.........R															1.8154660475520472
........S.S.........K																		1.2976064813126025
..........S.......R.R																		1.4595645564952477
..........S.....RS...								1.8571425962238677
......S.E..E.										1.5358523201722118		1.5453600755152848	1.6715895515373915		1.6683749211809729
E.....SP.....										2.8076479622824437		2.777144111598063
....E.....S..D.......										1.6033744902958618		1.6169194018346322
..........SP....E....										2.4577552338310973		2.4869833590370427	1.82218382553099		1.825062217396373		2.1970603981570007	2.206087292412372
.....RS.SR...																	2.5181022567283553	2.55090387578111
......SP.R..S																	3.4556374845511426	3.494460717812134
R.....S......									0.731183242		0.799087306			0.925999419
......S..EE..																	1.3853355196287225	1.3762412044274759
..........SP....R....		2.8923967151314374	3.3349778228365192			2.8640772830801504		3.3029405266074057		2.9470154890169336		2.944090589526379	2.8124593156391695		2.7862932934385576
.......R..S.P........													2.6846116003814426	2.887525271	2.714760024292165	2.908812908	1.3547708357812336	1.3684538480249573
..........S..DE......													1.796722098881464		1.7481599004286117
...R......SP......R..																		4.014042516544743
...RR.S..S...													3.4197463630317797		3.475263781195794
........SRSP.........																	3.2973625793187322	3.2929616123908434
.......R..S..R...R...																		2.844380756603186
......SP....K													2.8393036488774452	2.849999259	2.848658634472093	2.835924074	3.013771171372887	3.0170835588414273	2.950468414	2.972692654
...RS.SP.....																	3.596321546333624	3.638198821748404
..RR.RS......																	3.2864146953596802	3.3383415158948524
..........SPP........													2.3845153517525786		2.368703658511911		2.3372797604283373	2.347402060594905
R...R.....S..........																		1.5528460278009872
..........S..D......E												1.486608232801003			1.4551955184540268
.......R..SP.P.......																	3.6984117403184733	3.7381677649375247
R.....S...S..																	1.1142423146762375	1.1456499822276551
......SP...K.																	2.9984689174224144	3.015974578406117	3.037382222	3.056583528
..........SP.......S.															2.431411640318937
...K..S..S...													1.1431422586539077		1.1314952400460219
D.E...S......													1.3497292955065006		1.3799280961741645
..........S..E.....K.												1.5865017068720133						1.4202263526047054
...S..SP.....													1.9742356578500804		1.9873047459402522
....R.S.....D													1.6676738764753654		1.6668925188066963
.........DS........K.															1.370935002785593
..P......RS..........																		1.5174067980787782
..........SP.......R.								2.991001075555583				2.505262839054229						2.7451906234466383
.....GSP.....		3.0976391463912343	3.4169715897201223			3.0959518720011947		3.4166140146600443		2.774062217127808		2.777804528896382	2.5498864983682283		2.543976531279808			2.424527599816979
.......S.DS..........													1.274961681484294		1.301302308991085
......S...SP.R.......																	3.022642621075256	3.024742405201952
......S.P..K.																	1.419231138506528	1.4572290744850054
......SP...RR																	3.614825110045498	3.613464316998578
.......R.RS..........										1.5904228542769527		1.61892917921496
....P.SPR....			5.547088293507641	5.500802053			5.537296067	5.576279714119768
.......G..SP.........									2.780310099	2.954338118040265	2.778208576	2.955612310043351
.K........S......K...												1.498872008461385
.D....SP.....										2.6085665038126225		2.619093042163476	2.4696174397501713		2.475192092704592
......EE..S..........															1.2201476521373953
......S...DE.													1.5210969359592972		1.5403927683674108
......SP.R...			3.563864006258467	3.615887074				3.5468738774241713	2.776103988	3.086821996741575	2.799087306	3.0865331453359097	3.008387646131035	2.925999419	3.032147035301756	2.98550043	2.7115114129551325		2.709290636	2.722466024
.D...DS......										1.651006737329991		1.6590796453691157
..........SP.K.......			3.7876252085713005	3.883620816			3.896271849	3.800251696697682	2.799087306	2.834319599271861	2.839959587	2.8725300454516134	3.0800336962671886	2.998195503	3.1151332324759333	3.040892431	3.1203275516997837	3.1345948473558036	3.174725988	3.195347598
..........SRSR.......																	2.546766014980499	2.59191559247958
....RRS......										1.4981790154040222		1.5309232938784334							2.100977648	2.217230716
......D..DS..........										1.6507692775561653		1.680442313666282	1.5923857491711282
....N.S..S...													1.0596184081284874
D.........SD.........												1.625900238931746
.......R..S..E.......		2.2041376101609833	2.3930018855621014			2.166786802415196		2.353679096659012					2.131857141631294		2.1022109329057055	2.272023189
..........S...E...E..												1.3475168915139069			1.4204991360160466
.....R...RS.........S																		3.0655610703365777
......S..E.D.																	1.7136784969717835	1.650809281533148
.E....SD.....										1.8952381141694894
..........SD.E.......					2.924099886				2.803227036		2.786596362			3.243364426		3.09085343	1.7921593953200752	1.617677504117753	3.166715445	3.132576843
.R.....R..S..........												1.8954046909892261			1.7854209077006582
......SEDE...													3.6453060634469105	4.032100843	3.5498530976164773	3.969012308
......RRS.S..........																	3.090543976646701	3.1350579175061086
...R..SP.....			3.350994359040526					3.359181592452833	2.849999259	r2.945450672005711	2.817623258	2.574288953480234	2.8149084947278147		2.810406513946516		2.3813345947946334	2.2875410417723008	2.837943242	2.837943242
......S.DDD..										3.3447363309165605		3.3638584395557545
..........S.DD.......													1.9092234565947122	2.397802962	1.8855116968046417	2.182692298
..........S..SL......													1.1349297115591748		1.153018453600674
...R..S.P....													2.6846116003814426	2.887525271	2.714760024292165	2.908812908	1.3547708357812336	1.3684538480249573
.E........SP.........												2.7360058899308517
......S..EEE.										3.052722858111001		3.0234211040695085	2.985343538886005		3.019766925415394
....R..R..S..........										2.0589548118225154		2.1137769090093323	2.2242822691023356		2.2766425383704125
.....DSD.E...		3.903451903640433	4.348721324001407			3.8797914043762614	5.264161071	4.328501974363407		4.318468426977665		4.31443147398167	3.6511587896923485		3.698244937509148		3.4927485137138214	3.495778495390531
E......R..S..........												1.6942481131913127			1.993014197809709
.......R..SP.........			3.350994359040526					3.359181592452833	2.849999259	r2.945450672005711	2.817623258	2.574288953480234	2.8149084947278147		2.810406513946516		2.3813345947946334	2.2875410417723008	2.837943242	2.837943242
.......E..S..E.......												1.5495020183842205	1.5300875557991898		1.5180042315771372
..........S........KK																		1.372021344998328
......S.SP...																	1.2345326117101678	1.2140115828016533
....K.....S.D........										1.623909367363841		1.6047710311292314	1.5082288890201463		1.510643068612263
..........SRS.S......																	2.2800766509390544	2.3177524552337294
..........SDD........							3.137503524										2.0124761302406373	1.952797321711518
..D...S.D....										1.867697289239038		1.8767166700844498
.......R..S.......E..												1.7127311968049255			1.5880059205756571
..R.......SP.........						2.508745542924208		3.1351580855374572				2.882802094494608			2.5198583573186393			2.6774934957563445
........SPSP.........																	2.752882888012473	2.7899048911988102
..........S........SR															1.3083855410894074
..........SP......K..												2.469078325803635						2.8130598126569346		2.891419187
..........SP.....R...								3.106023966158907							2.9564245040754793			2.5105851693323795
......S..SL..													1.1349297115591748		1.153018453600674
...R..S.S.S..																	2.1218318768642264	2.0690917766488965
.....ASP.....													2.5031536794738574
.........DS...E......										2.100303523437485		2.1315633908316256	1.9512605221265324		1.9382554703918542		1.346085101088312	1.374101579392721
...R.DS......		2.4169978816664632	2.7140194755023037			2.43921881299028		2.7416767296250604		2.5723081708766284		2.636425418794457
.......R..S.........K												1.9471712030578177			2.0623735856689938			1.7449503931031152
..........SP........R								3.203412620987168				2.5363959440495756			2.741743430555581			2.5895991903926836
......SDD..E.										3.9786949531562543		4.003502378043565
...D..S..E...													2.0178684203694544		1.710316863763491	2.017921908
...P...R..S..........															2.1619517282751475
.R........SP.........												2.6546839114370537			2.523595031281787			2.6051379315701566
..........SPG........										2.464588381843452		2.4775049903544155					2.404200282451804	2.3945284426412607
..........S..E.D.....																	1.7136784969717835	1.650809281533148
..........S.D....E...												1.7143690345705185			1.7153900148970183
.....RSP.P...										4.222930546933641		4.279283774745208
......K...SP.........		2.2549667945161453	3.1620164086669327			2.2706750419463284		3.1971115743400835		1.8250937884084057		1.8029290057765037					2.6786022289629763	2.706294315581211
...K......S..E.......																		1.4881001915514294
...RS.S......									2.09423607	2.2954086185529925	2.10433666	2.3322321162305606		2.451540833		2.443606651
...R..SP....S																	3.309970528517077	3.281347359756765
...R.R....SP.........																		3.8840963439728897
......S..ED..													1.6570953943497149		1.6577333206704408
R.........S.D........												1.8602188091274827
......K.R.S..........								2.345102062722847
...DD.S......										1.7688160475618486		1.7711548760674372
..........S.S.SP.....																	2.073018190847242	2.084176748503925
........RNS..........													1.5194906541871196		1.5498530976164768
..D..DS......										1.6507692775561653		1.680442313666282	1.5923857491711282
.......SP.SP.........																	2.964486600472318	2.978938715588827
........D.S...D......										1.6181227091235877		1.6548344352037812
.........RS.S..P.....																	2.9716987037561746	3.0152634049713942
.....E....SD.D.......												3.8497915643416114
....R.S.....S																	1.2956293929462712	1.2790260478466442
....S.SP.P...																	2.8876764143834985	2.913136657193081
.....D....S..E.......										1.8729223134990212		1.8478236264551164	1.5396481101902617		1.5752086718933715
......SDD....							3.137503524										2.0124761302406373	1.952797321711518
.......K..SF.........									2.160274831		2.12763328
..........S.DE.E.....										3.9033452340727743		3.9070007645822837	3.376996715572443		3.357208019674081
.....DSD..D..										3.9461004385772065		3.9872950880915456
...E..SD.....												1.5560101999140081	1.9526566577794018		1.9641011604647398
..........S..EE......																	1.3853355196287225	1.3762412044274759
...D......SD.........												1.98416815501463
E.........SD.E.......															3.6373159388668164
.......R..S..........	1.839959587	1.209139909078732		1.827819025	1.839959587	1.1713976805840556	1.831877241		1.201633861		1.189033824			1.280956314		1.195347598			0.765534746	0.790772038
.....ES..E...													1.378605749101993		1.37772692617516
..........SD.D.D.....										3.5591220994950583		3.573818102800319
...R.RS.S....																	3.051355424837714	3.090525017421187	3.628773595	3.650764559
....D.S...E..													1.494268306298091		1.4881321605281586
K.........S..E.......												1.6709597978128696
........E.S...E......										1.4857674141540385		1.5259575776300762	1.3747854545393567		1.394822311473859
.......RS.S......R...																		3.0291244727570437
......SD.E..E										3.926806692264433		3.8928689956093194	3.6867826994230697		3.6962966657196263			3.0853950324373494
.....R....SP.........		2.2750833544792393	2.79488248163724			2.2943932415527795		2.8278846582695194		2.38125136413517		2.389808158779092	2.1350351652991906		2.097744011733372		2.145652192535752	1.9238166011804523
.D....S.D....										1.621746789251729		1.5991121229642293	1.45940256338357		1.4917090552624928
...E..S..E...												1.5495020183842205	1.5300875557991898		1.5180042315771372
..........SD...E.....													1.6283301217063235		1.6010584427933898
..........S...E..E...												1.2979835058958895			1.4734010371786037
..SR..SP.....																	2.9905013406482155	3.034391161936546
......SDEE...										3.6221942770896565		3.6606955534802865	3.6475726704188562		3.6567683015329893		3.2406865397380504	3.192878571894451
.....DS.DE...		4.010050969713916	4.127887169287261			4.029120363522986		4.14426913623721					3.612684641877713		3.6718436219950874
..........S..D...D...												1.7816762746892223			1.353115265040198
.....DS...D..													1.8099962553455233		1.7551720055939835
..........S..D.....S.															1.1203126388555211
..........S...D..E...												1.5843304211132776
.........RS......RR..																		3.5740254335836905
......SDG....										1.6345487410369226		1.6438211422250941
........P.SPR........			5.547088293507641	5.500802053			5.537296067	5.576279714119768
......SE.E.E.										3.3052686416793597		3.2388338550875106	3.0553532601337476		2.9393555047881836
.........DS......E...															1.4244448988985572
.R...GS......			2.0893254952309617					2.119800140643311
......S....DD										1.4272560274518737			1.3858232209633383
......SP.E...			2.32350503839257					2.2962461903706357		2.311090240785262		2.3395744102542473	2.083160044717828		2.0307071949968947		2.0083559876626857	2.035007087713017
......SEE....														2.169925001	1.7088201388112914	2.160274831
K.........S.D........												1.8217669630969227
..K.......SD.........												1.499576449413315
......S...ED.										1.6067674717301674		1.6286164955836926
....R..S..S..........													1.9857856725201608	2.046141782	2.0224908635182497	2.09085343
.....KS......	1.40053793			1.432959407					0.650764559
......SD.DD..										3.791717125367907		3.7664631807427154	3.7343110695056554		3.689783358760952
.K........S..D.......												1.7396838496271148			1.2810211849085955
...R..S.E....										2.0343400054213405		2.0529089731865615
..........S.DDD......										3.3447363309165605		3.3638584395557545
...D..S....D.										1.5986440558190087		1.604406422633742
..........S...E.E....										1.5734338915635395		1.5606297165462604
..E...S.D....										1.8773924736465977		1.8728180059219859	1.735545989367824		1.7467104268457874
.......R..S..D.......		2.5343737496948724	2.682508502757086			2.497975236046909		2.6462422722873353		2.4301237424215043		2.467195683266525	2.1822470493051234	2.700439718	2.178526117046407	2.659924558
.......S..S..........														0.650764559		0.622930351
...R......S..R...R...																		3.1923910925720604
......S..DL..													1.626263615555733		1.5679751158909019
.....R.R..S......R...																		3.4766995199677493
.R..S.S.....R																	3.132656711732443	3.189993592990994
K.....S..D...													1.538390859530399		1.511378949801841
.....DSE.....													1.5507480660503816		1.5671310890483128
......S.P....														0.871843649		1
......S..D...	1.176322773			1.182692298	1.22650853		1.169925001				0.704871964
....D.S...D..										1.6181227091235877		1.6548344352037812
......RR..S......R...																		3.51959798969315
..........SD.D.......									2.580145484		2.62058641			2.963474124	1.7452245170076275	2.618238656	1.930245277641758	1.9174773298053962	2.678071905	2.280956314
....R.....S......R...																		1.5885798799163238
..........S.D.....D..															1.488712802802573
.......R..S......P...								2.5783576940529933
.....D....S..D.......												1.4680504755378905
.....R.RS.S..........																	3.2265414287585377	3.238094161802881	3.849999259	3.859969548
.........RSR.....R...																		2.9817870778978572
..........S.D.....E..												1.4537623507826114			1.6239945603689825
.....L....SP.........		1.8177844334279603				1.7704525557949882
.....GS.D....													1.565357907130668		1.5615665181802676
...R..S.....D										2.0444889954142424		2.0516185455138696	1.9439835130247936		1.951693294513744
..........S.D.......K												1.647975575662976			1.4323094749147998
.R.R..S....R.																	3.0477162741371404	3.0558389008980673
.........DS......D...												1.8625977383518593			1.487430597082662
..........S.E.E......																	1.44286330241874	1.4292346983084603	1.974529312	1.992768431
..........SP.S.......													2.162968178073627		2.194936590775204
.......R..S...E......										2.13675296859162		2.16847399972532	1.7607832808668469		1.7408325663214639		1.3710666060673182	1.3539903928102006
..........S.E......S.															1.1073348619155263
R.........S..P.......																		1.5117158385463545
........E.S.E........										1.5643714504928785		1.603693532050618	1.491085144752042		1.470495306003193
.....D....SD.........										1.9649678136228959		1.9535149543530257	1.8422473814957432		1.835176774679382
...D..S..D...										1.6410192925052527		1.674755497318824			1.4788865762623336
..........S.E....E...												1.4086827027627018			1.798787306405417	1.981852653
...R.RS..P...																	3.64428962443382	3.701696813153514
...P......SP.........															2.3352932432456406
.......R.NS..........													2.4575057184443456	2.871843649	2.4929775871339035	2.994579724
........S.SP...R.....																	3.333291239816441	3.3187430873934454
....R....RS..........																	1.5660702701546043	1.6027133604458157
..........S..N.......																0.855989697
......SP....D										2.3897112052837945		2.3502551377559335
K.........S.S........																		1.394866335673857
.......D..SE.........										1.5486499318930456		1.5787880749048666
......R...S.......R..																		1.6989468549638906
....E...E.S..........										1.4018367381470784		1.4636732993757335
..........S..D.......	1.176322773			1.182692298	1.22650853		1.169925001				0.704871964
......S.EE...																	1.1625306136815958
......SE.EE..										2.987241302983736		3.0224081617901897
...R..S..N...			3.1310608447225783					3.1507695589800115							2.266887412469387
.R.R..S.S....																	2.794760544800401	2.7578680488486245
......SP.....	2.392317423	2.013553155259028	1.523865699994979	2.403267722	2.333423734	1.9316969231324639	2.403267722		1.726831217		1.748461233		1.3843065939325903	2.053111336		2.121015401	1.6437757753170512		2.039138394	2.021479727
..E...S..E...													1.867220216905321		1.8653549233444062
........R.S.G........																	1.4186699780884122	1.439488239351752
........RGS..........		2.137697886049602				2.154990184887363
..........SP.....RS..																		3.3634741264703263
......SE..E..													1.4245709599732368		1.4503174240655625
.....D....S.E........										1.509595144800024		1.4956283794994105	1.5814595814222847		1.5370290572588936
......S..D..E										1.5534658353990396		1.538490893932531	1.6336713629635073		1.6197551108466333
.....ES.D....										1.971759663738288		2.0052636174221474	1.5868762315172529		1.6104392504775162
...E..S...E..													1.4329303520223793		1.4443186834441195
....R.S.S.S..																	2.5033061244728434	2.5497241144946807
.........RS.SP.......										3.55690085957838		3.5259665845383354					3.57821017152397	3.605636980269037	3.619413011	3.59812696
.....N....SP.........													2.38941625324498		2.381224900792617
..........S.E..D.....													1.581048756166529		1.5140168030129493
...E.ES......													1.2632110238345158		1.27599874279219
..........SDEE.......										3.6221942770896565		3.6606955534802865	3.6475726704188562		3.6567683015329893		3.2406865397380504	3.192878571894451
...P...R..SP.........												4.536063180804902
.....RSR..S..........																	2.7439215321868766	2.752892358046164
.R.R..S......	3.003602237	2.3167816616493164	2.7909485346272	3.363171077	3.019701914	2.33017605369499	3.393690764	2.8194677182712318		1.8136234299361496		1.8128870990242114	2.430310076846476		2.4619053983407744
.D.R..S......													1.8414017410751315		1.835040645688821
D.....S.D....													1.7348155965403096		1.7490132127152078
....R.S..P...																	1.6236098841854572	1.6229600584792825
......S.D...E										1.652156494966836		1.661723904796155	1.5451864210392519		1.5033786678169765		1.338586234166796
..........SP.......K.												2.6808666981496745			2.335462639260828			2.7722697601161648
..D...S..D...										1.7307947632236385		1.7488920147258935
.R........S..E.......												1.786689043757937
R...S.SP.....																	3.381924130444988	3.398841970039487
..R..RS.S....																	2.837217531381946	2.8602942190902083
.....R....S....P.....																	1.3829933580123484	1.4007353901296251
..RR..S.S....																	3.0928879171150006	3.100954542638388
..........SP...RR....																	3.614825110045498	3.613464316998578
.......R.RS..P.......																	3.64428962443382	3.701696813153514
.E........SD.E.......												3.623858785299915
.......R..S.S.S......																	2.1218318768642264	2.0690917766488965
.........RS..P......S																		3.412591893035018
.........ES....E.....										1.51202831373871		1.5015683554964872
........P.SP.R.......																		3.31315023981982
.....DS.E....									1.970853654	2.1019151459722756	1.981852653		1.7692747417604864		1.7652927583111582
......E.E.S..........										1.3722428918721934		1.4323559983633047
.....R.R..S..R.......																	2.768421461566216	2.7361741387333174
...D..SD.....										1.6349184386376987		1.643162529400659	1.9653492480221806		1.918122022745083	2.289834465
......S.E.E..																	1.44286330241874	1.4292346983084603	1.974529312	1.992768431
......SRR.S..........													3.690393952975449		3.724939804174568
.......SN.S..........													1.1628817244381926		1.1675647836172636
..........S....D.D...												1.7698128340721597
..........SD......E..															1.5220188894197515
........P.SP.........		3.0253215436048047	3.5063215920788915	3.481557281	3.168321116	3.047407865568973	3.534808661	3.541097052215374	2.56315813	2.83895314459715		2.848064554617289	2.827170678200748	2.855989697	2.80642943970916	2.825785627	2.376524971974782
..........SP......D..															2.446759604652373
....RGS......		2.137697886049602				2.154990184887363
..........S.E.....D..															1.3362280807698694
..........S....P..R..												1.5811229034235526
P.........SP.........								3.3616316836857223
...R..S...SP.........																		3.2471042295257715
...K....E.S..........												1.6886175601603224
......RR..S..........		2.183513116290571	2.4472662489446155			2.1449686922095053		2.4212918803501076		1.9982371249075854		1.986704424811693	2.1450723298896723		2.170681050894639
.D.E..S......													1.3048255262746937		1.2950070210711533
.R....S...S..........																		1.1785667256627674
...K..SP.....		2.527350066908532	3.229743382243375			2.5460931722359543		3.259219149178088		2.366876356821543		2.3552571921353422	2.5825486458486173		2.588900001748291
........EES..........													1.4388551859794845		1.487022017345893
.....R....S........RS																		3.1545870825913624
.R........SRS........																		2.934192332758745
......SEDD...									3.868884273
..SP..SP.....																	2.813968055029522	2.759408011077411
...K...R..S..........																		1.5689966287185295
.....ESD.....													1.7612166981975406		1.7541604863531584
..........SPS.S......																	2.3897054760993965	2.3544478506810336
..........SP.......E.												2.6386384627603774			2.1348155983376333
...D.ES......										1.5500644330722975		1.5629297866575833	1.514909426191236		1.5429070320036136
..........SD.......E.												1.5783268439162208			1.64014198294558
.........GSD.........												1.5362110661046966
.R....SP....R																	3.966147734842239	3.981252581427073
...R.ES......													1.7725604486432003
..........SD.E..D....													3.4197463630317797		3.442096917260594
...K..SF.....									2.160274831		2.12763328
....R.....S.D........										1.7266218744468802		1.7530248064179108
.......D..S.E........													1.6807839588016267		1.6912089468620186
.K.....R..S..........												2.108361104241858			2.0302560251972244			1.7188498745193272
..........SD.....D...												1.887526646705198			1.5587130745367057
..R...S......	1.250961574			1.250961574	1.189033824		1.367371066
.....R..S.S..R.......																	2.6898181548869387	2.6877516147549243
.....RS.S....									1.673556424
..K...S..D...										1.526734164659448		1.5660970657362663
..........SED........										2.1321213579497074	2.327687364	2.112663691591827
..DD..S......										1.4838860622801595		1.5198780628533881	1.5586395433742044	1.933572638	1.52237236119437
...R..S..D...		2.5343737496948724	2.682508502757086			2.497975236046909		2.6462422722873353		2.4301237424215043		2.467195683266525	2.1822470493051234	2.700439718	2.178526117046407	2.659924558
