# Supplementary material for: Comparison of phosphorylation patterns across eukaryotes by discriminative N-gram analysis
Source: BMC Bioinformatics. 2015 Jul 30;16(1):239. doi: 10.1186/s12859-015-0657-2 (PMC4520095; doi:10.1186/s12859-015-0657-2)
Supplement: Additional file 3: Table S4. — Phosphopeptides from the species in the training and testing set with the 5540 discriminative n-grams composing the signature. [file 12859_2015_657_MOESM3_ESM.xlsx]

## Sheet: Signature1
n_gram	A. thaliana	A. thaliana	Homo sapiens	Homo sapiens	Drosophila melanogaster	Drosophila melanogaster	S. cerevisae	S. cerevisae	Plasmodium falciparum	Plasmodium falciparum	P. infestans	P. infestans	organism	discriminatory factor	Oryza sativa	Mus musculus	C. elegans	S. pombe	Toxoplasma gondii	Filamentus fungus
SRRSRS	0	0	0	0.0168071183163812	0.201685419796574	0.0672284732655248	0	0	0	0	0	0	Drosophila melanogaster	12	0	0.0672284732655248	0.0504213549491436	0	0.0168071183163812	0
SPPRRR	0.0168071183163812	0	0	0	0.184878301480193	0	0	0	0	0	0	0	Drosophila melanogaster	11	0	0.084035591581906	0.201685419796574	0	0	0
SRSRSA	0	0.0168071183163812	0	0	0.184878301480193	0.0672284732655248	0	0	0	0	0	0	Drosophila melanogaster	11	0	0	0.0168071183163812	0	0.0672284732655248	0
SRSKSP	0.0168071183163812	0	0	0	0.151264064847431	0.0504213549491436	0	0	0	0	0	0	Drosophila melanogaster	9	0	0.084035591581906	0.13445694653105	0	0	0
SRSRHS	0	0	0.13445694653105	0.0672284732655248	0.0168071183163812	0.0168071183163812	0	0	0	0	0	0	Homo sapiens	8	0	0.0336142366327624	0	0	0	0
SRSRSY	0	0	0.0672284732655248	0.13445694653105	0	0.0168071183163812	0	0	0	0	0	0	Homo sapiens	8	0	0.168071183163812	0	0	0	0
RDRSRS	0	0	0	0	0.13445694653105	0.0504213549491436	0	0	0	0.0168071183163812	0	0	Drosophila melanogaster	8	0	0	0.0504213549491436	0	0.0168071183163812	0
RSPSPV	0.0168071183163812	0	0	0	0.13445694653105	0.100842709898287	0	0	0	0	0	0	Drosophila melanogaster	8	0	0	0.0168071183163812	0.0336142366327624	0	0
LLRDNL	0.117649828214668	0.0504213549491436	0	0.0168071183163812	0	0	0	0	0	0	0	0	A. thaliana	7	0.0336142366327624	0.0168071183163812	0	0	0	0
LLRDNLT	0.117649828214668	0.0504213549491436	0	0.0168071183163812	0	0	0	0	0	0	0	0	A. thaliana	7	0.0336142366327624	0.0168071183163812	0	0	0	0
LLRDNLTL	0.117649828214668	0.0504213549491436	0	0.0168071183163812	0	0	0	0	0	0	0	0	A. thaliana	7	0.0336142366327624	0.0168071183163812	0	0	0	0
LLRDNLTLW	0.117649828214668	0.0504213549491436	0	0.0168071183163812	0	0	0	0	0	0	0	0	A. thaliana	7	0.0336142366327624	0.0168071183163812	0	0	0	0
LRDNLT	0.117649828214668	0.0504213549491436	0	0.0168071183163812	0	0	0	0	0	0	0	0	A. thaliana	7	0.0336142366327624	0.0168071183163812	0	0	0	0
LRDNLTL	0.117649828214668	0.0504213549491436	0	0.0168071183163812	0	0	0	0	0	0	0	0	A. thaliana	7	0.0336142366327624	0.0168071183163812	0	0	0	0
LRDNLTLW	0.117649828214668	0.0504213549491436	0	0.0168071183163812	0	0	0	0	0	0	0	0	A. thaliana	7	0.0336142366327624	0.0168071183163812	0	0	0	0
FSSSPS	0	0	0.117649828214668	0	0	0	0.0168071183163812	0	0	0	0	0	Homo sapiens	7	0	0.0168071183163812	0	0	0	0
SRSSSV	0	0	0.117649828214668	0	0.0168071183163812	0	0	0	0	0	0	0	Homo sapiens	7	0	0.084035591581906	0	0	0.0504213549491436	0
SSSVGS	0	0	0.117649828214668	0	0	0	0.0168071183163812	0	0	0	0	0	Homo sapiens	7	0	0.0336142366327624	0	0	0	0
SSSVGSS	0	0	0.117649828214668	0	0	0	0.0168071183163812	0	0	0	0	0	Homo sapiens	7	0	0.0336142366327624	0	0	0	0
ESEEEED	0	0	0.0168071183163812	0	0.117649828214668	0.100842709898287	0	0	0	0	0	0	Drosophila melanogaster	7	0	0	0.0336142366327624	0	0	0
SDSDAE	0.0168071183163812	0.0168071183163812	0	0	0	0.117649828214668	0	0	0	0	0	0	Drosophila melanogaster	7	0	0.0672284732655248	0.0336142366327624	0	0.0168071183163812	0
SSSSAA	0.0168071183163812	0	0	0	0	0.117649828214668	0	0	0	0	0	0	Drosophila melanogaster	7	0	0	0.0168071183163812	0	0.0168071183163812	0
DSDSDS	0.0336142366327624	0.0336142366327624	0	0	0.218492538112955	0.0672284732655248	0	0	0	0	0	0	Drosophila melanogaster	6.5	0	0.0672284732655248	0.0504213549491436	0	0	0
LLRDNLTLWT	0.100842709898287	0.0336142366327624	0	0.0168071183163812	0	0	0	0	0	0	0	0	A. thaliana	6	0.0336142366327624	0.0168071183163812	0	0	0	0
LLRDNLTLWTS	0.100842709898287	0.0336142366327624	0	0.0168071183163812	0	0	0	0	0	0	0	0	A. thaliana	6	0.0336142366327624	0.0168071183163812	0	0	0	0
LLRDNLTLWTSD	0.100842709898287	0.0336142366327624	0	0.0168071183163812	0	0	0	0	0	0	0	0	A. thaliana	6	0.0336142366327624	0.0168071183163812	0	0	0	0
LRDNLTLWT	0.100842709898287	0.0336142366327624	0	0.0168071183163812	0	0	0	0	0	0	0	0	A. thaliana	6	0.0336142366327624	0.0168071183163812	0	0	0	0
LRDNLTLWTS	0.100842709898287	0.0336142366327624	0	0.0168071183163812	0	0	0	0	0	0	0	0	A. thaliana	6	0.0336142366327624	0.0168071183163812	0	0	0	0
LRDNLTLWTSD	0.100842709898287	0.0336142366327624	0	0.0168071183163812	0	0	0	0	0	0	0	0	A. thaliana	6	0.0336142366327624	0.0168071183163812	0	0	0	0
KSPSLS	0	0	0.100842709898287	0.0168071183163812	0.0168071183163812	0	0	0	0	0	0	0	Homo sapiens	6	0	0.100842709898287	0	0	0	0
KSPSLSP	0	0	0.100842709898287	0	0.0168071183163812	0	0	0	0	0	0	0	Homo sapiens	6	0	0.100842709898287	0	0	0	0
SDESSE	0.0168071183163812	0.0168071183163812	0.100842709898287	0	0	0	0	0	0	0	0	0	Homo sapiens	6	0	0.0504213549491436	0	0	0	0
SKSPRR	0.0168071183163812	0	0.100842709898287	0.0336142366327624	0	0	0	0	0	0	0	0	Homo sapiens	6	0	0.0336142366327624	0	0	0	0
RSYSPR	0.0168071183163812	0.0168071183163812	0.0336142366327624	0.100842709898287	0	0	0	0	0	0	0	0	Homo sapiens	6	0	0.0504213549491436	0	0	0	0
ARSPSP	0	0.0336142366327624	0	0	0.201685419796574	0.0504213549491436	0	0	0	0	0	0	Drosophila melanogaster	6	0	0	0.0672284732655248	0	0	0
GSPRSR	0	0	0	0	0.100842709898287	0.0504213549491436	0	0	0	0	0.0168071183163812	0	Drosophila melanogaster	6	0	0	0.0168071183163812	0	0	0
RRRSNS	0	0	0	0	0.100842709898287	0	0	0	0.0168071183163812	0	0	0	Drosophila melanogaster	6	0	0	0.0336142366327624	0	0	0
SRSRSPR	0	0.0168071183163812	0	0	0.100842709898287	0	0	0	0	0	0	0	Drosophila melanogaster	6	0	0	0.084035591581906	0	0.0168071183163812	0
SSDDEE	0	0	0.0168071183163812	0	0.100842709898287	0.084035591581906	0	0	0	0	0	0	Drosophila melanogaster	6	0	0	0.084035591581906	0	0	0
ASSSTS	0	0	0	0	0	0.100842709898287	0.0168071183163812	0.0168071183163812	0	0	0	0	Drosophila melanogaster	6	0	0	0.0168071183163812	0	0.0336142366327624	0
RKSSTS	0	0.0168071183163812	0	0	0.0336142366327624	0.100842709898287	0	0	0	0	0	0	Drosophila melanogaster	6	0	0	0.0672284732655248	0	0	0
RSRSVS	0	0.0168071183163812	0	0	0.0672284732655248	0.100842709898287	0	0	0	0	0	0	Drosophila melanogaster	6	0	0.0336142366327624	0.0336142366327624	0	0	0
SASASS	0	0.0168071183163812	0	0	0.0504213549491436	0.100842709898287	0	0	0	0	0	0	Drosophila melanogaster	6	0	0	0.0504213549491436	0	0.0336142366327624	0
SRSNSS	0	0	0	0	0	0.100842709898287	0.0168071183163812	0	0	0	0	0	Drosophila melanogaster	6	0	0	0.0168071183163812	0	0.0168071183163812	0
DSESEE	0	0.0168071183163812	0.084035591581906	0.0672284732655248	0	0	0	0	0	0	0	0	Homo sapiens	5	0	0.117649828214668	0	0	0	0
GEKLSP	0	0	0.084035591581906	0.0672284732655248	0.0168071183163812	0	0	0	0	0	0	0	Homo sapiens	5	0	0.084035591581906	0	0	0	0
KESESE	0	0	0.084035591581906	0.0504213549491436	0.0168071183163812	0	0	0	0	0	0	0	Homo sapiens	5	0	0.100842709898287	0.0672284732655248	0	0	0
LSPSPP	0	0	0.084035591581906	0	0.0168071183163812	0	0	0	0	0	0	0	Homo sapiens	5	0	0.084035591581906	0	0	0	0
RSGSSS	0	0	0.084035591581906	0.0504213549491436	0	0	0	0	0	0	0.0168071183163812	0.0168071183163812	Homo sapiens	5	0	0.0336142366327624	0	0	0.0168071183163812	0
RSGSSSP	0	0	0.084035591581906	0.0504213549491436	0	0	0	0	0	0	0.0168071183163812	0.0168071183163812	Homo sapiens	5	0	0.0336142366327624	0	0	0	0
SRSRSYS	0	0	0.0168071183163812	0.084035591581906	0	0.0168071183163812	0	0	0	0	0	0	Homo sapiens	5	0	0.117649828214668	0	0	0	0
SSSKSS	0	0	0	0.084035591581906	0	0	0.0168071183163812	0	0	0	0	0	Homo sapiens	5	0	0.0168071183163812	0	0	0	0
VKSPPL	0	0	0.0504213549491436	0.084035591581906	0.0168071183163812	0	0	0	0	0	0	0	Homo sapiens	5	0	0.084035591581906	0	0	0	0
ESGSDD	0.0168071183163812	0	0	0	0.084035591581906	0.084035591581906	0	0	0	0	0	0	Drosophila melanogaster	5	0	0	0.0168071183163812	0	0	0
GSPRSRS	0	0	0	0	0.084035591581906	0.0504213549491436	0	0	0	0	0.0168071183163812	0	Drosophila melanogaster	5	0	0	0.0168071183163812	0	0	0
SDEEDS	0.0168071183163812	0.0168071183163812	0	0	0.084035591581906	0.0336142366327624	0	0	0	0	0	0	Drosophila melanogaster	5	0	0.0336142366327624	0.0504213549491436	0	0	0
SEDEAD	0	0	0	0	0.084035591581906	0.0336142366327624	0	0	0	0	0.0168071183163812	0	Drosophila melanogaster	5	0	0	0.0336142366327624	0	0	0
ASSSSP	0	0.0336142366327624	0	0	0.0168071183163812	0.168071183163812	0	0	0	0	0	0	Drosophila melanogaster	5	0	0.0168071183163812	0.0336142366327624	0	0	0
DSDAES	0.0168071183163812	0.0168071183163812	0	0	0	0.084035591581906	0	0	0	0	0	0	Drosophila melanogaster	5	0	0.0504213549491436	0.0168071183163812	0	0.0168071183163812	0
PSPVPS	0	0	0	0.0168071183163812	0.0672284732655248	0.084035591581906	0	0	0	0	0	0	Drosophila melanogaster	5	0	0	0.0672284732655248	0	0	0
RSPSPE	0.0168071183163812	0	0	0	0.0672284732655248	0.084035591581906	0	0	0	0	0	0	Drosophila melanogaster	5	0	0.084035591581906	0.0336142366327624	0	0.0168071183163812	0
SLSRSL	0	0.0168071183163812	0	0	0.0504213549491436	0.084035591581906	0	0	0	0	0	0	Drosophila melanogaster	5	0	0	0.0168071183163812	0	0	0
SRSISS	0	0.0168071183163812	0	0	0.0672284732655248	0.084035591581906	0	0	0	0	0	0	Drosophila melanogaster	5	0	0	0.0504213549491436	0	0	0
SSSPVG	0	0	0	0.0168071183163812	0.0504213549491436	0.084035591581906	0	0	0	0	0	0	Drosophila melanogaster	5	0	0	0.0168071183163812	0	0	0
SRRPSS	0	0	0.0168071183163812	0	0	0	0.084035591581906	0.0168071183163812	0	0	0	0	S. cerevisae	5	0	0.0168071183163812	0	0.0336142366327624	0	0
DNLTLW	0.13445694653105	0.0672284732655248	0.0168071183163812	0.0336142366327624	0	0	0	0	0	0	0	0	A. thaliana	4	0.0504213549491436	0.0168071183163812	0	0	0	0
TLWTSD	0.13445694653105	0.0672284732655248	0.0168071183163812	0.0336142366327624	0	0	0	0	0	0	0	0	A. thaliana	4	0.0504213549491436	0.0168071183163812	0	0	0	0
SESEED	0	0	0.13445694653105	0.117649828214668	0	0	0	0	0.0336142366327624	0	0	0	Homo sapiens	4	0	0.0504213549491436	0.0336142366327624	0	0.0168071183163812	0
SSPSPS	0.0336142366327624	0.0336142366327624	0.13445694653105	0	0	0	0	0	0	0	0	0	Homo sapiens	4	0	0.084035591581906	0	0.0336142366327624	0.168071183163812	0
VGSSSS	0	0	0.13445694653105	0	0.0168071183163812	0	0.0168071183163812	0	0	0	0	0	Homo sapiens	4	0	0.0336142366327624	0	0	0	0
ASASSS	0	0.0168071183163812	0	0	0.0168071183163812	0.13445694653105	0	0	0	0	0.0168071183163812	0.0168071183163812	Drosophila melanogaster	4	0	0	0.0504213549491436	0	0.0504213549491436	0
EEEEDD	0.0336142366327624	0.0336142366327624	0	0	0.117649828214668	0.13445694653105	0	0	0	0	0	0	Drosophila melanogaster	4	0	0.084035591581906	0.0504213549491436	0	0	0
EISDDE	0.0504213549491436	0.0672284732655248	0	0	0.0168071183163812	0.0168071183163812	0	0	0	0	0	0	A. thaliana	4	0.0168071183163812	0.0168071183163812	0.0168071183163812	0	0	0
KESESED	0	0	0.0672284732655248	0.0504213549491436	0.0168071183163812	0	0	0	0	0	0	0	Homo sapiens	4	0	0.0672284732655248	0	0	0	0
LSRSRSR	0	0	0.0672284732655248	0.0168071183163812	0	0	0.0168071183163812	0	0	0	0	0	Homo sapiens	4	0	0.0168071183163812	0	0	0	0
RRALSS	0.0168071183163812	0	0.0672284732655248	0.0672284732655248	0	0	0	0	0	0	0	0	Homo sapiens	4	0	0.0168071183163812	0	0	0	0
SEKLKE	0	0	0.0672284732655248	0.0336142366327624	0.0168071183163812	0	0	0	0	0	0	0	Homo sapiens	4	0	0.0336142366327624	0	0	0	0
SGSEEE	0	0.0168071183163812	0.0672284732655248	0	0	0	0	0	0	0	0	0	Homo sapiens	4	0	0.084035591581906	0	0	0	0
SSEDEE	0.0168071183163812	0	0.0672284732655248	0.0168071183163812	0	0	0	0	0	0	0	0	Homo sapiens	4	0	0.0168071183163812	0	0.084035591581906	0	0
SSSSGGS	0	0	0.0672284732655248	0	0	0.0168071183163812	0	0	0	0	0	0	Homo sapiens	4	0	0.0336142366327624	0	0	0	0
DLLSSS	0	0.0168071183163812	0.0504213549491436	0.0672284732655248	0	0	0	0	0	0	0	0	Homo sapiens	4	0	0.0168071183163812	0	0	0	0
HRSRSRS	0	0.0168071183163812	0.0168071183163812	0.0672284732655248	0	0	0	0	0	0	0	0	Homo sapiens	4	0	0.0168071183163812	0	0	0	0
KSLSSS	0	0.0168071183163812	0.0504213549491436	0.0672284732655248	0	0	0	0	0	0	0	0	Homo sapiens	4	0	0.0168071183163812	0	0	0	0
KSLSSSP	0	0.0168071183163812	0.0504213549491436	0.0672284732655248	0	0	0	0	0	0	0	0	Homo sapiens	4	0	0.0168071183163812	0	0	0	0
RHRSRSR	0	0	0.0168071183163812	0.0672284732655248	0.0168071183163812	0	0	0	0	0	0	0	Homo sapiens	4	0	0.0168071183163812	0	0	0	0
SHSRSS	0	0	0	0.0672284732655248	0	0	0	0	0	0	0.0168071183163812	0.0168071183163812	Homo sapiens	4	0	0.0168071183163812	0	0	0	0
SPPPPT	0	0	0.0336142366327624	0.0672284732655248	0	0.0168071183163812	0	0	0	0	0	0	Homo sapiens	4	0	0.0672284732655248	0	0	0	0
VSSTAS	0	0	0	0.0672284732655248	0.0168071183163812	0.0168071183163812	0	0	0	0	0	0	Homo sapiens	4	0	0.0336142366327624	0	0.0336142366327624	0	0
YSPRRR	0.0168071183163812	0.0168071183163812	0.0168071183163812	0.0672284732655248	0	0	0	0	0	0	0	0	Homo sapiens	4	0	0.0168071183163812	0	0	0	0
ASDDDS	0.0168071183163812	0	0	0	0.0672284732655248	0.0336142366327624	0	0	0	0	0	0	Drosophila melanogaster	4	0	0	0.0168071183163812	0	0	0
DRSRSR	0	0	0	0	0.0672284732655248	0	0	0	0	0.0168071183163812	0	0	Drosophila melanogaster	4	0	0	0.0336142366327624	0	0	0
DRSSSP	0	0	0	0	0.0672284732655248	0	0.0168071183163812	0	0	0	0	0	Drosophila melanogaster	4	0	0	0.0336142366327624	0	0	0
DSDEDI	0	0	0	0	0.0672284732655248	0	0	0	0	0.0168071183163812	0	0	Drosophila melanogaster	4	0	0	0.0168071183163812	0.0168071183163812	0	0
DSDGDD	0.0168071183163812	0.0168071183163812	0	0	0.0672284732655248	0.0168071183163812	0	0	0	0	0	0	Drosophila melanogaster	4	0	0	0.0168071183163812	0	0	0
GRRSRS	0	0	0.0168071183163812	0.0168071183163812	0.0672284732655248	0	0	0	0	0	0	0	Drosophila melanogaster	4	0	0.0168071183163812	0.0672284732655248	0	0	0
KSPSPA	0	0	0	0.0168071183163812	0.0672284732655248	0.0336142366327624	0	0	0	0	0	0	Drosophila melanogaster	4	0	0	0.0336142366327624	0	0	0
QRRSSS	0	0	0	0	0.0672284732655248	0.0336142366327624	0.0168071183163812	0	0	0	0	0	Drosophila melanogaster	4	0	0.0168071183163812	0.0336142366327624	0	0	0
RDRSRSR	0	0	0	0	0.0672284732655248	0	0	0	0	0.0168071183163812	0	0	Drosophila melanogaster	4	0	0	0.0336142366327624	0	0	0
SRRSSR	0	0	0	0	0.0672284732655248	0	0.0168071183163812	0	0	0	0	0	Drosophila melanogaster	4	0	0	0.0336142366327624	0	0	0
SSDSEDS	0	0.0168071183163812	0	0	0.0672284732655248	0.0672284732655248	0	0	0	0	0	0	Drosophila melanogaster	4	0	0	0.0168071183163812	0	0	0
LSDLSS	0	0	0	0.0168071183163812	0	0.0672284732655248	0	0	0	0	0	0	Drosophila melanogaster	4	0	0	0.0168071183163812	0	0	0
PPSPPL	0	0	0	0.0168071183163812	0	0.0672284732655248	0	0	0	0	0	0	Drosophila melanogaster	4	0	0.0168071183163812	0.0168071183163812	0	0	0
SASASSS	0	0.0168071183163812	0	0	0	0.0672284732655248	0	0	0	0	0	0	Drosophila melanogaster	4	0	0	0.0504213549491436	0	0.0168071183163812	0
SDDEDV	0.0168071183163812	0.0168071183163812	0	0	0.0504213549491436	0.0672284732655248	0	0	0	0	0	0	Drosophila melanogaster	4	0.0168071183163812	0.0168071183163812	0.0336142366327624	0	0	0
SGNLSS	0.0168071183163812	0.0168071183163812	0	0	0	0.0672284732655248	0	0	0	0	0	0	Drosophila melanogaster	4	0	0	0.0336142366327624	0	0	0
SNSNED	0	0	0	0	0	0.0672284732655248	0.0168071183163812	0	0	0	0	0	Drosophila melanogaster	4	0	0	0.0168071183163812	0	0	0
SSSSSSA	0	0	0	0	0	0.0672284732655248	0	0.0168071183163812	0	0	0	0	Drosophila melanogaster	4	0	0	0.0168071183163812	0	0.100842709898287	0
STDDED	0	0	0.0168071183163812	0	0.0336142366327624	0.0672284732655248	0	0	0	0	0	0	Drosophila melanogaster	4	0	0	0.0168071183163812	0	0	0
SPRSRS	0	0	0	0.0336142366327624	0.201685419796574	0.0504213549491436	0	0	0	0	0.0168071183163812	0	Drosophila melanogaster	4	0	0	0.084035591581906	0	0.0168071183163812	0
DSEDSD	0	0	0	0	0.184878301480193	0.13445694653105	0.0504213549491436	0.0504213549491436	0	0	0	0	Drosophila melanogaster	3.66667	0	0.0336142366327624	0.0504213549491436	0	0	0
SDSEDSD	0	0	0	0	0.184878301480193	0.13445694653105	0.0504213549491436	0.0504213549491436	0	0	0	0	Drosophila melanogaster	3.66667	0	0	0.0504213549491436	0	0	0
DNLTLWT	0.117649828214668	0.0504213549491436	0.0168071183163812	0.0336142366327624	0	0	0	0	0	0	0	0	A. thaliana	3.5	0.0504213549491436	0.0168071183163812	0	0	0	0
DNLTLWTS	0.117649828214668	0.0504213549491436	0.0168071183163812	0.0336142366327624	0	0	0	0	0	0	0	0	A. thaliana	3.5	0.0504213549491436	0.0168071183163812	0	0	0	0
DNLTLWTSD	0.117649828214668	0.0504213549491436	0.0168071183163812	0.0336142366327624	0	0	0	0	0	0	0	0	A. thaliana	3.5	0.0504213549491436	0.0168071183163812	0	0	0	0
LTLWTS	0.117649828214668	0.0504213549491436	0.0168071183163812	0.0336142366327624	0	0	0	0	0	0	0	0	A. thaliana	3.5	0.0504213549491436	0.0168071183163812	0	0	0	0
LTLWTSD	0.117649828214668	0.0504213549491436	0.0168071183163812	0.0336142366327624	0	0	0	0	0	0	0	0	A. thaliana	3.5	0.0504213549491436	0.0168071183163812	0	0	0	0
NLTLWT	0.117649828214668	0.0504213549491436	0.0168071183163812	0.0336142366327624	0	0	0	0	0	0	0	0	A. thaliana	3.5	0.0504213549491436	0.0168071183163812	0	0	0	0
NLTLWTS	0.117649828214668	0.0504213549491436	0.0168071183163812	0.0336142366327624	0	0	0	0	0	0	0	0	A. thaliana	3.5	0.0504213549491436	0.0168071183163812	0	0	0	0
NLTLWTSD	0.117649828214668	0.0504213549491436	0.0168071183163812	0.0336142366327624	0	0	0	0	0	0	0	0	A. thaliana	3.5	0.0504213549491436	0.0168071183163812	0	0	0	0
RDNLTL	0.117649828214668	0.0504213549491436	0.0168071183163812	0.0336142366327624	0	0	0	0	0	0	0	0	A. thaliana	3.5	0.0336142366327624	0.0168071183163812	0	0	0	0
RDNLTLW	0.117649828214668	0.0504213549491436	0.0168071183163812	0.0336142366327624	0	0	0	0	0	0	0	0	A. thaliana	3.5	0.0336142366327624	0.0168071183163812	0	0	0	0
DDSSDEE	0	0	0	0.0336142366327624	0.117649828214668	0.0504213549491436	0	0	0	0	0	0	Drosophila melanogaster	3.5	0	0	0.0336142366327624	0	0	0
EEEEDDE	0.0336142366327624	0.0336142366327624	0	0	0.117649828214668	0.117649828214668	0	0	0	0	0	0	Drosophila melanogaster	3.5	0	0.0336142366327624	0.0504213549491436	0	0	0
RGGGGG	0	0	0	0	0.117649828214668	0.0336142366327624	0	0	0	0	0.0336142366327624	0.0168071183163812	Drosophila melanogaster	3.5	0.0168071183163812	0	0.0168071183163812	0	0	0
RGGGGG	0	0	0	0	0.117649828214668	0.0336142366327624	0	0	0	0	0.0336142366327624	0.0168071183163812	Drosophila melanogaster	3.5	0.0168071183163812	0	0.0168071183163812	0	0	0
SGSDSD	0	0	0.0336142366327624	0	0.117649828214668	0.0672284732655248	0	0	0	0	0	0	Drosophila melanogaster	3.5	0	0.0504213549491436	0.0504213549491436	0	0	0
SPSPAP	0	0.0336142366327624	0	0	0.117649828214668	0	0	0	0	0	0	0	Drosophila melanogaster	3.5	0	0.084035591581906	0.0168071183163812	0	0.0168071183163812	0
SDSEDD	0	0	0	0	0.100842709898287	0.117649828214668	0.0336142366327624	0.0336142366327624	0	0	0	0	Drosophila melanogaster	3.5	0	0.084035591581906	0.0336142366327624	0	0	0
SGSSRS	0	0	0	0	0.0168071183163812	0.117649828214668	0	0	0	0	0.0336142366327624	0.0168071183163812	Drosophila melanogaster	3.5	0	0	0.0168071183163812	0	0	0
SGSSRS	0	0	0	0	0.0168071183163812	0.117649828214668	0	0	0	0	0.0336142366327624	0.0168071183163812	Drosophila melanogaster	3.5	0	0	0.0168071183163812	0	0	0
VSSLSR	0	0.0168071183163812	0	0	0	0.117649828214668	0.0168071183163812	0	0	0	0	0	Drosophila melanogaster	3.5	0	0	0.0336142366327624	0	0	0
SSSPTS	0	0.0168071183163812	0	0	0.0168071183163812	0	0.117649828214668	0.0336142366327624	0	0	0	0	S. cerevisae	3.5	0	0.100842709898287	0	0.0168071183163812	0	0
SYSRSP	0.0504213549491436	0.0168071183163812	0	0.0168071183163812	0	0	0	0	0	0	0	0	A. thaliana	3	0.0504213549491436	0	0	0	0	0
SPSATS	0	0.0504213549491436	0.0168071183163812	0.0168071183163812	0	0	0	0	0	0	0	0	A. thaliana	3	0.0336142366327624	0	0	0.0168071183163812	0	0
ESDKEE	0	0	0.0504213549491436	0.0504213549491436	0	0	0	0.0168071183163812	0	0	0	0	Homo sapiens	3	0	0.0336142366327624	0	0	0	0
FSDEED	0	0	0.0504213549491436	0	0	0	0.0168071183163812	0	0	0	0	0	Homo sapiens	3	0	0.0672284732655248	0	0	0	0
GRRRSSS	0	0	0.0504213549491436	0.0504213549491436	0	0	0.0168071183163812	0	0	0	0	0	Homo sapiens	3	0	0.0672284732655248	0	0	0	0
GSDSDSE	0	0	0.0504213549491436	0	0	0.0168071183163812	0	0	0	0	0	0	Homo sapiens	3	0	0.117649828214668	0	0	0	0
KSDISP	0	0	0.0504213549491436	0.0504213549491436	0	0	0.0168071183163812	0	0	0	0	0	Homo sapiens	3	0	0.0336142366327624	0	0	0	0
LSQSKS	0	0	0.0504213549491436	0.0168071183163812	0.0168071183163812	0	0	0	0	0	0	0	Homo sapiens	3	0	0.0168071183163812	0	0	0	0
PTSQRS	0	0	0.0504213549491436	0	0.0168071183163812	0	0	0	0	0	0	0	Homo sapiens	3	0	0.0336142366327624	0	0	0	0
QDQDSE	0	0	0.0504213549491436	0	0.0168071183163812	0	0	0	0	0	0	0	Homo sapiens	3	0	0.0168071183163812	0	0	0	0
RRRSSSP	0	0.0168071183163812	0.0504213549491436	0.0504213549491436	0	0	0	0	0	0	0	0	Homo sapiens	3	0	0.0672284732655248	0	0	0	0
RSKSPR	0.0168071183163812	0	0.0504213549491436	0	0	0	0	0	0	0	0	0	Homo sapiens	3	0	0.0336142366327624	0	0	0	0
RSYTPE	0.0168071183163812	0.0168071183163812	0.0504213549491436	0.0504213549491436	0	0	0	0	0	0	0	0	Homo sapiens	3	0	0.0336142366327624	0	0	0	0
SDLEEE	0	0.0168071183163812	0.0504213549491436	0	0	0	0	0	0	0	0	0	Homo sapiens	3	0.0168071183163812	0.0168071183163812	0	0	0	0
SDSEVD	0	0	0.0504213549491436	0.0168071183163812	0	0	0.0168071183163812	0	0	0	0	0	Homo sapiens	3	0	0.0168071183163812	0.0336142366327624	0	0	0
SEDEYY	0	0	0.0504213549491436	0.0336142366327624	0	0	0.0168071183163812	0	0	0	0	0	Homo sapiens	3	0	0.0336142366327624	0	0	0	0
SEPEPE	0.0168071183163812	0.0168071183163812	0.0504213549491436	0.0504213549491436	0	0	0	0	0	0	0	0	Homo sapiens	3	0	0.0336142366327624	0	0	0	0
SGSRSR	0	0	0.0504213549491436	0	0.0168071183163812	0	0	0	0	0	0	0	Homo sapiens	3	0	0.0168071183163812	0	0	0.0336142366327624	0
SKKKKK	0	0	0.0504213549491436	0	0	0	0.0168071183163812	0	0	0	0	0	Homo sapiens	3	0	0.084035591581906	0	0.0336142366327624	0	0
SPSKKK	0	0	0.0504213549491436	0	0	0	0	0	0.0168071183163812	0	0	0	Homo sapiens	3	0	0.117649828214668	0	0	0	0
SPTSQRS	0	0	0.0504213549491436	0	0.0168071183163812	0	0	0	0	0	0	0	Homo sapiens	3	0	0.0336142366327624	0	0	0	0
SQPSTP	0	0	0.0504213549491436	0.0504213549491436	0	0.0168071183163812	0	0	0	0	0	0	Homo sapiens	3	0	0.0168071183163812	0	0	0	0
SSPSPQ	0	0	0.0504213549491436	0.0504213549491436	0	0	0	0	0.0168071183163812	0.0168071183163812	0	0	Homo sapiens	3	0	0.0168071183163812	0.0168071183163812	0	0	0
SSSDQE	0.0168071183163812	0	0.0504213549491436	0.0504213549491436	0	0	0	0	0	0	0	0	Homo sapiens	3	0	0.0336142366327624	0	0	0	0
SSSPVSP	0	0.0168071183163812	0.0504213549491436	0.0336142366327624	0	0	0	0	0	0	0	0	Homo sapiens	3	0	0.0672284732655248	0	0	0	0
SSSRSR	0	0.0168071183163812	0.0504213549491436	0.0336142366327624	0	0	0	0	0	0	0	0	Homo sapiens	3	0	0.0168071183163812	0	0	0	0
AAAAAAAA	0	0	0	0.0504213549491436	0	0.0168071183163812	0	0	0	0	0	0	Homo sapiens	3	0	0.0168071183163812	0	0	0	0
AGGSPA	0	0	0.0336142366327624	0.0504213549491436	0	0	0	0	0	0	0.0168071183163812	0.0168071183163812	Homo sapiens	3	0	0.0336142366327624	0	0	0	0
APSPSS	0.0168071183163812	0	0.0168071183163812	0.0504213549491436	0	0	0	0	0	0	0	0	Homo sapiens	3	0	0.0504213549491436	0	0	0.0336142366327624	0
APSSPT	0	0	0	0.0504213549491436	0	0	0.0168071183163812	0	0	0	0	0	Homo sapiens	3	0	0.0504213549491436	0	0	0	0
ASPVSR	0	0.0168071183163812	0	0.0504213549491436	0	0	0	0	0	0	0	0	Homo sapiens	3	0	0.084035591581906	0	0	0	0
ASQSSL	0	0	0	0.0504213549491436	0	0	0	0	0.0168071183163812	0	0	0	Homo sapiens	3	0	0.0336142366327624	0	0	0	0
ASRSPS	0	0	0	0.0504213549491436	0	0	0.0168071183163812	0	0	0	0	0	Homo sapiens	3	0	0.0168071183163812	0	0	0.0168071183163812	0
ASSPRS	0.0168071183163812	0.0168071183163812	0.0336142366327624	0.0504213549491436	0	0	0	0	0	0	0	0	Homo sapiens	3	0	0.0336142366327624	0	0	0.0168071183163812	0
IRKWRE	0	0	0	0.0504213549491436	0	0	0	0	0	0.0168071183163812	0	0	Homo sapiens	3	0	0.0168071183163812	0	0	0	0
KSKKKR	0	0	0.0336142366327624	0.0504213549491436	0	0	0	0	0.0168071183163812	0	0	0	Homo sapiens	3	0	0.0168071183163812	0	0	0	0
LASPSS	0	0	0	0.0504213549491436	0	0	0.0168071183163812	0	0	0	0	0	Homo sapiens	3	0	0.0504213549491436	0	0	0	0
LNFLNK	0	0	0.0168071183163812	0.0504213549491436	0	0	0	0	0	0.0168071183163812	0	0	Homo sapiens	3	0	0.0504213549491436	0	0	0	0
LRKSSK	0	0.0168071183163812	0.0336142366327624	0.0504213549491436	0	0	0	0	0	0	0	0	Homo sapiens	3	0	0.0168071183163812	0	0	0	0
LSLSPS	0	0.0168071183163812	0.0168071183163812	0.0504213549491436	0	0	0	0	0	0	0	0	Homo sapiens	3	0	0.0168071183163812	0.0168071183163812	0	0.0504213549491436	0
PGPLSP	0.0168071183163812	0.0168071183163812	0.0168071183163812	0.0504213549491436	0	0	0	0	0	0	0	0	Homo sapiens	3	0	0.0168071183163812	0	0	0	0
PRKPSP	0	0	0.0336142366327624	0.0504213549491436	0	0	0.0168071183163812	0	0	0	0	0	Homo sapiens	3	0	0.0168071183163812	0	0	0	0
PRRSRG	0	0	0.0336142366327624	0.0504213549491436	0	0	0	0	0	0	0.0168071183163812	0.0168071183163812	Homo sapiens	3	0	0.0504213549491436	0	0	0	0
PRRSRGS	0	0	0.0336142366327624	0.0504213549491436	0	0	0	0	0	0	0.0168071183163812	0.0168071183163812	Homo sapiens	3	0	0.0504213549491436	0	0	0	0
PSPTPE	0	0	0	0.0504213549491436	0	0.0168071183163812	0	0	0	0	0	0	Homo sapiens	3	0	0.0504213549491436	0	0	0	0
PVMHSP	0.0168071183163812	0.0168071183163812	0.0168071183163812	0.0504213549491436	0	0	0	0	0	0	0	0	Homo sapiens	3	0	0.0336142366327624	0.0336142366327624	0	0	0
RSPSEE	0.0168071183163812	0.0168071183163812	0	0.0504213549491436	0	0	0	0	0	0	0	0	Homo sapiens	3	0	0.0168071183163812	0	0	0	0
RSPSPSP	0	0.0168071183163812	0	0.0504213549491436	0	0	0	0	0	0	0	0	Homo sapiens	3	0	0.0336142366327624	0	0	0	0
SAPASPT	0	0.0168071183163812	0.0336142366327624	0.0504213549491436	0	0	0	0	0	0	0	0	Homo sapiens	3	0	0.0504213549491436	0	0	0	0
SLRKSS	0.0168071183163812	0.0168071183163812	0.0336142366327624	0.0504213549491436	0	0	0	0	0	0	0	0	Homo sapiens	3	0	0.0336142366327624	0	0	0	0
SPALPS	0	0.0168071183163812	0	0.0504213549491436	0	0	0	0	0	0	0	0	Homo sapiens	3	0	0.0168071183163812	0.0168071183163812	0	0	0
SPPKSP	0	0.0168071183163812	0.0336142366327624	0.0504213549491436	0	0	0	0	0	0	0	0	Homo sapiens	3	0	0.0504213549491436	0	0	0	0
SPRYSP	0	0	0.0336142366327624	0.0504213549491436	0.0168071183163812	0.0168071183163812	0	0	0	0	0	0	Homo sapiens	3	0	0.0504213549491436	0	0	0	0
SPTPEA	0	0	0	0.0504213549491436	0	0	0.0168071183163812	0	0	0	0	0	Homo sapiens	3	0	0.0336142366327624	0	0	0	0
SSKFST	0	0	0.0336142366327624	0.0504213549491436	0.0168071183163812	0	0	0	0	0	0	0	Homo sapiens	3	0	0.0504213549491436	0	0	0	0
DDEDDES	0.0168071183163812	0.0168071183163812	0	0	0.0504213549491436	0.0504213549491436	0	0	0	0	0	0	Drosophila melanogaster	3	0	0	0.0504213549491436	0	0	0
EASDDE	0	0	0	0	0.0504213549491436	0.0336142366327624	0.0168071183163812	0.0168071183163812	0	0	0	0	Drosophila melanogaster	3	0	0	0.0504213549491436	0	0	0
EEEDDE	0.0504213549491436	0.0504213549491436	0	0	0.151264064847431	0.151264064847431	0	0	0	0	0	0	Drosophila melanogaster	3	0	0.0504213549491436	0.0504213549491436	0	0	0
ESDNED	0	0	0	0	0.0504213549491436	0.0336142366327624	0.0168071183163812	0	0	0	0	0	Drosophila melanogaster	3	0	0	0.0168071183163812	0	0	0
GHSMSDPGT	0	0	0	0	0.0504213549491436	0	0.0168071183163812	0	0	0	0	0	Drosophila melanogaster	3	0	0	0.0336142366327624	0	0	0
GSDDDED	0.0168071183163812	0	0	0	0.0504213549491436	0.0504213549491436	0	0	0	0	0	0	Drosophila melanogaster	3	0	0	0.0168071183163812	0	0	0
HSMSDPGT	0	0	0	0	0.0504213549491436	0	0.0168071183163812	0	0	0	0	0	Drosophila melanogaster	3	0	0	0.0336142366327624	0	0	0
LLSPPS	0	0	0	0.0168071183163812	0.0504213549491436	0.0168071183163812	0	0	0	0	0	0	Drosophila melanogaster	3	0	0.0336142366327624	0.0336142366327624	0	0	0
MSDPGT	0	0	0	0	0.0504213549491436	0	0.0168071183163812	0	0	0	0	0	Drosophila melanogaster	3	0	0	0.0336142366327624	0	0	0
QSSSSP	0	0	0	0	0.0504213549491436	0.0168071183163812	0.0168071183163812	0	0	0	0	0	Drosophila melanogaster	3	0	0	0.0336142366327624	0	0	0
RSRSRSPR	0	0.0168071183163812	0	0	0.0504213549491436	0	0	0	0	0	0	0	Drosophila melanogaster	3	0	0	0.0168071183163812	0	0	0
RSRSRSPRR	0	0.0168071183163812	0	0	0.0504213549491436	0	0	0	0	0	0	0	Drosophila melanogaster	3	0	0	0.0168071183163812	0	0	0
SDDEKP	0	0	0.0168071183163812	0.0168071183163812	0.0504213549491436	0	0	0	0	0	0	0	Drosophila melanogaster	3	0	0.0336142366327624	0.0168071183163812	0	0	0
SDDSDE	0	0	0	0	0.0504213549491436	0.0504213549491436	0	0	0	0	0.0168071183163812	0.0168071183163812	Drosophila melanogaster	3	0	0	0.0336142366327624	0	0	0
SEDDEA	0.0168071183163812	0	0	0	0.0504213549491436	0	0	0	0	0	0	0	Drosophila melanogaster	3	0	0	0.0168071183163812	0	0	0
SMSDPGT	0	0	0	0	0.0504213549491436	0	0.0168071183163812	0	0	0	0	0	Drosophila melanogaster	3	0	0	0.0336142366327624	0	0	0
SPSPPPA	0.0168071183163812	0.0168071183163812	0	0	0.0504213549491436	0	0	0	0	0	0	0	Drosophila melanogaster	3	0	0.0336142366327624	0.0336142366327624	0	0	0
SPSPVS	0	0	0	0.0168071183163812	0.0504213549491436	0	0	0	0	0	0	0	Drosophila melanogaster	3	0	0.0168071183163812	0.0336142366327624	0.0336142366327624	0.0168071183163812	0
SRRRSV	0	0	0	0	0.0504213549491436	0.0504213549491436	0.0168071183163812	0	0	0	0	0	Drosophila melanogaster	3	0	0	0.0168071183163812	0	0	0
SRSPVR	0.0168071183163812	0	0	0	0.0504213549491436	0	0	0	0	0	0	0	Drosophila melanogaster	3	0	0	0.0336142366327624	0	0	0
SRSRSPRR	0	0.0168071183163812	0	0	0.0504213549491436	0	0	0	0	0	0	0	Drosophila melanogaster	3	0	0	0.0672284732655248	0	0	0
STSSVE	0	0	0	0	0.0504213549491436	0	0.0168071183163812	0	0	0	0	0	Drosophila melanogaster	3	0	0	0.0168071183163812	0	0	0
TSLASS	0	0	0	0	0.0504213549491436	0.0504213549491436	0.0168071183163812	0	0	0	0	0	Drosophila melanogaster	3	0	0	0.0168071183163812	0	0	0
DDSEDE	0	0	0	0.0168071183163812	0.0168071183163812	0.0504213549491436	0	0	0	0	0	0	Drosophila melanogaster	3	0	0	0.0336142366327624	0	0	0
KLSSED	0.0168071183163812	0	0	0	0.0168071183163812	0.0504213549491436	0	0	0	0	0	0	Drosophila melanogaster	3	0	0	0.0336142366327624	0	0	0
KRSTSP	0	0	0	0	0.0336142366327624	0.0504213549491436	0	0	0	0	0.0168071183163812	0.0168071183163812	Drosophila melanogaster	3	0	0	0.0168071183163812	0.0168071183163812	0	0
LESPSR	0	0	0	0.0168071183163812	0	0.0504213549491436	0	0	0	0	0	0	Drosophila melanogaster	3	0	0	0.0336142366327624	0	0	0
NSDDES	0	0	0	0	0.0336142366327624	0.0504213549491436	0.0168071183163812	0.0168071183163812	0	0	0	0	Drosophila melanogaster	3	0	0	0.0168071183163812	0	0	0
PSPVPK	0	0	0	0	0	0.0504213549491436	0	0	0	0	0.0168071183163812	0.0168071183163812	Drosophila melanogaster	3	0	0	0.0336142366327624	0	0	0
QQQQQR	0	0	0	0	0.0336142366327624	0.0504213549491436	0	0	0	0	0.0168071183163812	0.0168071183163812	Drosophila melanogaster	3	0	0	0.0168071183163812	0	0	0
RERRRS	0	0	0	0.0168071183163812	0.0336142366327624	0.0504213549491436	0	0	0	0	0	0	Drosophila melanogaster	3	0	0	0.0168071183163812	0	0.0168071183163812	0
PSPPSS	0.0168071183163812	0.0168071183163812	0	0	0	0	0.0504213549491436	0	0	0	0	0	S. cerevisae	3	0	0	0	0.0336142366327624	0.0168071183163812	0
SRKGSN	0	0	0	0	0	0	0.0504213549491436	0	0.0168071183163812	0	0	0	S. cerevisae	3	0	0	0	0.0336142366327624	0	0
SRKSSL	0.0168071183163812	0.0168071183163812	0	0	0	0	0.0504213549491436	0	0	0	0	0	S. cerevisae	3	0	0	0.0336142366327624	0.0504213549491436	0	0
GSTLNS	0	0	0	0	0.0168071183163812	0	0.0336142366327624	0.0504213549491436	0	0	0	0	S. cerevisae	3	0	0	0	0.0168071183163812	0	0
RDNLTLWT	0.100842709898287	0.0336142366327624	0.0168071183163812	0.0336142366327624	0	0	0	0	0	0	0	0	A. thaliana	3	0.0336142366327624	0.0168071183163812	0	0	0	0
RDNLTLWTS	0.100842709898287	0.0336142366327624	0.0168071183163812	0.0336142366327624	0	0	0	0	0	0	0	0	A. thaliana	3	0.0336142366327624	0.0168071183163812	0	0	0	0
RDNLTLWTSD	0.100842709898287	0.0336142366327624	0.0168071183163812	0.0336142366327624	0	0	0	0	0	0	0	0	A. thaliana	3	0.0336142366327624	0.0168071183163812	0	0	0	0
RSSSPF	0	0	0.100842709898287	0.0504213549491436	0	0	0.0336142366327624	0	0	0	0	0	Homo sapiens	3	0	0.0672284732655248	0	0	0	0
SKSRSR	0	0	0.100842709898287	0.0504213549491436	0.0168071183163812	0.0336142366327624	0	0	0	0	0	0	Homo sapiens	3	0	0.0672284732655248	0	0	0	0
SDDDDDDD	0	0	0.0336142366327624	0.0168071183163812	0.100842709898287	0.0672284732655248	0	0	0	0	0	0	Drosophila melanogaster	3	0	0	0.0168071183163812	0	0	0
RRSPSP	0.0504213549491436	0.0168071183163812	0.0336142366327624	0	0.235299656429337	0.184878301480193	0	0	0	0	0	0	Drosophila melanogaster	2.8	0	0.151264064847431	0.0504213549491436	0	0.0672284732655248	0
SEEEED	0	0	0.0168071183163812	0	0.168071183163812	0.184878301480193	0.0504213549491436	0	0	0	0	0	Drosophila melanogaster	2.75	0	0.0504213549491436	0.0336142366327624	0	0	0
PSPSPSP	0	0	0	0.13445694653105	0	0.0504213549491436	0	0	0	0	0	0	Homo sapiens	2.66667	0	0.0336142366327624	0	0	0	0
ESEEDE	0	0	0.084035591581906	0.0672284732655248	0	0	0.0336142366327624	0	0	0	0	0	Homo sapiens	2.5	0	0.0168071183163812	0.0672284732655248	0	0	0
ESENSP	0	0	0.084035591581906	0	0	0.0336142366327624	0	0	0	0	0	0	Homo sapiens	2.5	0	0.0336142366327624	0	0	0	0
ESESEQ	0	0	0.084035591581906	0	0	0	0.0336142366327624	0.0336142366327624	0	0	0	0	Homo sapiens	2.5	0	0.0168071183163812	0	0	0	0
ESESES	0	0	0.168071183163812	0	0.0672284732655248	0	0	0	0	0	0	0	Homo sapiens	2.5	0	0.0168071183163812	0.13445694653105	0	0	0
RRLSNV	0	0	0.084035591581906	0	0.0168071183163812	0	0.0168071183163812	0	0	0	0	0	Homo sapiens	2.5	0	0.0504213549491436	0	0	0	0
SESENS	0	0	0.084035591581906	0	0	0.0336142366327624	0	0	0	0	0	0	Homo sapiens	2.5	0	0.0336142366327624	0	0	0	0
SESENSP	0	0	0.084035591581906	0	0	0.0336142366327624	0	0	0	0	0	0	Homo sapiens	2.5	0	0.0336142366327624	0	0	0	0
LSGSPL	0	0.0168071183163812	0	0.084035591581906	0	0	0.0168071183163812	0	0	0	0	0	Homo sapiens	2.5	0	0.0336142366327624	0	0	0	0
RSRSYSP	0.0336142366327624	0.0336142366327624	0.0168071183163812	0.084035591581906	0	0	0	0	0	0	0	0	Homo sapiens	2.5	0	0.0672284732655248	0	0	0	0
SRSRDR	0	0.0168071183163812	0.0504213549491436	0.084035591581906	0	0	0	0	0	0	0.0168071183163812	0.0168071183163812	Homo sapiens	2.5	0	0.0336142366327624	0	0	0	0
SRSYSP	0.0336142366327624	0.0336142366327624	0.0336142366327624	0.084035591581906	0	0	0	0	0	0	0	0	Homo sapiens	2.5	0	0.0672284732655248	0	0	0	0
SSGSSS	0	0	0	0.0336142366327624	0.084035591581906	0.0168071183163812	0	0	0	0	0	0	Drosophila melanogaster	2.5	0	0.0672284732655248	0.0336142366327624	0.084035591581906	0	0
DSSDDD	0.0336142366327624	0.0168071183163812	0	0	0.0672284732655248	0.084035591581906	0	0	0	0	0	0	Drosophila melanogaster	2.5	0	0	0.0672284732655248	0.0336142366327624	0	0
SSPSPA	0	0.0336142366327624	0	0	0	0.084035591581906	0	0	0	0	0	0	Drosophila melanogaster	2.5	0	0	0.0336142366327624	0	0	0
SSSAAA	0	0	0	0	0	0.084035591581906	0	0	0	0	0.0336142366327624	0	Drosophila melanogaster	2.5	0	0	0.0504213549491436	0	0	0
RRSRSP	0.0336142366327624	0	0.117649828214668	0.0672284732655248	0	0.0168071183163812	0	0	0	0	0	0	Homo sapiens	2.33333	0	0.13445694653105	0.151264064847431	0	0.0504213549491436	0
DSESES	0	0	0.151264064847431	0.0672284732655248	0	0	0.0672284732655248	0.0672284732655248	0	0	0	0	Homo sapiens	2.25	0	0.100842709898287	0	0	0	0
ESDDED	0.0504213549491436	0.0336142366327624	0	0	0.0504213549491436	0.184878301480193	0.0168071183163812	0	0	0.0168071183163812	0.0336142366327624	0.0168071183163812	Drosophila melanogaster	2.2	0	0	0.0168071183163812	0	0	0
ESDDED	0.0504213549491436	0.0336142366327624	0	0	0.0504213549491436	0.184878301480193	0.0168071183163812	0	0	0.0168071183163812	0.0336142366327624	0.0168071183163812	Drosophila melanogaster	2.2	0	0	0.0168071183163812	0	0	0
SSSSPS	0.0336142366327624	0	0	0	0.0168071183163812	0.184878301480193	0.0336142366327624	0	0.0504213549491436	0	0	0	Drosophila melanogaster	2.2	0	0	0.0336142366327624	0	0.13445694653105	0
SSEEDE	0	0.0168071183163812	0.218492538112955	0	0.0336142366327624	0	0.0672284732655248	0	0	0	0	0	Homo sapiens	2.16667	0	0.0336142366327624	0	0	0	0
DSDEED	0.0504213549491436	0.0336142366327624	0	0.0168071183163812	0.13445694653105	0.100842709898287	0	0	0	0	0	0	Drosophila melanogaster	2	0.0168071183163812	0.0168071183163812	0.0504213549491436	0.0168071183163812	0	0
SDDDDDD	0.0336142366327624	0	0.0336142366327624	0.0168071183163812	0.13445694653105	0.117649828214668	0.0168071183163812	0	0	0	0	0	Drosophila melanogaster	2	0	0	0.0336142366327624	0	0	0
SDDDSD	0.0336142366327624	0.0336142366327624	0	0	0.0504213549491436	0.13445694653105	0.0336142366327624	0	0	0	0.0168071183163812	0.0168071183163812	Drosophila melanogaster	2	0	0	0.0168071183163812	0	0	0
SRSNSP	0	0	0.0672284732655248	0.0336142366327624	0.0672284732655248	0.13445694653105	0	0	0	0	0	0	Drosophila melanogaster	2	0	0	0.0672284732655248	0	0.0168071183163812	0
ASASSP	0.0336142366327624	0.0336142366327624	0	0	0.0168071183163812	0	0	0	0	0	0	0	A. thaliana	2	0.0504213549491436	0	0	0.0168071183163812	0.0168071183163812	0
DSDGED	0.0336142366327624	0	0	0	0	0.0168071183163812	0	0	0	0	0	0	A. thaliana	2	0.0168071183163812	0	0	0	0	0
RSGSRP	0.0336142366327624	0.0336142366327624	0	0	0	0.0168071183163812	0	0	0	0	0	0	A. thaliana	2	0.0504213549491436	0	0	0	0	0
SSDEDD	0.0672284732655248	0.0336142366327624	0	0	0	0	0.0336142366327624	0.0336142366327624	0	0	0	0	A. thaliana	2	0.0336142366327624	0.0168071183163812	0.0336142366327624	0	0	0
DISLNL	0.0168071183163812	0.0336142366327624	0	0	0	0	0	0	0.0168071183163812	0	0	0	A. thaliana	2	0.0168071183163812	0	0	0	0	0
AAGSAS	0	0	0.0336142366327624	0.0336142366327624	0	0.0168071183163812	0	0	0	0	0	0	Homo sapiens	2	0	0.0168071183163812	0	0	0	0
AGSARS	0	0.0168071183163812	0.0336142366327624	0	0	0	0	0	0	0	0	0	Homo sapiens	2	0	0.0504213549491436	0	0	0	0
AKKRKAS	0	0	0.0336142366327624	0.0336142366327624	0	0	0	0	0	0	0.0168071183163812	0.0168071183163812	Homo sapiens	2	0	0.0336142366327624	0	0	0	0
ARLRAS	0	0	0.0336142366327624	0	0.0168071183163812	0	0	0	0	0	0	0	Homo sapiens	2	0	0.0336142366327624	0	0	0	0
ASPAPG	0	0	0.0336142366327624	0.0336142366327624	0.0168071183163812	0	0	0	0	0	0	0	Homo sapiens	2	0	0.0168071183163812	0	0	0	0
ASPTNK	0	0	0.0336142366327624	0.0336142366327624	0	0	0.0168071183163812	0	0	0	0	0	Homo sapiens	2	0	0.0168071183163812	0	0	0	0
DDDDSN	0	0	0.0336142366327624	0	0	0	0	0	0	0	0.0168071183163812	0.0168071183163812	Homo sapiens	2	0	0.0168071183163812	0	0	0	0
DDDSSD	0	0	0.0672284732655248	0.0168071183163812	0	0.0336142366327624	0	0	0	0	0	0	Homo sapiens	2	0	0.0168071183163812	0.0336142366327624	0	0	0
DNEEEE	0	0	0.0336142366327624	0.0336142366327624	0.0168071183163812	0	0	0	0	0	0	0	Homo sapiens	2	0	0.0168071183163812	0	0	0	0
DSDSEV	0	0	0.0336142366327624	0	0	0	0.0168071183163812	0	0	0	0	0	Homo sapiens	2	0	0.084035591581906	0	0	0	0
DSDVDI	0.0168071183163812	0	0.0336142366327624	0.0168071183163812	0	0	0	0	0	0	0	0	Homo sapiens	2	0	0.0168071183163812	0	0	0	0
DSSEEEEE	0.0168071183163812	0.0168071183163812	0.0336142366327624	0.0336142366327624	0	0	0	0	0	0	0	0	Homo sapiens	2	0	0.0336142366327624	0	0	0	0
DSSEEEEEE	0.0168071183163812	0.0168071183163812	0.0336142366327624	0.0336142366327624	0	0	0	0	0	0	0	0	Homo sapiens	2	0	0.0336142366327624	0	0	0	0
EAEEES	0	0	0.0336142366327624	0.0336142366327624	0.0168071183163812	0	0	0	0	0	0	0	Homo sapiens	2	0	0.0336142366327624	0	0	0	0
EDDSDED	0	0	0.0336142366327624	0.0336142366327624	0	0	0.0168071183163812	0.0168071183163812	0	0	0	0	Homo sapiens	2	0	0.100842709898287	0	0	0	0
EDSDSE	0.0168071183163812	0	0.0336142366327624	0.0336142366327624	0	0	0	0	0	0	0	0	Homo sapiens	2	0	0.0504213549491436	0	0	0.0168071183163812	0
EDSGSP	0	0	0.0336142366327624	0.0168071183163812	0.0168071183163812	0	0	0	0	0	0	0	Homo sapiens	2	0	0.0168071183163812	0	0	0	0
EDSSDDE	0	0	0.0672284732655248	0.0504213549491436	0.0336142366327624	0.0336142366327624	0	0	0	0	0	0	Homo sapiens	2	0	0.0672284732655248	0.0336142366327624	0	0	0
EDSSEEE	0.0168071183163812	0.0168071183163812	0.0336142366327624	0.0336142366327624	0	0	0	0	0	0	0	0	Homo sapiens	2	0	0.0672284732655248	0	0	0	0
EDSSEEEE	0.0168071183163812	0.0168071183163812	0.0336142366327624	0.0336142366327624	0	0	0	0	0	0	0	0	Homo sapiens	2	0	0.0672284732655248	0	0	0	0
EDSSEEEEE	0.0168071183163812	0.0168071183163812	0.0336142366327624	0.0336142366327624	0	0	0	0	0	0	0	0	Homo sapiens	2	0	0.0336142366327624	0	0	0	0
EDSSEEEEEE	0.0168071183163812	0.0168071183163812	0.0336142366327624	0.0336142366327624	0	0	0	0	0	0	0	0	Homo sapiens	2	0	0.0336142366327624	0	0	0	0
EEDEDE	0	0	0.0672284732655248	0.0672284732655248	0	0	0	0	0	0	0.0336142366327624	0.0168071183163812	Homo sapiens	2	0.0336142366327624	0.0504213549491436	0.0168071183163812	0	0	0
EEDEDE	0	0	0.0672284732655248	0.0672284732655248	0	0	0	0	0	0	0.0336142366327624	0.0168071183163812	Homo sapiens	2	0.0336142366327624	0.0504213549491436	0.0168071183163812	0	0	0
EGEGEE	0	0	0.0336142366327624	0.0168071183163812	0	0	0.0168071183163812	0	0	0	0	0	Homo sapiens	2	0	0.0168071183163812	0	0	0	0
EKLSPK	0	0	0.0672284732655248	0.0672284732655248	0.0336142366327624	0.0336142366327624	0	0	0	0	0	0	Homo sapiens	2	0	0.0336142366327624	0	0	0	0
ESDSEV	0.0168071183163812	0.0168071183163812	0.0336142366327624	0.0336142366327624	0	0	0	0	0	0	0	0	Homo sapiens	2	0	0.0336142366327624	0	0	0.0168071183163812	0
ESEEEV	0	0	0.0336142366327624	0.0168071183163812	0	0	0	0	0	0	0.0168071183163812	0.0168071183163812	Homo sapiens	2	0	0.0336142366327624	0.0168071183163812	0	0	0
ESGDEE	0	0	0.0672284732655248	0.0672284732655248	0.0336142366327624	0.0168071183163812	0	0	0	0	0	0	Homo sapiens	2	0	0.0336142366327624	0	0	0	0
GEGSDD	0	0	0.0336142366327624	0.0336142366327624	0.0168071183163812	0	0	0	0	0	0	0	Homo sapiens	2	0	0.0336142366327624	0	0	0	0
GGSSVD	0	0	0.0336142366327624	0.0168071183163812	0.0168071183163812	0	0	0	0	0	0	0	Homo sapiens	2	0	0.0336142366327624	0	0	0	0
GPPLSP	0	0.0168071183163812	0.0336142366327624	0.0336142366327624	0	0	0	0	0	0	0	0	Homo sapiens	2	0	0.0168071183163812	0	0	0	0
GPPSPPAP	0	0	0.0336142366327624	0.0336142366327624	0.0168071183163812	0.0168071183163812	0	0	0	0	0	0	Homo sapiens	2	0	0.0168071183163812	0	0	0	0
GSENEG	0	0	0.0336142366327624	0.0336142366327624	0.0168071183163812	0	0	0	0	0	0	0	Homo sapiens	2	0	0.0336142366327624	0	0	0	0
GSGNST	0	0	0.0336142366327624	0.0336142366327624	0	0	0	0	0	0	0.0168071183163812	0.0168071183163812	Homo sapiens	2	0	0.0336142366327624	0	0	0	0
GSTSRR	0	0	0.0336142366327624	0	0	0.0168071183163812	0	0	0	0	0	0	Homo sapiens	2	0	0.0336142366327624	0	0	0	0
GTPYWMA	0	0	0.0336142366327624	0.0336142366327624	0.0168071183163812	0	0	0	0	0	0	0	Homo sapiens	2	0	0.0504213549491436	0	0	0	0
GTPYWMAP	0	0	0.0336142366327624	0.0336142366327624	0.0168071183163812	0	0	0	0	0	0	0	Homo sapiens	2	0	0.0504213549491436	0	0	0	0
HSDEED	0	0	0.0336142366327624	0	0.0168071183163812	0	0	0	0	0	0	0	Homo sapiens	2	0	0.0168071183163812	0.0504213549491436	0	0	0
HSRSRSRS	0	0	0.0672284732655248	0	0.0336142366327624	0.0168071183163812	0	0	0	0	0	0	Homo sapiens	2	0	0.0336142366327624	0	0	0	0
ISGASS	0.0336142366327624	0.0168071183163812	0.0672284732655248	0.0504213549491436	0	0	0	0	0	0	0	0	Homo sapiens	2	0	0.0672284732655248	0	0	0	0
KKKFRT	0	0	0.0336142366327624	0	0	0	0.0168071183163812	0	0	0	0	0	Homo sapiens	2	0	0.0336142366327624	0	0	0	0
KPKKTS	0	0	0.0336142366327624	0.0168071183163812	0.0168071183163812	0	0	0	0	0	0	0	Homo sapiens	2	0	0.0168071183163812	0	0	0	0
KRSASP	0	0	0.0336142366327624	0.0336142366327624	0	0	0.0168071183163812	0	0	0	0	0	Homo sapiens	2	0	0.0336142366327624	0	0.0336142366327624	0	0
KRSSLP	0	0	0.0336142366327624	0	0.0168071183163812	0.0168071183163812	0	0	0	0	0	0	Homo sapiens	2	0	0.0336142366327624	0	0	0	0
LASRRS	0	0	0.0672284732655248	0.0504213549491436	0	0	0.0336142366327624	0.0168071183163812	0	0	0	0	Homo sapiens	2	0	0.0168071183163812	0	0	0.0336142366327624	0
LEPGEV	0	0	0.0336142366327624	0.0336142366327624	0.0168071183163812	0	0	0	0	0	0	0	Homo sapiens	2	0	0.0336142366327624	0	0	0	0
LPPPPR	0.0168071183163812	0	0.0336142366327624	0.0336142366327624	0	0	0	0	0	0	0	0	Homo sapiens	2	0	0.0168071183163812	0	0	0	0
LQSLAT	0	0.0168071183163812	0.0336142366327624	0.0336142366327624	0	0	0	0	0	0	0	0	Homo sapiens	2	0	0.0336142366327624	0	0	0	0
LRSPPL	0	0	0.0336142366327624	0.0336142366327624	0.0168071183163812	0.0168071183163812	0	0	0	0	0	0	Homo sapiens	2	0	0.0336142366327624	0	0	0	0
LVSSSS	0.0168071183163812	0.0168071183163812	0.0336142366327624	0	0	0	0	0	0	0	0	0	Homo sapiens	2	0	0.0336142366327624	0	0	0	0
NISGAS	0.0336142366327624	0.0168071183163812	0.0672284732655248	0.0504213549491436	0	0	0	0	0	0	0	0	Homo sapiens	2	0	0.0168071183163812	0	0	0	0
NISGASS	0.0336142366327624	0.0168071183163812	0.0672284732655248	0.0504213549491436	0	0	0	0	0	0	0	0	Homo sapiens	2	0	0.0168071183163812	0	0	0	0
PAAAAA	0	0	0.0336142366327624	0.0336142366327624	0	0.0168071183163812	0	0	0	0	0	0	Homo sapiens	2	0.0168071183163812	0.0336142366327624	0	0	0	0.0336142366327624
PAAAAAA	0	0	0.0336142366327624	0.0336142366327624	0	0.0168071183163812	0	0	0	0	0	0	Homo sapiens	2	0	0.0168071183163812	0	0	0	0.0336142366327624
PPLSPE	0	0	0.0336142366327624	0.0336142366327624	0.0168071183163812	0	0	0	0	0	0	0	Homo sapiens	2	0	0.0336142366327624	0	0	0	0
PQEESE	0.0168071183163812	0.0168071183163812	0.0336142366327624	0.0168071183163812	0	0	0	0	0	0	0	0	Homo sapiens	2	0	0.0168071183163812	0	0	0	0
PRRRSPS	0.0168071183163812	0.0168071183163812	0.0336142366327624	0	0	0	0	0	0	0	0	0	Homo sapiens	2	0	0.0168071183163812	0	0	0	0
PRSPPP	0	0	0.0336142366327624	0.0336142366327624	0.0168071183163812	0	0	0	0	0	0	0	Homo sapiens	2	0	0.0336142366327624	0	0	0	0
PVSPAP	0	0	0.0336142366327624	0.0336142366327624	0.0168071183163812	0	0	0	0	0	0	0	Homo sapiens	2	0	0.0504213549491436	0	0	0	0
PYWMAP	0	0	0.0336142366327624	0.0336142366327624	0.0168071183163812	0	0	0	0	0	0	0	Homo sapiens	2	0	0.0504213549491436	0	0	0	0
QEESEE	0	0	0.0336142366327624	0.0168071183163812	0	0	0.0168071183163812	0	0	0	0	0	Homo sapiens	2	0	0.0336142366327624	0	0	0	0
QEESEEE	0	0	0.0336142366327624	0.0168071183163812	0	0	0.0168071183163812	0	0	0	0	0	Homo sapiens	2	0	0.0336142366327624	0	0	0	0
RRLPSS	0	0.0168071183163812	0.0336142366327624	0	0	0	0	0	0	0	0	0	Homo sapiens	2	0	0.0336142366327624	0	0	0	0
RRRRSH	0	0	0.0672284732655248	0	0	0	0	0	0	0	0.0336142366327624	0.0168071183163812	Homo sapiens	2	0	0.0336142366327624	0	0	0	0
RRRRSH	0	0	0.0672284732655248	0	0	0	0	0	0	0	0.0336142366327624	0.0168071183163812	Homo sapiens	2	0	0.0336142366327624	0	0	0	0
RRRRSHS	0	0	0.0672284732655248	0	0	0	0	0	0	0	0.0336142366327624	0.0168071183163812	Homo sapiens	2	0	0.0336142366327624	0	0	0	0
RRRRSHS	0	0	0.0672284732655248	0	0	0	0	0	0	0	0.0336142366327624	0.0168071183163812	Homo sapiens	2	0	0.0336142366327624	0	0	0	0
RRRSHS	0	0	0.0672284732655248	0.0336142366327624	0	0	0	0	0	0	0.0336142366327624	0.0168071183163812	Homo sapiens	2	0	0.0336142366327624	0.0336142366327624	0	0	0
RRRSHS	0	0	0.0672284732655248	0.0336142366327624	0	0	0	0	0	0	0.0336142366327624	0.0168071183163812	Homo sapiens	2	0	0.0336142366327624	0.0336142366327624	0	0	0
RRRYSDFEW	0	0	0.0336142366327624	0.0336142366327624	0.0168071183163812	0.0168071183163812	0	0	0	0	0	0	Homo sapiens	2	0	0.0336142366327624	0	0	0	0
RRRYSDFEWL	0	0	0.0336142366327624	0.0336142366327624	0.0168071183163812	0.0168071183163812	0	0	0	0	0	0	Homo sapiens	2	0	0.0336142366327624	0	0	0	0
RRSRSPR	0.0168071183163812	0	0.0336142366327624	0.0336142366327624	0	0	0	0	0	0	0	0	Homo sapiens	2	0	0.0336142366327624	0.100842709898287	0	0	0
RRSRSPRR	0.0168071183163812	0	0.0336142366327624	0.0168071183163812	0	0	0	0	0	0	0	0	Homo sapiens	2	0	0.0168071183163812	0.0504213549491436	0	0	0
RRYSDFEW	0	0	0.0336142366327624	0.0336142366327624	0.0168071183163812	0.0168071183163812	0	0	0	0	0	0	Homo sapiens	2	0	0.0336142366327624	0	0	0	0
RRYSDFEWL	0	0	0.0336142366327624	0.0336142366327624	0.0168071183163812	0.0168071183163812	0	0	0	0	0	0	Homo sapiens	2	0	0.0336142366327624	0	0	0	0
RSPSPY	0	0	0.0336142366327624	0.0168071183163812	0	0	0	0	0.0168071183163812	0	0	0	Homo sapiens	2	0	0.0672284732655248	0	0	0.0168071183163812	0
RSRDRR	0	0	0.0336142366327624	0.0168071183163812	0	0	0	0	0	0	0.0168071183163812	0.0168071183163812	Homo sapiens	2	0	0.0336142366327624	0	0	0	0
RSRSRSRSRS	0.0168071183163812	0.0168071183163812	0.0336142366327624	0.0336142366327624	0	0	0	0	0	0	0	0	Homo sapiens	2	0	0.0504213549491436	0	0	0	0
RSRSRST	0	0	0.0672284732655248	0.0336142366327624	0.0336142366327624	0	0	0	0	0	0	0	Homo sapiens	2	0	0.0336142366327624	0	0	0	0
RSSLPR	0	0	0.0336142366327624	0	0	0	0.0168071183163812	0	0	0	0	0	Homo sapiens	2	0	0.0168071183163812	0	0	0	0
RYSDFEW	0	0	0.0336142366327624	0.0336142366327624	0.0168071183163812	0.0168071183163812	0	0	0	0	0	0	Homo sapiens	2	0	0.0336142366327624	0	0	0	0
RYSDFEWL	0	0	0.0336142366327624	0.0336142366327624	0.0168071183163812	0.0168071183163812	0	0	0	0	0	0	Homo sapiens	2	0	0.0336142366327624	0	0	0	0
SASPRS	0	0	0.0336142366327624	0.0336142366327624	0	0	0.0168071183163812	0	0	0	0	0	Homo sapiens	2	0	0.0168071183163812	0	0	0.0336142366327624	0
SDEEDEE	0	0	0.0336142366327624	0.0336142366327624	0.0168071183163812	0	0	0	0	0	0	0	Homo sapiens	2	0	0.0672284732655248	0	0	0	0
SDFEWL	0	0	0.0336142366327624	0.0336142366327624	0.0168071183163812	0.0168071183163812	0	0	0	0	0	0	Homo sapiens	2	0	0.0336142366327624	0	0	0	0
SEGEEE	0	0	0.0336142366327624	0.0336142366327624	0	0	0	0	0	0.0168071183163812	0	0	Homo sapiens	2	0	0.0672284732655248	0.0168071183163812	0	0	0
SESEAE	0	0	0.0672284732655248	0.0336142366327624	0.0336142366327624	0.0336142366327624	0	0	0	0	0	0	Homo sapiens	2	0	0.0336142366327624	0	0	0	0
SFSPKS	0	0	0.0336142366327624	0	0	0	0.0168071183163812	0	0	0	0	0	Homo sapiens	2	0	0.0504213549491436	0.0168071183163812	0	0	0
SGGDDD	0.0168071183163812	0.0168071183163812	0.0336142366327624	0.0168071183163812	0	0	0	0	0	0	0	0	Homo sapiens	2	0	0.0168071183163812	0	0	0	0
SGGEEE	0.0168071183163812	0	0.0336142366327624	0.0336142366327624	0	0	0	0	0	0	0	0	Homo sapiens	2	0	0.100842709898287	0	0	0	0
SKSRSRS	0	0	0.0672284732655248	0.0168071183163812	0.0168071183163812	0.0336142366327624	0	0	0	0	0	0	Homo sapiens	2	0	0.0672284732655248	0	0	0	0
SPGRSP	0	0	0.0336142366327624	0.0336142366327624	0	0	0.0168071183163812	0	0	0	0	0	Homo sapiens	2	0	0.0336142366327624	0	0	0	0
SPKESS	0	0.0168071183163812	0.0336142366327624	0	0	0	0	0	0	0	0	0	Homo sapiens	2	0	0.0168071183163812	0	0	0	0
SPKGTP	0	0	0.0336142366327624	0	0	0	0.0168071183163812	0	0	0	0	0	Homo sapiens	2	0	0.0336142366327624	0	0	0	0
SPLYSP	0	0	0.0672284732655248	0.0336142366327624	0	0.0336142366327624	0	0	0	0	0	0	Homo sapiens	2	0	0.117649828214668	0	0	0	0
SPPSYA	0	0	0.0336142366327624	0.0336142366327624	0	0.0168071183163812	0	0	0	0	0	0	Homo sapiens	2	0	0.0168071183163812	0	0	0	0
SPPYKE	0	0.0168071183163812	0.0336142366327624	0	0	0	0	0	0	0	0	0	Homo sapiens	2	0	0.0336142366327624	0	0	0	0
SPRRRR	0.0336142366327624	0.0168071183163812	0.0672284732655248	0	0	0	0	0	0	0	0	0	Homo sapiens	2	0	0.0336142366327624	0.100842709898287	0	0	0
SPRRRRS	0.0336142366327624	0.0168071183163812	0.0672284732655248	0	0	0	0	0	0	0	0	0	Homo sapiens	2	0	0.0336142366327624	0.0504213549491436	0	0	0
SPVAAP	0	0	0.0336142366327624	0	0.0168071183163812	0	0	0	0	0	0	0	Homo sapiens	2	0	0.0168071183163812	0	0	0	0
SRSQSR	0.0336142366327624	0	0.0672284732655248	0.0336142366327624	0	0	0	0	0	0	0	0	Homo sapiens	2	0	0.0336142366327624	0	0	0	0
SRSRDRR	0	0	0.0336142366327624	0.0168071183163812	0	0	0	0	0	0	0.0168071183163812	0.0168071183163812	Homo sapiens	2	0	0.0168071183163812	0	0	0	0
SRSRSF	0	0	0.100842709898287	0.0168071183163812	0.0504213549491436	0	0	0	0	0	0	0	Homo sapiens	2	0	0.0336142366327624	0	0	0.0168071183163812	0
SRSRSRST	0	0	0.0672284732655248	0.0336142366327624	0.0336142366327624	0	0	0	0	0	0	0	Homo sapiens	2	0	0.0336142366327624	0	0	0	0
SRSRST	0	0	0.0672284732655248	0.0336142366327624	0.0336142366327624	0	0	0	0	0	0	0	Homo sapiens	2	0	0.0336142366327624	0	0	0.0504213549491436	0
SSSSGSD	0.0168071183163812	0	0.0336142366327624	0	0	0	0	0	0	0	0	0	Homo sapiens	2	0	0.0504213549491436	0	0.0168071183163812	0	0
SSSSSGS	0	0	0.0336142366327624	0	0	0.0168071183163812	0	0	0	0	0	0	Homo sapiens	2	0	0.0672284732655248	0	0	0.0168071183163812	0
SVDLHR	0	0	0.0336142366327624	0.0168071183163812	0	0	0	0	0	0.0168071183163812	0	0	Homo sapiens	2	0	0.0336142366327624	0	0	0	0
TPYWMA	0	0	0.0336142366327624	0.0336142366327624	0.0168071183163812	0	0	0	0	0	0	0	Homo sapiens	2	0	0.0504213549491436	0	0	0	0
TPYWMAP	0	0	0.0336142366327624	0.0336142366327624	0.0168071183163812	0	0	0	0	0	0	0	Homo sapiens	2	0	0.0504213549491436	0	0	0	0
VKSPPLS	0	0	0.0336142366327624	0.0336142366327624	0.0168071183163812	0	0	0	0	0	0	0	Homo sapiens	2	0	0.0168071183163812	0	0	0	0
VRRRYSDFEW	0	0	0.0336142366327624	0.0336142366327624	0.0168071183163812	0.0168071183163812	0	0	0	0	0	0	Homo sapiens	2	0	0.0336142366327624	0	0	0	0
VRRRYSDFEWL	0	0	0.0336142366327624	0.0336142366327624	0.0168071183163812	0.0168071183163812	0	0	0	0	0	0	Homo sapiens	2	0	0.0336142366327624	0	0	0	0
VVSPSQ	0	0	0.0336142366327624	0	0	0	0	0	0	0	0.0168071183163812	0	Homo sapiens	2	0	0.0168071183163812	0	0	0	0
YSDFEW	0	0	0.0336142366327624	0.0336142366327624	0.0168071183163812	0.0168071183163812	0	0	0	0	0	0	Homo sapiens	2	0	0.0336142366327624	0	0	0	0
YSDFEWL	0	0	0.0336142366327624	0.0336142366327624	0.0168071183163812	0.0168071183163812	0	0	0	0	0	0	Homo sapiens	2	0	0.0336142366327624	0	0	0	0
ASPSPL	0	0.0168071183163812	0	0.0336142366327624	0	0	0	0	0	0	0	0	Homo sapiens	2	0	0.0168071183163812	0	0	0.0168071183163812	0
DDESQS	0	0	0.0168071183163812	0.0336142366327624	0.0168071183163812	0	0	0	0	0	0	0	Homo sapiens	2	0	0.0336142366327624	0	0	0	0
DEVNSP	0	0.0168071183163812	0	0.0336142366327624	0	0	0	0	0	0	0	0	Homo sapiens	2	0	0.0336142366327624	0	0	0	0
DPLLSP	0	0	0.0168071183163812	0.0336142366327624	0.0168071183163812	0	0	0	0	0	0	0	Homo sapiens	2	0	0.0336142366327624	0	0	0	0
DRRDKK	0	0	0	0.0336142366327624	0.0168071183163812	0	0	0	0	0	0	0	Homo sapiens	2	0	0.0336142366327624	0	0	0	0
DSDEES	0	0	0.0168071183163812	0.0672284732655248	0	0	0	0	0.0168071183163812	0	0.0168071183163812	0.0168071183163812	Homo sapiens	2	0	0.0168071183163812	0	0	0.0168071183163812	0
EDSAEA	0	0	0	0.0336142366327624	0	0	0.0168071183163812	0.0168071183163812	0	0	0	0	Homo sapiens	2	0	0.0168071183163812	0	0	0	0
EEDSAE	0	0	0	0.0336142366327624	0	0	0.0168071183163812	0.0168071183163812	0	0	0	0	Homo sapiens	2	0	0.0168071183163812	0	0.0336142366327624	0	0
EEDSAEA	0	0	0	0.0336142366327624	0	0	0.0168071183163812	0.0168071183163812	0	0	0	0	Homo sapiens	2	0	0.0168071183163812	0	0	0	0
FDSDDES	0.0168071183163812	0.0168071183163812	0	0.0336142366327624	0	0	0	0	0	0	0	0	Homo sapiens	2	0	0.0168071183163812	0	0	0	0
FRRLSL	0	0	0	0.0336142366327624	0.0168071183163812	0	0	0	0	0	0	0	Homo sapiens	2	0	0.0168071183163812	0	0	0	0
FSPNTG	0.0168071183163812	0	0	0.0336142366327624	0	0	0	0	0	0	0	0	Homo sapiens	2	0	0.0672284732655248	0	0	0	0
GGRSSG	0	0.0168071183163812	0	0.0336142366327624	0	0	0	0	0	0	0	0	Homo sapiens	2	0	0.0168071183163812	0	0	0	0
GPSSSK	0	0	0	0.0336142366327624	0	0	0.0168071183163812	0	0	0	0	0	Homo sapiens	2	0	0.0336142366327624	0	0	0	0
GQTSPR	0	0.0168071183163812	0.0168071183163812	0.0336142366327624	0	0	0	0	0	0	0	0	Homo sapiens	2	0	0.0504213549491436	0	0	0	0
GSGGSP	0	0	0	0.0336142366327624	0.0168071183163812	0	0	0	0	0	0	0	Homo sapiens	2	0	0.0168071183163812	0	0	0	0
GSSGGG	0	0	0.0168071183163812	0.0336142366327624	0.0168071183163812	0	0	0	0	0	0	0	Homo sapiens	2	0	0.084035591581906	0	0	0	0
GSSGGGG	0	0	0.0168071183163812	0.0336142366327624	0.0168071183163812	0	0	0	0	0	0	0	Homo sapiens	2	0	0.0672284732655248	0	0	0	0
GSSPKS	0.0168071183163812	0.0168071183163812	0.0168071183163812	0.0336142366327624	0	0	0	0	0	0	0	0	Homo sapiens	2	0	0.0168071183163812	0	0	0	0
GSTSSG	0	0	0.0168071183163812	0.0336142366327624	0.0168071183163812	0	0	0	0	0	0	0	Homo sapiens	2	0	0.0168071183163812	0	0	0	0
HRRSRS	0.0168071183163812	0.0168071183163812	0.0168071183163812	0.0336142366327624	0	0	0	0	0	0	0	0	Homo sapiens	2	0	0.084035591581906	0	0	0	0
HRSRSR	0	0.0168071183163812	0.0168071183163812	0.0672284732655248	0.0168071183163812	0	0	0	0	0	0	0	Homo sapiens	2	0	0.0168071183163812	0	0	0	0
KEESEE	0.0168071183163812	0.0168071183163812	0	0.0336142366327624	0	0	0	0	0	0	0	0	Homo sapiens	2	0	0.100842709898287	0.0168071183163812	0	0	0
KEVSPE	0.0168071183163812	0	0.0168071183163812	0.0336142366327624	0	0	0	0	0	0	0	0	Homo sapiens	2	0	0.0168071183163812	0	0	0	0
KGLSPA	0	0	0	0.0336142366327624	0.0168071183163812	0	0	0	0	0	0	0	Homo sapiens	2	0	0.0336142366327624	0	0	0	0
KGRGFG	0	0	0.0168071183163812	0.0336142366327624	0.0168071183163812	0	0	0	0	0	0	0	Homo sapiens	2	0	0.0168071183163812	0	0	0	0
KGRGFGS	0	0	0.0168071183163812	0.0336142366327624	0.0168071183163812	0	0	0	0	0	0	0	Homo sapiens	2	0	0.0168071183163812	0	0	0	0
KKRLSV	0	0	0.0168071183163812	0.0336142366327624	0	0	0	0	0.0168071183163812	0.0168071183163812	0	0	Homo sapiens	2	0	0.0168071183163812	0	0	0	0
KLDSPT	0	0	0	0.0336142366327624	0.0168071183163812	0	0	0	0	0	0	0	Homo sapiens	2	0	0.0336142366327624	0	0	0	0
KSLSIE	0.0168071183163812	0.0168071183163812	0.0168071183163812	0.0336142366327624	0	0	0	0	0	0	0	0	Homo sapiens	2	0	0.0336142366327624	0.0168071183163812	0	0	0
KSPGAS	0	0	0	0.0336142366327624	0.0168071183163812	0	0	0	0	0	0	0	Homo sapiens	2	0	0.0168071183163812	0.0168071183163812	0	0	0
LASPSG	0	0.0168071183163812	0.0168071183163812	0.0336142366327624	0	0	0	0	0	0	0	0	Homo sapiens	2	0	0.0168071183163812	0	0	0	0
LENSPL	0	0	0.0168071183163812	0.0336142366327624	0	0	0.0168071183163812	0	0	0	0	0	Homo sapiens	2	0	0.0168071183163812	0	0	0	0
LESDED	0	0	0	0.0336142366327624	0.0168071183163812	0	0	0	0	0	0	0	Homo sapiens	2	0	0.0504213549491436	0	0	0.0168071183163812	0
LGSRNS	0	0	0.0168071183163812	0.0336142366327624	0.0168071183163812	0.0168071183163812	0	0	0	0	0	0	Homo sapiens	2	0	0.0168071183163812	0	0	0	0
LSGGSL	0	0	0	0.0336142366327624	0	0	0	0	0	0	0.0168071183163812	0	Homo sapiens	2	0	0.0168071183163812	0	0	0	0
LSRRSS	0	0	0	0.0336142366327624	0	0	0.0168071183163812	0	0	0	0	0	Homo sapiens	2	0	0.0168071183163812	0.0336142366327624	0	0.0168071183163812	0
LSSSPV	0	0	0.0504213549491436	0.0672284732655248	0	0.0336142366327624	0	0	0	0	0	0	Homo sapiens	2	0	0.0504213549491436	0	0	0	0
LTPHAL	0	0	0.0168071183163812	0.0336142366327624	0	0	0	0	0	0	0.0168071183163812	0	Homo sapiens	2	0	0.0168071183163812	0	0	0	0
LWNSPS	0	0	0	0.0336142366327624	0	0	0.0168071183163812	0.0168071183163812	0	0	0	0	Homo sapiens	2	0	0.0168071183163812	0	0	0	0
PASPSS	0	0	0	0.0336142366327624	0	0	0.0168071183163812	0	0	0	0	0	Homo sapiens	2	0	0.0504213549491436	0	0	0.0672284732655248	0
PASSTS	0	0	0	0.0336142366327624	0.0168071183163812	0	0	0	0	0	0	0	Homo sapiens	2	0	0.0672284732655248	0	0	0	0
PPAAAA	0.0168071183163812	0.0168071183163812	0.0168071183163812	0.0336142366327624	0	0	0	0	0	0	0	0	Homo sapiens	2	0	0.0168071183163812	0	0	0	0
PPSVGP	0	0	0	0.0336142366327624	0	0.0168071183163812	0	0	0	0	0	0	Homo sapiens	2	0	0.0168071183163812	0	0	0	0
PQPGSA	0	0.0168071183163812	0	0.0336142366327624	0	0	0	0	0	0	0	0	Homo sapiens	2	0	0.0168071183163812	0	0	0	0
PSADLL	0	0	0	0.0336142366327624	0.0168071183163812	0	0	0	0	0	0	0	Homo sapiens	2	0	0.0168071183163812	0	0	0	0
PSKLKR	0	0	0	0.0336142366327624	0	0	0	0	0	0	0.0168071183163812	0.0168071183163812	Homo sapiens	2	0	0.0168071183163812	0	0	0	0
PSRGSS	0.0168071183163812	0.0168071183163812	0	0.0672284732655248	0	0	0.0168071183163812	0	0	0	0	0	Homo sapiens	2	0	0.0168071183163812	0	0	0	0
PTSPER	0	0	0	0.0336142366327624	0	0.0168071183163812	0	0	0	0	0	0	Homo sapiens	2	0	0.0336142366327624	0	0	0	0
QNGSSP	0	0	0.0168071183163812	0.0336142366327624	0	0.0168071183163812	0	0	0	0	0	0	Homo sapiens	2	0	0.0168071183163812	0	0	0	0
QRSASQ	0.0168071183163812	0.0168071183163812	0	0.0336142366327624	0	0	0	0	0	0	0	0	Homo sapiens	2	0	0.0336142366327624	0	0	0	0
RAGSLG	0	0	0	0.0336142366327624	0	0	0.0168071183163812	0	0	0	0	0	Homo sapiens	2	0	0.0168071183163812	0	0	0	0
RERSSS	0	0	0	0.0336142366327624	0	0	0	0	0	0	0.0168071183163812	0.0168071183163812	Homo sapiens	2	0	0.0672284732655248	0	0	0	0
RRRSRSRS	0	0	0.0504213549491436	0.100842709898287	0.0504213549491436	0.0504213549491436	0	0	0	0	0	0	Homo sapiens	2	0	0.084035591581906	0	0	0	0
RRSDSL	0	0	0.0168071183163812	0.0336142366327624	0	0.0168071183163812	0	0	0	0	0	0	Homo sapiens	2	0	0.0504213549491436	0	0	0	0
RSRRRS	0	0	0.0336142366327624	0.0672284732655248	0	0	0	0	0	0	0.0336142366327624	0.0336142366327624	Homo sapiens	2	0	0.0168071183163812	0.0336142366327624	0	0	0
RSRSRD	0	0	0.0504213549491436	0.0672284732655248	0.0168071183163812	0.0336142366327624	0	0	0	0	0	0	Homo sapiens	2	0	0.0336142366327624	0	0	0	0
SAKLSR	0	0.0168071183163812	0.0168071183163812	0.0336142366327624	0	0	0	0	0	0	0	0	Homo sapiens	2	0	0.0168071183163812	0	0	0	0
SASPPR	0	0	0	0.0336142366327624	0	0	0	0	0	0	0.0168071183163812	0.0168071183163812	Homo sapiens	2	0	0.0504213549491436	0	0	0.0168071183163812	0
SASPQL	0	0	0	0.0336142366327624	0	0.0168071183163812	0	0	0	0	0	0	Homo sapiens	2	0	0.0336142366327624	0	0	0	0
SESPEP	0	0	0.0336142366327624	0.0672284732655248	0.0336142366327624	0	0	0	0	0	0	0	Homo sapiens	2	0	0.0168071183163812	0	0	0	0
SGSGGSP	0	0	0	0.0336142366327624	0.0168071183163812	0	0	0	0	0	0	0	Homo sapiens	2	0	0.0168071183163812	0	0	0	0
SGSPSS	0.0168071183163812	0	0	0.0336142366327624	0	0	0	0	0	0	0	0	Homo sapiens	2	0	0.0504213549491436	0	0.0672284732655248	0	0
SGSPSSS	0.0168071183163812	0	0	0.0336142366327624	0	0	0	0	0	0	0	0	Homo sapiens	2	0	0.0168071183163812	0	0.0168071183163812	0	0
SKLKRS	0	0	0	0.0336142366327624	0	0	0.0168071183163812	0	0	0	0	0	Homo sapiens	2	0	0.0168071183163812	0	0	0	0
SKNEED	0.0168071183163812	0.0168071183163812	0.0168071183163812	0.0336142366327624	0	0	0	0	0	0	0	0	Homo sapiens	2	0	0.0336142366327624	0	0	0	0
SKSSPA	0.0168071183163812	0	0	0.0336142366327624	0	0	0	0	0	0	0	0	Homo sapiens	2	0	0.0504213549491436	0	0	0	0
SLEDLV	0	0	0.0168071183163812	0.0336142366327624	0.0168071183163812	0	0	0	0	0	0	0	Homo sapiens	2	0	0.0168071183163812	0.0168071183163812	0	0	0
SLNENV	0	0	0	0.0336142366327624	0	0	0.0168071183163812	0	0	0	0	0	Homo sapiens	2	0	0.0336142366327624	0	0	0	0
SLPRAS	0	0	0	0.0336142366327624	0	0	0.0168071183163812	0.0168071183163812	0	0	0	0	Homo sapiens	2	0	0.0336142366327624	0	0	0	0
SLSSSPV	0	0	0.0504213549491436	0.0672284732655248	0	0.0336142366327624	0	0	0	0	0	0	Homo sapiens	2	0	0.0168071183163812	0	0	0	0
SPDNSI	0	0	0.0168071183163812	0.0336142366327624	0	0	0	0.0168071183163812	0	0	0	0	Homo sapiens	2	0	0.0168071183163812	0	0	0	0
SPEKEE	0.0168071183163812	0	0.0168071183163812	0.0336142366327624	0	0	0	0	0	0	0	0	Homo sapiens	2	0	0.0168071183163812	0	0	0	0
SPKRRR	0	0	0.0168071183163812	0.0336142366327624	0	0	0	0	0	0	0.0168071183163812	0	Homo sapiens	2	0	0.0168071183163812	0	0	0	0
SPPPAK	0	0	0.0168071183163812	0.0336142366327624	0.0168071183163812	0	0	0	0	0	0	0	Homo sapiens	2	0	0.0168071183163812	0.0672284732655248	0	0	0
SPSADL	0	0	0	0.0336142366327624	0.0168071183163812	0	0	0	0	0	0	0	Homo sapiens	2	0	0.0168071183163812	0	0	0	0
SPSADLL	0	0	0	0.0336142366327624	0.0168071183163812	0	0	0	0	0	0	0	Homo sapiens	2	0	0.0168071183163812	0	0	0	0
SPSKKR	0	0	0.0336142366327624	0.0672284732655248	0.0168071183163812	0.0336142366327624	0	0	0	0	0	0	Homo sapiens	2	0.0672284732655248	0.0336142366327624	0	0	0	0
SPYSRR	0.0168071183163812	0	0.0336142366327624	0.0672284732655248	0.0168071183163812	0	0	0	0	0	0	0	Homo sapiens	2	0	0.0336142366327624	0	0	0	0
SREDLS	0	0	0	0.0672284732655248	0	0.0336142366327624	0	0	0	0	0	0	Homo sapiens	2	0	0.0336142366327624	0	0	0	0
SRTPSL	0	0	0	0.0336142366327624	0	0	0.0168071183163812	0	0	0	0	0	Homo sapiens	2	0	0.0504213549491436	0	0	0	0
SSGSGG	0	0	0	0.0336142366327624	0	0.0168071183163812	0	0	0	0	0	0	Homo sapiens	2	0	0.0168071183163812	0	0	0.0672284732655248	0
SSKSPP	0.0168071183163812	0.0168071183163812	0	0.0336142366327624	0	0	0	0	0	0	0	0	Homo sapiens	2	0	0.0168071183163812	0.0336142366327624	0	0	0
SSLEDL	0	0.0168071183163812	0.0168071183163812	0.0336142366327624	0	0	0	0	0	0	0	0	Homo sapiens	2	0	0.0168071183163812	0	0	0	0
SSPKSK	0.0168071183163812	0	0.0168071183163812	0.0336142366327624	0	0	0	0	0	0	0	0	Homo sapiens	2	0	0.0168071183163812	0	0.0168071183163812	0	0
SSPRSS	0	0	0.0336142366327624	0.0672284732655248	0	0	0	0	0	0	0.0336142366327624	0.0168071183163812	Homo sapiens	2	0	0.0336142366327624	0	0	0.0168071183163812	0
SSPRSS	0	0	0.0336142366327624	0.0672284732655248	0	0	0	0	0	0	0.0336142366327624	0.0168071183163812	Homo sapiens	2	0	0.0336142366327624	0	0	0.0168071183163812	0
SSPVKK	0	0	0.0504213549491436	0.0672284732655248	0	0	0	0	0	0	0.0336142366327624	0.0168071183163812	Homo sapiens	2	0	0.0504213549491436	0	0	0	0
SSPVKK	0	0	0.0504213549491436	0.0672284732655248	0	0	0	0	0	0	0.0336142366327624	0.0168071183163812	Homo sapiens	2	0	0.0504213549491436	0	0	0	0
SSPVSS	0	0	0	0.100842709898287	0.0168071183163812	0	0	0	0	0	0.0336142366327624	0.0168071183163812	Homo sapiens	2	0	0.0168071183163812	0.0168071183163812	0	0	0
SSPVSS	0	0	0	0.100842709898287	0.0168071183163812	0	0	0	0	0	0.0336142366327624	0.0168071183163812	Homo sapiens	2	0	0.0168071183163812	0.0168071183163812	0	0	0
SSSSENI	0.0168071183163812	0	0	0.0336142366327624	0	0	0	0	0	0	0	0	Homo sapiens	2	0	0.0336142366327624	0	0	0	0
STSASP	0.0168071183163812	0	0	0.0672284732655248	0	0	0	0	0	0	0.0168071183163812	0.0168071183163812	Homo sapiens	2	0	0.0168071183163812	0	0	0.0168071183163812	0
TTDSPV	0	0.0168071183163812	0	0.0336142366327624	0	0	0	0	0	0	0	0	Homo sapiens	2	0	0.0168071183163812	0	0	0	0
VGSDDE	0	0	0.0168071183163812	0.0336142366327624	0.0168071183163812	0	0	0	0	0	0	0	Homo sapiens	2	0	0.0168071183163812	0	0	0	0
APSPSV	0	0	0	0	0.0336142366327624	0	0.0168071183163812	0	0	0	0	0	Drosophila melanogaster	2	0	0	0.0336142366327624	0	0	0
ARSSSP	0.0168071183163812	0.0168071183163812	0	0	0.0336142366327624	0	0	0	0	0	0	0	Drosophila melanogaster	2	0	0.0336142366327624	0.0504213549491436	0	0.0168071183163812	0
ARSSSPG	0.0168071183163812	0.0168071183163812	0	0	0.0336142366327624	0	0	0	0	0	0	0	Drosophila melanogaster	2	0	0	0.0504213549491436	0	0	0
ASSSRK	0	0	0	0	0.0336142366327624	0	0.0168071183163812	0	0	0	0	0	Drosophila melanogaster	2	0	0	0.0168071183163812	0	0	0
DDDDDDI	0	0.0168071183163812	0	0	0.0336142366327624	0.0336142366327624	0	0	0	0	0	0	Drosophila melanogaster	2	0	0	0.0168071183163812	0	0	0
DDDEDL	0	0	0	0	0.0336142366327624	0.0336142366327624	0	0	0	0	0.0168071183163812	0.0168071183163812	Drosophila melanogaster	2	0	0	0.0672284732655248	0	0	0
DDDEEEE	0	0.0168071183163812	0	0	0.0336142366327624	0	0	0	0	0	0	0	Drosophila melanogaster	2	0	0	0.0336142366327624	0	0	0
DDDESE	0.0168071183163812	0.0168071183163812	0	0	0.0336142366327624	0.0168071183163812	0	0	0	0	0	0	Drosophila melanogaster	2	0	0	0.0336142366327624	0	0	0
DDEEEV	0	0	0.0168071183163812	0.0168071183163812	0.0336142366327624	0.0168071183163812	0	0	0	0	0	0	Drosophila melanogaster	2	0	0.0168071183163812	0.0168071183163812	0	0	0
DFSDDE	0	0	0.0168071183163812	0.0168071183163812	0.0336142366327624	0.0336142366327624	0	0	0	0	0	0	Drosophila melanogaster	2	0	0	0.0504213549491436	0	0	0
DGDDSD	0.0168071183163812	0.0168071183163812	0	0	0.0336142366327624	0.0336142366327624	0	0	0	0	0	0	Drosophila melanogaster	2	0	0	0.0168071183163812	0	0	0
DSDEEDS	0.0168071183163812	0.0168071183163812	0	0	0.0336142366327624	0.0336142366327624	0	0	0	0	0	0	Drosophila melanogaster	2	0	0	0.0504213549491436	0	0	0
DSDGDDD	0.0168071183163812	0.0168071183163812	0	0	0.0336142366327624	0	0	0	0	0	0	0	Drosophila melanogaster	2	0	0	0.0168071183163812	0	0	0
EDDDSD	0.0168071183163812	0.0168071183163812	0	0	0.0336142366327624	0.0336142366327624	0	0	0	0	0	0	Drosophila melanogaster	2	0	0.0168071183163812	0.0168071183163812	0	0	0
EDEDEED	0	0	0	0	0.0336142366327624	0	0.0168071183163812	0	0	0	0	0	Drosophila melanogaster	2	0	0.084035591581906	0.0168071183163812	0	0	0
EDEEEDE	0.0168071183163812	0	0	0	0.0336142366327624	0.0336142366327624	0	0	0	0	0	0	Drosophila melanogaster	2	0	0	0.0168071183163812	0	0	0
EEDELE	0	0	0.0168071183163812	0.0168071183163812	0.0336142366327624	0.0336142366327624	0	0	0	0	0	0	Drosophila melanogaster	2	0	0	0.0168071183163812	0	0	0
EEEEES	0	0	0.0168071183163812	0.0168071183163812	0.100842709898287	0.0168071183163812	0.0336142366327624	0	0	0	0	0	Drosophila melanogaster	2	0	0	0.0168071183163812	0	0	0
EEKKEE	0.0168071183163812	0.0168071183163812	0	0	0.0336142366327624	0.0336142366327624	0	0	0	0	0	0	Drosophila melanogaster	2	0	0.0168071183163812	0.0336142366327624	0	0	0
EESPKK	0	0	0	0.0168071183163812	0.0336142366327624	0.0336142366327624	0	0	0	0	0	0	Drosophila melanogaster	2	0	0	0.0168071183163812	0	0	0
ESDDDG	0.0168071183163812	0.0168071183163812	0	0	0.0336142366327624	0.0336142366327624	0	0	0	0	0	0	Drosophila melanogaster	2	0	0	0.0168071183163812	0	0	0
ESSGEE	0	0	0.0168071183163812	0.0168071183163812	0.0336142366327624	0	0	0	0	0	0	0	Drosophila melanogaster	2	0	0	0.0336142366327624	0	0	0
GESSLE	0.0168071183163812	0.0168071183163812	0	0	0.0336142366327624	0	0	0	0	0	0	0	Drosophila melanogaster	2	0	0	0.0168071183163812	0	0	0
GGGSPA	0	0	0	0.0168071183163812	0.0336142366327624	0	0	0	0	0	0	0	Drosophila melanogaster	2	0	0	0.0168071183163812	0	0	0
GGSGGGG	0.0168071183163812	0	0	0	0.0336142366327624	0.0168071183163812	0	0	0	0	0	0	Drosophila melanogaster	2	0	0.0168071183163812	0.0168071183163812	0	0	0
GTPDYI	0	0.0168071183163812	0	0	0.0336142366327624	0	0	0	0	0	0	0	Drosophila melanogaster	2	0	0	0.0168071183163812	0	0	0
HRRRSP	0.0168071183163812	0	0	0	0.0336142366327624	0.0336142366327624	0	0	0	0	0	0	Drosophila melanogaster	2	0	0	0.0168071183163812	0	0.0336142366327624	0
ISSGDE	0.0168071183163812	0.0336142366327624	0	0	0.0672284732655248	0	0	0	0	0	0	0	Drosophila melanogaster	2	0	0	0.0336142366327624	0	0	0
KLSPSE	0	0.0168071183163812	0	0	0.0336142366327624	0	0	0	0	0	0	0	Drosophila melanogaster	2	0	0	0.0336142366327624	0.0168071183163812	0	0
KSDDDD	0	0	0	0	0.0336142366327624	0.0336142366327624	0.0168071183163812	0	0	0	0	0	Drosophila melanogaster	2	0	0	0.0336142366327624	0	0	0
KSDDDDD	0	0	0	0	0.0336142366327624	0.0336142366327624	0.0168071183163812	0	0	0	0	0	Drosophila melanogaster	2	0	0	0.0336142366327624	0	0	0
LESSDD	0.0168071183163812	0	0	0	0.0336142366327624	0.0336142366327624	0	0	0	0	0	0	Drosophila melanogaster	2	0	0	0.0168071183163812	0	0	0
NASDDDS	0.0168071183163812	0	0	0	0.0336142366327624	0.0336142366327624	0	0	0	0	0	0	Drosophila melanogaster	2	0	0	0.0168071183163812	0	0	0
PSPPPA	0.0168071183163812	0.0336142366327624	0	0	0.0672284732655248	0	0	0	0	0	0	0	Drosophila melanogaster	2	0	0.0504213549491436	0.0504213549491436	0	0	0
PSPPRA	0.0168071183163812	0.0168071183163812	0	0	0.0336142366327624	0	0	0	0	0	0	0	Drosophila melanogaster	2	0.0168071183163812	0	0.0504213549491436	0	0	0
PSRRSS	0	0	0	0	0.0336142366327624	0.0168071183163812	0.0168071183163812	0	0	0	0	0	Drosophila melanogaster	2	0	0.0168071183163812	0.0672284732655248	0	0.0168071183163812	0
RDSDDE	0	0	0	0	0.0336142366327624	0	0.0168071183163812	0	0	0	0	0	Drosophila melanogaster	2	0	0	0.0168071183163812	0	0	0
RDSRDR	0	0	0.0168071183163812	0	0.0336142366327624	0	0	0	0	0	0	0	Drosophila melanogaster	2	0	0	0.0168071183163812	0	0	0
RLSSLS	0	0.0168071183163812	0	0	0.0336142366327624	0	0	0	0	0	0	0	Drosophila melanogaster	2	0	0	0.0168071183163812	0	0	0
RSPPRRR	0.0168071183163812	0	0	0	0.0336142366327624	0	0	0	0	0	0	0	Drosophila melanogaster	2	0	0	0.0168071183163812	0	0	0
RSPRRR	0.0168071183163812	0	0	0	0.0336142366327624	0.0168071183163812	0	0	0	0	0	0	Drosophila melanogaster	2	0.0168071183163812	0	0.13445694653105	0	0	0
RSPSPD	0.0168071183163812	0	0	0	0.0336142366327624	0	0	0	0	0	0	0	Drosophila melanogaster	2	0	0	0.0336142366327624	0	0	0
RSPSRSP	0.0168071183163812	0	0	0	0.0336142366327624	0	0	0	0	0	0	0	Drosophila melanogaster	2	0	0	0.0672284732655248	0	0	0
RSSSPG	0.0168071183163812	0.0168071183163812	0	0	0.0336142366327624	0	0	0	0	0	0	0	Drosophila melanogaster	2	0	0.0672284732655248	0.0504213549491436	0	0	0
SASNLN	0	0	0	0	0.0336142366327624	0.0336142366327624	0.0168071183163812	0	0	0	0	0	Drosophila melanogaster	2	0	0	0.0168071183163812	0	0	0
SDDDID	0	0	0	0	0.0336142366327624	0	0	0	0	0.0168071183163812	0	0	Drosophila melanogaster	2	0	0	0.0168071183163812	0	0	0
SDDDST	0	0	0	0	0.0672284732655248	0.0672284732655248	0.0336142366327624	0	0	0	0	0	Drosophila melanogaster	2	0	0	0.0336142366327624	0	0	0
SDDESE	0.0168071183163812	0	0	0	0.0336142366327624	0.0336142366327624	0	0	0	0	0	0	Drosophila melanogaster	2	0	0	0.0336142366327624	0	0	0
SDEDEL	0	0	0.0168071183163812	0	0.0336142366327624	0.0336142366327624	0	0	0	0	0	0	Drosophila melanogaster	2	0	0	0.0168071183163812	0	0	0
SDGDDD	0.0168071183163812	0.0168071183163812	0	0	0.0336142366327624	0	0	0	0	0	0	0	Drosophila melanogaster	2	0	0	0.0336142366327624	0	0	0
SDSEPE	0	0	0.0336142366327624	0.0336142366327624	0.0672284732655248	0.0336142366327624	0	0	0	0	0	0	Drosophila melanogaster	2	0	0.0336142366327624	0.0504213549491436	0	0	0
SEDELE	0	0	0.0168071183163812	0.0168071183163812	0.0336142366327624	0.0336142366327624	0	0	0	0	0	0	Drosophila melanogaster	2	0	0	0.0168071183163812	0	0	0
SEEEDN	0	0	0	0	0.0336142366327624	0.0336142366327624	0.0168071183163812	0	0	0	0	0	Drosophila melanogaster	2	0	0	0.0168071183163812	0	0	0
SGSSSS	0.0168071183163812	0	0	0	0.0336142366327624	0.0336142366327624	0	0	0	0	0	0	Drosophila melanogaster	2	0	0.0168071183163812	0.0168071183163812	0	0	0
SKSPAP	0	0	0	0	0.0336142366327624	0	0.0168071183163812	0	0	0	0	0	Drosophila melanogaster	2	0	0	0.0336142366327624	0	0	0
SNPPPS	0	0	0	0	0.0336142366327624	0	0.0168071183163812	0	0	0	0	0	Drosophila melanogaster	2	0	0	0.0336142366327624	0	0	0
SNSVSD	0	0	0	0	0.0336142366327624	0.0168071183163812	0.0168071183163812	0	0	0	0	0	Drosophila melanogaster	2	0	0	0.0504213549491436	0	0	0
SPPPPL	0.0168071183163812	0.0168071183163812	0	0	0.0336142366327624	0	0	0	0	0	0	0	Drosophila melanogaster	2	0	0.0336142366327624	0.0168071183163812	0	0	0
SPRPRR	0	0	0	0	0.0336142366327624	0	0	0	0	0	0.0168071183163812	0	Drosophila melanogaster	2	0	0	0.0168071183163812	0	0	0
SPSDPT	0	0	0	0	0.0336142366327624	0	0.0168071183163812	0.0168071183163812	0	0	0	0	Drosophila melanogaster	2	0	0	0.0336142366327624	0	0	0
SRAASP	0.0168071183163812	0.0168071183163812	0	0	0.0336142366327624	0.0336142366327624	0	0	0	0	0	0	Drosophila melanogaster	2	0	0.0168071183163812	0.0168071183163812	0	0	0
TASSSS	0.0168071183163812	0	0	0	0.0336142366327624	0	0	0	0	0	0	0	Drosophila melanogaster	2	0	0	0.0336142366327624	0.0168071183163812	0	0
TPPGSP	0.0168071183163812	0.0168071183163812	0	0	0.0336142366327624	0.0336142366327624	0	0	0	0	0	0	Drosophila melanogaster	2	0	0	0.0168071183163812	0	0	0
AKKKKK	0	0	0	0	0	0.0672284732655248	0	0	0.0168071183163812	0.0336142366327624	0	0	Drosophila melanogaster	2	0	0	0.0168071183163812	0	0	0
DDDGDD	0.0168071183163812	0.0168071183163812	0	0	0.0168071183163812	0.0336142366327624	0	0	0	0	0	0	Drosophila melanogaster	2	0	0	0.0168071183163812	0	0	0
EPEESE	0.0168071183163812	0.0168071183163812	0	0	0	0.0336142366327624	0	0	0	0	0	0	Drosophila melanogaster	2	0	0.0168071183163812	0.0336142366327624	0	0	0
GSEDED	0	0.0168071183163812	0	0	0	0.0336142366327624	0	0	0	0	0	0	Drosophila melanogaster	2	0	0	0.0336142366327624	0	0	0
GSSSPA	0.0168071183163812	0.0168071183163812	0	0	0	0.0336142366327624	0	0	0	0	0	0	Drosophila melanogaster	2	0.0168071183163812	0	0.0168071183163812	0	0.0168071183163812	0
KDDDSS	0.0168071183163812	0	0	0	0	0.0336142366327624	0	0	0	0	0	0	Drosophila melanogaster	2	0	0	0.0336142366327624	0	0	0
KTSSSS	0	0	0	0	0	0.0672284732655248	0.0336142366327624	0	0	0	0	0	Drosophila melanogaster	2	0	0	0.0168071183163812	0	0	0
LESSSS	0	0	0	0	0	0.0672284732655248	0.0336142366327624	0	0	0	0	0	Drosophila melanogaster	2	0	0.0168071183163812	0.0168071183163812	0	0	0
LPPPPP	0.0168071183163812	0.0168071183163812	0	0	0.0168071183163812	0.0336142366327624	0	0	0	0	0	0	Drosophila melanogaster	2	0	0.0168071183163812	0.0336142366327624	0	0	0
LSDDDE	0	0	0	0	0	0.0336142366327624	0.0168071183163812	0.0168071183163812	0	0	0	0	Drosophila melanogaster	2	0	0	0.0168071183163812	0	0	0
PLPPPP	0	0.0168071183163812	0	0	0.0168071183163812	0.0336142366327624	0	0	0	0	0	0	Drosophila melanogaster	2	0	0	0.0504213549491436	0	0	0
PPSPAA	0	0.0168071183163812	0	0	0	0.0336142366327624	0	0	0	0	0	0	Drosophila melanogaster	2	0	0	0.0168071183163812	0	0.0168071183163812	0
PRTPSP	0	0	0.0168071183163812	0.0168071183163812	0	0.0336142366327624	0	0	0	0	0	0	Drosophila melanogaster	2	0	0.0168071183163812	0.0168071183163812	0	0	0
PSASSA	0	0	0	0	0	0.0336142366327624	0.0168071183163812	0	0	0	0	0	Drosophila melanogaster	2	0	0	0.0504213549491436	0	0	0
PSNESL	0	0	0	0	0	0.0672284732655248	0.0336142366327624	0	0	0	0	0	Drosophila melanogaster	2	0	0	0.0336142366327624	0	0	0
PSPKKV	0	0	0	0	0	0.0336142366327624	0.0168071183163812	0	0	0	0	0	Drosophila melanogaster	2	0	0	0.0336142366327624	0	0	0
PSSSPK	0	0	0	0	0	0.0336142366327624	0	0	0	0	0.0168071183163812	0.0168071183163812	Drosophila melanogaster	2	0.0672284732655248	0	0.0504213549491436	0	0	0
PVGSPT	0	0.0168071183163812	0	0	0	0.0336142366327624	0	0	0	0	0	0	Drosophila melanogaster	2	0	0	0.0504213549491436	0	0	0
QEEEES	0	0	0	0	0	0.0336142366327624	0.0168071183163812	0	0	0	0	0	Drosophila melanogaster	2	0	0.0336142366327624	0.0336142366327624	0	0	0
RKRKGS	0	0	0.0168071183163812	0.0168071183163812	0	0.0336142366327624	0	0	0	0	0	0	Drosophila melanogaster	2	0	0	0.0336142366327624	0	0	0
RPRRVS	0	0.0168071183163812	0	0	0	0.0336142366327624	0	0	0	0	0	0	Drosophila melanogaster	2	0	0	0.0168071183163812	0	0	0
RSRSNS	0	0	0	0	0	0.100842709898287	0.0504213549491436	0	0	0	0	0	Drosophila melanogaster	2	0	0	0.084035591581906	0	0	0
RSSSPV	0	0	0	0.0168071183163812	0	0.0336142366327624	0	0	0	0	0	0	Drosophila melanogaster	2	0	0.0504213549491436	0.0336142366327624	0	0	0
SASPSR	0	0	0	0	0	0.0336142366327624	0.0168071183163812	0	0	0	0	0	Drosophila melanogaster	2	0	0.0168071183163812	0.0504213549491436	0.0168071183163812	0.0504213549491436	0
SDDNDD	0	0	0	0	0	0.0336142366327624	0.0168071183163812	0.0168071183163812	0	0	0	0	Drosophila melanogaster	2	0	0	0.0168071183163812	0	0	0
SDEEEK	0	0	0.0168071183163812	0	0.0168071183163812	0.0672284732655248	0.0168071183163812	0	0	0	0	0	Drosophila melanogaster	2	0.0168071183163812	0	0.0168071183163812	0	0	0
SEDELN	0	0	0	0.0336142366327624	0.0336142366327624	0.0672284732655248	0	0	0	0	0	0	Drosophila melanogaster	2	0	0	0.0168071183163812	0	0	0
SGSGGS	0	0	0	0.0336142366327624	0.0336142366327624	0.0672284732655248	0	0	0	0	0	0	Drosophila melanogaster	2	0	0.0168071183163812	0.0168071183163812	0	0	0
SPPRTP	0	0	0.0168071183163812	0	0.0168071183163812	0.0336142366327624	0	0	0	0	0	0	Drosophila melanogaster	2	0	0.0168071183163812	0.0168071183163812	0	0	0
SPSSSPK	0	0	0	0	0	0.0336142366327624	0	0	0	0	0.0168071183163812	0.0168071183163812	Drosophila melanogaster	2	0.0672284732655248	0	0.0504213549491436	0	0	0
SQGGPR	0.0168071183163812	0.0168071183163812	0	0	0.0168071183163812	0.0336142366327624	0	0	0	0	0	0	Drosophila melanogaster	2	0	0	0.0168071183163812	0	0	0
SSRASS	0	0	0	0	0	0.0672284732655248	0.0336142366327624	0	0	0	0	0	Drosophila melanogaster	2	0	0.13445694653105	0.100842709898287	0	0	0
SSSDSS	0	0	0	0	0.0168071183163812	0.0336142366327624	0.0168071183163812	0	0	0	0	0	Drosophila melanogaster	2	0	0	0.0168071183163812	0	0	0
STTTPT	0	0	0	0	0	0.0336142366327624	0.0168071183163812	0	0	0	0	0	Drosophila melanogaster	2	0	0	0.0168071183163812	0	0	0
SVSSLS	0	0.0168071183163812	0	0.0336142366327624	0	0.100842709898287	0	0	0	0	0	0	Drosophila melanogaster	2	0	0	0.0336142366327624	0	0	0
TPLSPA	0	0	0	0	0	0.0336142366327624	0.0168071183163812	0	0	0	0	0	Drosophila melanogaster	2	0	0	0.0168071183163812	0	0	0
DMGFGL	0	0	0	0.0168071183163812	0.0168071183163812	0.0168071183163812	0.0672284732655248	0.0336142366327624	0	0	0	0	S. cerevisae	2	0	0.0504213549491436	0	0.0336142366327624	0	0
DMGFGLF	0	0	0	0.0168071183163812	0.0168071183163812	0.0168071183163812	0.0672284732655248	0.0336142366327624	0	0	0	0	S. cerevisae	2	0	0.0504213549491436	0	0.0336142366327624	0	0
DMGFGLFD	0	0	0	0.0168071183163812	0.0168071183163812	0.0168071183163812	0.0672284732655248	0.0336142366327624	0	0	0	0	S. cerevisae	2	0	0.0504213549491436	0	0.0336142366327624	0	0
DVEEDE	0.0168071183163812	0.0168071183163812	0	0	0	0	0.0336142366327624	0	0	0	0	0	S. cerevisae	2	0	0	0	0.0168071183163812	0	0
EPESEE	0	0	0	0	0.0168071183163812	0	0.0336142366327624	0	0	0	0	0	S. cerevisae	2	0	0	0	0.0168071183163812	0	0
FDSGDY	0	0	0	0	0.0168071183163812	0.0168071183163812	0.0336142366327624	0	0	0	0	0	S. cerevisae	2	0	0.0168071183163812	0	0.0168071183163812	0	0
ILTASH	0.0168071183163812	0.0168071183163812	0	0	0	0	0.0336142366327624	0.0336142366327624	0	0	0	0	S. cerevisae	2	0	0.0336142366327624	0.0168071183163812	0.0168071183163812	0	0
ILTASHN	0.0168071183163812	0.0168071183163812	0	0	0	0	0.0336142366327624	0.0336142366327624	0	0	0	0	S. cerevisae	2	0	0.0168071183163812	0.0168071183163812	0.0168071183163812	0	0
MGFGLF	0	0	0	0.0168071183163812	0.0168071183163812	0.0168071183163812	0.0672284732655248	0.0336142366327624	0	0	0	0	S. cerevisae	2	0	0.0504213549491436	0	0.0336142366327624	0	0
MGFGLFD	0	0	0	0.0168071183163812	0.0168071183163812	0.0168071183163812	0.0672284732655248	0.0336142366327624	0	0	0	0	S. cerevisae	2	0	0.0504213549491436	0	0.0336142366327624	0	0
NSDDDL	0	0	0	0	0	0	0.0336142366327624	0	0	0.0168071183163812	0	0	S. cerevisae	2	0	0	0.0168071183163812	0.0168071183163812	0	0
NTSSSS	0	0.0168071183163812	0	0	0	0	0.0336142366327624	0	0	0	0	0	S. cerevisae	2	0	0.0168071183163812	0	0.0336142366327624	0	0
PPPPSS	0	0.0168071183163812	0	0	0	0	0.0336142366327624	0	0	0	0	0	S. cerevisae	2	0	0.0168071183163812	0.0336142366327624	0.0168071183163812	0	0
SDVEEDE	0.0168071183163812	0.0168071183163812	0	0	0	0	0.0336142366327624	0	0	0	0	0	S. cerevisae	2	0	0	0	0.0168071183163812	0	0
SPSSSA	0	0	0	0	0.0336142366327624	0	0.0672284732655248	0	0	0	0	0	S. cerevisae	2	0	0.0168071183163812	0	0.0168071183163812	0.0672284732655248	0
SSSPST	0	0	0	0	0	0.0336142366327624	0.0672284732655248	0	0	0	0	0	S. cerevisae	2	0	0	0	0.0168071183163812	0.0504213549491436	0
SSSSLL	0	0	0	0	0	0	0.0672284732655248	0	0.0336142366327624	0	0	0	S. cerevisae	2	0	0	0	0.0504213549491436	0	0
TSPSKS	0	0	0	0.0168071183163812	0	0	0.0336142366327624	0	0	0	0	0	S. cerevisae	2	0	0	0	0.0336142366327624	0	0
DEEESE	0.0336142366327624	0.0336142366327624	0	0	0	0	0.0336142366327624	0.0672284732655248	0	0	0	0	S. cerevisae	2	0	0.0336142366327624	0	0.0168071183163812	0	0
SGSDSE	0	0	0	0.0336142366327624	0	0	0.0168071183163812	0.0672284732655248	0	0	0	0	S. cerevisae	2	0	0.0672284732655248	0	0.0504213549491436	0.0168071183163812	0
SSASLP	0	0	0	0.0168071183163812	0	0	0	0.0336142366327624	0	0	0	0	S. cerevisae	2	0	0.0168071183163812	0	0.0168071183163812	0.0168071183163812	0
YSSSSS	0	0	0	0	0.0168071183163812	0	0	0	0.0336142366327624	0.0168071183163812	0	0	Plasmodium falciparum	2	0	0	0	0	0.0168071183163812	0
PSSPTR	0	0	0	0	0.0168071183163812	0	0	0	0	0	0.0336142366327624	0.0168071183163812	P. infestans	2	0	0.0504213549491436	0	0	0	0.0168071183163812
PSSPTR	0	0	0	0	0.0168071183163812	0	0	0	0	0	0.0336142366327624	0.0168071183163812	P. infestans	2	0	0.0504213549491436	0	0	0	0.0168071183163812
SDSEDS	0.0336142366327624	0.0504213549491436	0	0	0.184878301480193	0.13445694653105	0.0504213549491436	0.0504213549491436	0	0	0	0	Drosophila melanogaster	1.83333	0	0	0.184878301480193	0	0	0
SSDSED	0	0.0336142366327624	0.0672284732655248	0	0.184878301480193	0.184878301480193	0.0168071183163812	0	0	0	0	0	Drosophila melanogaster	1.83333	0	0	0.0168071183163812	0	0	0
DDEDDD	0.0336142366327624	0.0168071183163812	0.0336142366327624	0	0.084035591581906	0.184878301480193	0.0672284732655248	0.0168071183163812	0	0	0	0	Drosophila melanogaster	1.83333	0.0336142366327624	0	0.0168071183163812	0	0	0
ASRRSS	0	0	0.151264064847431	0.0504213549491436	0.0504213549491436	0.0672284732655248	0.0168071183163812	0	0	0	0	0	Homo sapiens	1.8	0	0.0504213549491436	0	0	0.0336142366327624	0
RSRSKS	0.0336142366327624	0.0336142366327624	0	0.0168071183163812	0.151264064847431	0.0504213549491436	0.0504213549491436	0	0	0	0	0	Drosophila melanogaster	1.8	0	0.117649828214668	0.0336142366327624	0	0	0
SKSPSP	0.0168071183163812	0	0.0504213549491436	0.0504213549491436	0.151264064847431	0.0504213549491436	0.0336142366327624	0	0	0	0	0	Drosophila melanogaster	1.8	0	0	0.0336142366327624	0	0	0
RRRSRS	0.0336142366327624	0.0336142366327624	0.151264064847431	0.268913893062099	0.117649828214668	0.0504213549491436	0.0168071183163812	0	0	0	0.0336142366327624	0.0336142366327624	Homo sapiens	1.77778	0	0.386563721276767	0.100842709898287	0	0	0
SSVGSS	0	0	0.117649828214668	0	0.0168071183163812	0	0.0504213549491436	0	0	0	0	0	Homo sapiens	1.75	0	0.0336142366327624	0	0	0	0
SDSDED	0	0	0.0336142366327624	0.0336142366327624	0.117649828214668	0.0672284732655248	0.0336142366327624	0.0336142366327624	0	0	0	0	Drosophila melanogaster	1.75	0	0.0672284732655248	0.0336142366327624	0	0	0
SSEEEE	0.0168071183163812	0.0336142366327624	0.319335248011243	0.100842709898287	0.0672284732655248	0.084035591581906	0.100842709898287	0	0.0336142366327624	0.0168071183163812	0	0	Homo sapiens	1.72727	0	0.13445694653105	0	0	0.0168071183163812	0
SRSRSP	0.0672284732655248	0.0504213549491436	0.0168071183163812	0.117649828214668	0.319335248011243	0.100842709898287	0.0168071183163812	0	0	0	0.0336142366327624	0.0336142366327624	Drosophila melanogaster	1.72727	0	0.117649828214668	0.151264064847431	0	0.0504213549491436	0
DEDEEE	0.084035591581906	0.0336142366327624	0.0168071183163812	0.0168071183163812	0.0168071183163812	0.0168071183163812	0.0336142366327624	0.0168071183163812	0	0	0	0	A. thaliana	1.66667	0.0168071183163812	0.0336142366327624	0	0	0	0
EEEEEG	0.0168071183163812	0.0168071183163812	0.084035591581906	0.0336142366327624	0	0.0168071183163812	0.0336142366327624	0	0	0	0	0	Homo sapiens	1.66667	0	0.0168071183163812	0	0	0	0
EESEEE	0.0672284732655248	0.0504213549491436	0.168071183163812	0.117649828214668	0.0336142366327624	0.0168071183163812	0.0168071183163812	0	0	0	0	0	Homo sapiens	1.66667	0	0.0672284732655248	0.0336142366327624	0	0	0
GSSSPD	0	0	0.084035591581906	0.0504213549491436	0	0.0504213549491436	0	0	0	0	0	0	Homo sapiens	1.66667	0	0.0336142366327624	0	0	0	0
HSRSRSR	0	0	0.084035591581906	0.0168071183163812	0.0504213549491436	0.0336142366327624	0	0	0	0	0	0	Homo sapiens	1.66667	0	0.0504213549491436	0	0	0	0
RSASSS	0	0	0.084035591581906	0	0.0336142366327624	0	0.0168071183163812	0	0	0	0	0	Homo sapiens	1.66667	0	0.0168071183163812	0	0	0.0336142366327624	0
RSRSRSF	0	0	0.084035591581906	0	0.0504213549491436	0	0	0	0	0	0	0	Homo sapiens	1.66667	0	0.0336142366327624	0	0	0	0
SDEEEEE	0	0	0.168071183163812	0	0.0336142366327624	0	0.0672284732655248	0	0	0	0.0336142366327624	0.0336142366327624	Homo sapiens	1.66667	0	0.0336142366327624	0.0504213549491436	0	0	0
SDRSGS	0	0	0.084035591581906	0.0504213549491436	0.0504213549491436	0.0504213549491436	0	0	0	0	0	0	Homo sapiens	1.66667	0	0.0336142366327624	0	0	0	0
SNVSSS	0	0	0.084035591581906	0	0	0	0	0.0336142366327624	0.0168071183163812	0	0	0	Homo sapiens	1.66667	0	0.0336142366327624	0	0	0	0
SSSGGS	0.0168071183163812	0	0.084035591581906	0	0.0336142366327624	0.0168071183163812	0	0	0	0	0.0168071183163812	0.0168071183163812	Homo sapiens	1.66667	0	0.0336142366327624	0	0.0168071183163812	0	0
SSSPDS	0	0	0.084035591581906	0.0504213549491436	0	0.0504213549491436	0	0	0	0	0	0	Homo sapiens	1.66667	0	0.0336142366327624	0	0	0	0
VSSSGS	0	0	0.084035591581906	0	0.0504213549491436	0	0	0	0	0	0	0	Homo sapiens	1.66667	0	0.0336142366327624	0	0	0	0
SPSPSP	0	0.0336142366327624	0.117649828214668	0.252106774745718	0.0504213549491436	0.0504213549491436	0.100842709898287	0	0	0	0.0336142366327624	0.0168071183163812	Homo sapiens	1.66667	0	0.151264064847431	0	0	0.0504213549491436	0
SPSPSP	0	0.0336142366327624	0.117649828214668	0.252106774745718	0.0504213549491436	0.0504213549491436	0.100842709898287	0	0	0	0.0336142366327624	0.0168071183163812	Homo sapiens	1.66667	0	0.151264064847431	0	0	0.0504213549491436	0
SSRRGS	0	0	0.0168071183163812	0.084035591581906	0	0.0168071183163812	0.0336142366327624	0.0168071183163812	0	0	0	0	Homo sapiens	1.66667	0	0.0672284732655248	0	0	0	0
SRSPSR	0	0	0	0.0168071183163812	0.084035591581906	0	0	0	0	0	0.0336142366327624	0.0168071183163812	Drosophila melanogaster	1.66667	0	0	0.0672284732655248	0	0	0
SRSPSR	0	0	0	0.0168071183163812	0.084035591581906	0	0	0	0	0	0.0336142366327624	0.0168071183163812	Drosophila melanogaster	1.66667	0	0	0.0672284732655248	0	0	0
SDDDEP	0	0.0336142366327624	0	0	0.0672284732655248	0.084035591581906	0.0168071183163812	0	0	0	0	0	Drosophila melanogaster	1.66667	0	0	0.100842709898287	0	0	0
RSRSRSRS	0.0672284732655248	0.0336142366327624	0.0672284732655248	0.0672284732655248	0.218492538112955	0.084035591581906	0.0504213549491436	0	0	0	0	0	Drosophila melanogaster	1.625	0	0.100842709898287	0.0168071183163812	0	0	0
RRSRSRS	0.0336142366327624	0	0.084035591581906	0.13445694653105	0.0504213549491436	0.0504213549491436	0	0	0	0	0	0	Homo sapiens	1.6	0.0168071183163812	0.13445694653105	0.0672284732655248	0	0.0336142366327624	0
SPSSSP	0.0168071183163812	0	0.0504213549491436	0.0336142366327624	0.0672284732655248	0.13445694653105	0.0168071183163812	0	0	0	0.0336142366327624	0.0336142366327624	Drosophila melanogaster	1.6	0.0672284732655248	0.0504213549491436	0.100842709898287	0	0.13445694653105	0
RSRSRS	0.184878301480193	0.13445694653105	0.42017795790953	0.386563721276767	0.958005744033728	0.235299656429337	0.151264064847431	0.0336142366327624	0	0	0.0336142366327624	0.0336142366327624	Drosophila melanogaster	1.58333	0.0336142366327624	0.470599312858673	0.13445694653105	0	0.0504213549491436	0
RSRSRS	0.184878301480193	0.13445694653105	0.42017795790953	0.386563721276767	0.958005744033728	0.235299656429337	0.151264064847431	0.0336142366327624	0	0	0.0672284732655248	0.0336142366327624	Drosophila melanogaster	1.58333	0.0336142366327624	0.470599312858673	0.13445694653105	0	0.0504213549491436	0
DEDDED	0.0504213549491436	0.0336142366327624	0	0	0.0168071183163812	0.0168071183163812	0.0168071183163812	0	0	0	0	0	A. thaliana	1.5	0.0336142366327624	0	0	0	0	0
DDDLLS	0	0	0.0504213549491436	0.0504213549491436	0	0	0.0336142366327624	0	0	0	0	0	Homo sapiens	1.5	0	0.0168071183163812	0	0	0	0
DEDSDL	0	0	0.0504213549491436	0.0504213549491436	0	0	0	0	0	0	0.0336142366327624	0.0168071183163812	Homo sapiens	1.5	0	0.0336142366327624	0	0	0	0
DEDSDL	0	0	0.0504213549491436	0.0504213549491436	0	0	0	0	0	0	0.0336142366327624	0.0168071183163812	Homo sapiens	1.5	0	0.0336142366327624	0	0	0	0
DRQSLS	0	0	0.0504213549491436	0.0168071183163812	0.0336142366327624	0	0	0	0	0	0	0	Homo sapiens	1.5	0	0.0168071183163812	0	0	0	0
DSSEEE	0.0168071183163812	0.0168071183163812	0.100842709898287	0.0336142366327624	0.0504213549491436	0.0504213549491436	0	0	0	0	0	0	Homo sapiens	1.5	0	0.0672284732655248	0	0	0	0
DSSEEEE	0.0168071183163812	0.0168071183163812	0.100842709898287	0.0336142366327624	0.0504213549491436	0.0504213549491436	0	0	0	0	0	0	Homo sapiens	1.5	0	0.0672284732655248	0	0	0	0
EEEDEK	0.0336142366327624	0.0168071183163812	0.0504213549491436	0.0168071183163812	0	0	0	0	0	0	0	0	Homo sapiens	1.5	0	0.0336142366327624	0	0	0	0
EESGDE	0.0336142366327624	0	0.0504213549491436	0.0504213549491436	0	0	0	0	0	0	0	0	Homo sapiens	1.5	0	0.0504213549491436	0	0	0	0
FLSKRS	0	0	0.0504213549491436	0.0504213549491436	0	0	0.0336142366327624	0	0	0	0	0	Homo sapiens	1.5	0	0.0672284732655248	0	0	0	0
FLSKRSL	0	0	0.0504213549491436	0.0504213549491436	0	0	0.0336142366327624	0	0	0	0	0	Homo sapiens	1.5	0	0.0672284732655248	0	0	0	0
GSEEEE	0	0	0.0504213549491436	0	0	0	0.0336142366327624	0.0336142366327624	0	0	0	0	Homo sapiens	1.5	0	0.0336142366327624	0	0	0	0
GSEEEEE	0	0	0.0504213549491436	0	0	0	0.0336142366327624	0.0336142366327624	0	0	0	0	Homo sapiens	1.5	0	0.0168071183163812	0	0	0	0
KSPSKK	0	0	0.0504213549491436	0	0.0336142366327624	0.0168071183163812	0	0	0	0	0	0	Homo sapiens	1.5	0	0.100842709898287	0	0	0	0
LSKRSL	0	0	0.0504213549491436	0.0504213549491436	0	0	0.0336142366327624	0	0	0	0	0	Homo sapiens	1.5	0	0.0672284732655248	0	0	0	0
NLSEDE	0	0	0.0504213549491436	0.0336142366327624	0	0	0.0168071183163812	0	0	0	0.0168071183163812	0	Homo sapiens	1.5	0	0.0336142366327624	0	0	0	0
RSLSPR	0.0336142366327624	0.0336142366327624	0.0504213549491436	0	0	0	0	0	0	0	0	0	Homo sapiens	1.5	0	0.0168071183163812	0	0	0	0
RSPSPRR	0.0336142366327624	0.0336142366327624	0.0504213549491436	0.0504213549491436	0	0	0	0	0	0	0	0	Homo sapiens	1.5	0	0.0168071183163812	0.0336142366327624	0	0	0
RSSSPFL	0	0	0.0504213549491436	0.0504213549491436	0	0	0.0336142366327624	0	0	0	0	0	Homo sapiens	1.5	0	0.0672284732655248	0	0	0	0
RTPSPP	0	0	0.0504213549491436	0.0168071183163812	0	0.0336142366327624	0	0	0	0	0	0	Homo sapiens	1.5	0	0.0336142366327624	0	0	0	0
SDSETD	0	0	0.0504213549491436	0	0.0336142366327624	0.0336142366327624	0	0	0	0	0	0	Homo sapiens	1.5	0	0.0336142366327624	0	0	0.0168071183163812	0
SEDEES	0	0	0.0504213549491436	0.0504213549491436	0	0	0.0336142366327624	0	0	0	0	0	Homo sapiens	1.5	0	0.0168071183163812	0	0	0	0
SEEEDD	0	0	0.0504213549491436	0.0168071183163812	0.0336142366327624	0.0336142366327624	0	0	0	0	0	0	Homo sapiens	1.5	0	0.0168071183163812	0	0	0	0
SEEEDDD	0	0	0.0504213549491436	0.0168071183163812	0.0336142366327624	0.0336142366327624	0	0	0	0	0	0	Homo sapiens	1.5	0	0.0168071183163812	0	0	0	0
SGEDSD	0	0	0.0504213549491436	0	0.0336142366327624	0.0336142366327624	0	0	0	0	0	0	Homo sapiens	1.5	0	0.0504213549491436	0	0	0	0
SPAVSR	0	0	0.0504213549491436	0	0	0.0336142366327624	0	0	0	0	0	0	Homo sapiens	1.5	0	0.0168071183163812	0	0	0	0
SPSPPR	0.0168071183163812	0.0336142366327624	0.0504213549491436	0.0504213549491436	0	0	0	0	0	0	0	0	Homo sapiens	1.5	0	0.0336142366327624	0.100842709898287	0	0.0168071183163812	0
SPTSQR	0	0	0.0504213549491436	0	0.0168071183163812	0	0.0168071183163812	0	0	0	0	0	Homo sapiens	1.5	0	0.0504213549491436	0	0	0	0
SPVRKE	0	0	0.0504213549491436	0	0.0336142366327624	0	0	0	0	0	0	0	Homo sapiens	1.5	0	0.0336142366327624	0	0	0	0
SSPVSP	0	0.0168071183163812	0.0504213549491436	0.0336142366327624	0	0	0.0168071183163812	0	0	0	0	0	Homo sapiens	1.5	0	0.0672284732655248	0	0	0	0
SSSPFL	0	0	0.0504213549491436	0.0504213549491436	0	0	0.0336142366327624	0	0	0	0	0	Homo sapiens	1.5	0	0.0672284732655248	0	0	0	0
SSSPVS	0.0168071183163812	0.0336142366327624	0.0504213549491436	0.0336142366327624	0	0	0	0	0	0	0	0	Homo sapiens	1.5	0	0.0672284732655248	0	0	0	0
SSVLDQ	0	0	0.0504213549491436	0.0336142366327624	0	0	0.0336142366327624	0	0	0	0	0	Homo sapiens	1.5	0	0.0504213549491436	0	0	0	0
STESDE	0	0	0.0504213549491436	0	0.0336142366327624	0.0336142366327624	0	0	0	0	0	0	Homo sapiens	1.5	0	0.0168071183163812	0	0	0	0
TPSPPP	0	0	0.0504213549491436	0.0336142366327624	0.0336142366327624	0.0168071183163812	0	0	0	0	0	0	Homo sapiens	1.5	0	0.0336142366327624	0.0168071183163812	0	0	0
AAPASP	0	0	0	0.0504213549491436	0	0	0	0	0	0	0.0336142366327624	0.0168071183163812	Homo sapiens	1.5	0	0.0336142366327624	0	0	0	0
AAPASP	0	0	0	0.0504213549491436	0	0	0	0	0	0	0.0336142366327624	0.0168071183163812	Homo sapiens	1.5	0	0.0336142366327624	0	0	0	0
ALSPSK	0	0	0.0336142366327624	0.0504213549491436	0	0	0	0	0	0	0.0336142366327624	0.0336142366327624	Homo sapiens	1.5	0	0.0336142366327624	0	0	0	0
DESDVE	0	0	0.0168071183163812	0.0504213549491436	0	0.0336142366327624	0	0	0	0	0	0	Homo sapiens	1.5	0	0.0504213549491436	0	0	0	0
EEEKEK	0	0	0.0336142366327624	0.0504213549491436	0	0	0.0168071183163812	0	0	0.0168071183163812	0	0	Homo sapiens	1.5	0	0.0336142366327624	0.0168071183163812	0	0	0
GSPSAS	0	0	0.0168071183163812	0.0504213549491436	0	0	0.0336142366327624	0	0	0	0	0	Homo sapiens	1.5	0	0.0336142366327624	0	0	0	0
KKKRRK	0	0	0	0.0504213549491436	0.0336142366327624	0	0	0	0	0	0	0	Homo sapiens	1.5	0	0.0336142366327624	0	0.0336142366327624	0	0
KRKRSP	0	0	0	0.0504213549491436	0.0168071183163812	0	0.0168071183163812	0	0	0	0	0	Homo sapiens	1.5	0	0.0504213549491436	0	0	0	0
MSPRIS	0	0	0.0168071183163812	0.0504213549491436	0	0	0	0	0	0	0.0336142366327624	0.0168071183163812	Homo sapiens	1.5	0	0.0168071183163812	0	0	0	0
MSPRIS	0	0	0.0168071183163812	0.0504213549491436	0	0	0	0	0	0	0.0336142366327624	0.0168071183163812	Homo sapiens	1.5	0	0.0168071183163812	0	0	0	0
PPRSRS	0	0	0.0168071183163812	0.0504213549491436	0	0.0336142366327624	0	0	0	0	0	0	Homo sapiens	1.5	0	0.0336142366327624	0	0	0	0
PPSPPAP	0	0	0.0336142366327624	0.0504213549491436	0.0336142366327624	0.0336142366327624	0	0	0	0	0	0	Homo sapiens	1.5	0	0.0336142366327624	0.0336142366327624	0	0	0
PSLRKS	0	0	0.0336142366327624	0.0504213549491436	0	0	0	0	0	0	0.0336142366327624	0.0168071183163812	Homo sapiens	1.5	0	0.0168071183163812	0	0.084035591581906	0	0
PSLRKS	0	0	0.0336142366327624	0.0504213549491436	0	0	0	0	0	0	0.0336142366327624	0.0168071183163812	Homo sapiens	1.5	0	0.0168071183163812	0	0.084035591581906	0	0
PSPGSP	0.0336142366327624	0.0168071183163812	0	0.0504213549491436	0	0	0	0	0	0	0	0	Homo sapiens	1.5	0	0.0336142366327624	0	0	0	0
PSPPAP	0	0	0.0336142366327624	0.0504213549491436	0.0336142366327624	0.0336142366327624	0	0	0	0	0	0	Homo sapiens	1.5	0	0.0336142366327624	0.0336142366327624	0	0	0
PSPSSK	0	0	0.0336142366327624	0.0504213549491436	0.0336142366327624	0	0	0	0	0	0	0	Homo sapiens	1.5	0	0.0504213549491436	0	0	0	0
RRRSRSR	0	0	0.0504213549491436	0.100842709898287	0.0504213549491436	0.0504213549491436	0.0168071183163812	0	0	0	0	0	Homo sapiens	1.5	0	0.319335248011243	0	0	0	0
RRSRGS	0	0	0.0336142366327624	0.0504213549491436	0.0168071183163812	0	0	0	0	0	0.0168071183163812	0.0168071183163812	Homo sapiens	1.5	0	0.0504213549491436	0	0	0	0
SKDLSE	0	0	0.0168071183163812	0.0504213549491436	0	0.0336142366327624	0	0	0	0	0	0	Homo sapiens	1.5	0	0.0168071183163812	0	0	0	0
SPSESP	0	0	0.0336142366327624	0.0504213549491436	0.0336142366327624	0	0	0	0	0	0	0	Homo sapiens	1.5	0	0.0504213549491436	0	0	0.0168071183163812	0
SPSPSR	0	0.0168071183163812	0	0.0504213549491436	0.0168071183163812	0	0	0	0	0	0	0	Homo sapiens	1.5	0	0.084035591581906	0	0	0	0
SPSVSPS	0.0336142366327624	0	0.0168071183163812	0.0504213549491436	0	0	0	0	0	0	0	0	Homo sapiens	1.5	0	0.0168071183163812	0	0	0	0
SPVSPL	0.0336142366327624	0.0168071183163812	0	0.0504213549491436	0	0	0	0	0	0	0	0	Homo sapiens	1.5	0	0.0336142366327624	0	0	0	0
SSPVLS	0	0	0	0.0504213549491436	0	0	0.0336142366327624	0	0	0	0	0	Homo sapiens	1.5	0	0.0336142366327624	0	0	0	0
SSPVLSP	0	0	0	0.0504213549491436	0	0	0.0336142366327624	0	0	0	0	0	Homo sapiens	1.5	0	0.0336142366327624	0	0	0	0
STSPSP	0	0	0	0.0504213549491436	0.0336142366327624	0.0336142366327624	0	0	0	0	0	0	Homo sapiens	1.5	0	0.100842709898287	0	0	0	0
TGSTSS	0	0	0	0.0504213549491436	0	0.0336142366327624	0	0	0	0	0	0	Homo sapiens	1.5	0	0.0168071183163812	0	0	0	0
TGSTSSL	0	0	0	0.0504213549491436	0	0.0336142366327624	0	0	0	0	0	0	Homo sapiens	1.5	0	0.0168071183163812	0	0	0	0
TPPSEE	0	0.0336142366327624	0	0.0504213549491436	0	0	0	0	0	0	0	0	Homo sapiens	1.5	0	0.0168071183163812	0	0	0	0
AAVSDS	0	0.0336142366327624	0	0	0.0504213549491436	0.0504213549491436	0	0	0	0	0	0	Drosophila melanogaster	1.5	0	0	0.0168071183163812	0	0	0
DDEDEDE	0.0168071183163812	0.0168071183163812	0	0	0.0504213549491436	0	0.0168071183163812	0.0168071183163812	0	0	0	0	Drosophila melanogaster	1.5	0	0	0.0168071183163812	0	0	0
DDSSDE	0	0	0	0.0336142366327624	0.151264064847431	0.100842709898287	0.0336142366327624	0.0672284732655248	0	0	0	0	Drosophila melanogaster	1.5	0.0336142366327624	0.0672284732655248	0.0336142366327624	0	0	0
DEDDES	0.0168071183163812	0.0168071183163812	0.0168071183163812	0.0168071183163812	0.0504213549491436	0.0504213549491436	0	0	0	0	0	0	Drosophila melanogaster	1.5	0	0	0.0504213549491436	0	0	0
EDEEED	0.0336142366327624	0	0	0	0.0504213549491436	0.0504213549491436	0	0	0	0	0	0	Drosophila melanogaster	1.5	0	0	0.0168071183163812	0	0	0
EGSSDE	0	0	0.0336142366327624	0.0336142366327624	0.0504213549491436	0.0504213549491436	0	0	0	0	0	0	Drosophila melanogaster	1.5	0	0.0336142366327624	0.0504213549491436	0.0336142366327624	0	0
GGGSGGG	0	0	0	0.0336142366327624	0.0504213549491436	0	0	0	0	0	0	0	Drosophila melanogaster	1.5	0	0.0336142366327624	0.0168071183163812	0	0	0
GSDDDE	0.0168071183163812	0.0168071183163812	0	0	0.0504213549491436	0.0504213549491436	0	0	0	0	0.0168071183163812	0.0168071183163812	Drosophila melanogaster	1.5	0	0.0168071183163812	0.0168071183163812	0	0	0
GSGGGG	0.0168071183163812	0.0336142366327624	0.0168071183163812	0.0336142366327624	0.100842709898287	0.0504213549491436	0	0	0	0	0	0	Drosophila melanogaster	1.5	0	0.0336142366327624	0.0168071183163812	0	0	0
GSSDED	0	0	0	0	0.0504213549491436	0.0504213549491436	0.0336142366327624	0	0	0	0	0	Drosophila melanogaster	1.5	0	0	0.0336142366327624	0	0	0
ISDSDD	0	0	0.0336142366327624	0.0336142366327624	0.0504213549491436	0.0504213549491436	0	0	0	0	0	0	Drosophila melanogaster	1.5	0	0	0.084035591581906	0	0	0
ISDSDDD	0	0	0.0336142366327624	0.0336142366327624	0.0504213549491436	0.0504213549491436	0	0	0	0	0	0	Drosophila melanogaster	1.5	0	0	0.0336142366327624	0	0	0
NASDDD	0.0168071183163812	0	0	0	0.0504213549491436	0.0504213549491436	0.0168071183163812	0	0	0	0	0	Drosophila melanogaster	1.5	0	0	0.0168071183163812	0	0	0
RAPPSP	0	0	0	0	0.0504213549491436	0.0504213549491436	0	0	0	0	0.0336142366327624	0.0168071183163812	Drosophila melanogaster	1.5	0	0	0.0336142366327624	0	0	0
RAPPSP	0	0	0	0	0.0504213549491436	0.0504213549491436	0	0	0	0	0.0336142366327624	0.0168071183163812	Drosophila melanogaster	1.5	0	0	0.0336142366327624	0	0	0
SDDEDEDE	0.0168071183163812	0.0168071183163812	0	0	0.0504213549491436	0	0.0168071183163812	0.0168071183163812	0	0	0	0	Drosophila melanogaster	1.5	0	0	0.0168071183163812	0	0	0
SDDEGD	0.0168071183163812	0.0168071183163812	0	0	0.0504213549491436	0.0168071183163812	0	0	0	0	0.0168071183163812	0.0168071183163812	Drosophila melanogaster	1.5	0	0	0.0168071183163812	0	0	0
SSEDDED	0.0336142366327624	0.0168071183163812	0	0	0.0504213549491436	0.0504213549491436	0	0	0	0	0	0	Drosophila melanogaster	1.5	0	0.0336142366327624	0.0504213549491436	0	0	0
SSSSTP	0	0	0	0.0168071183163812	0.0504213549491436	0	0.0168071183163812	0	0	0	0	0	Drosophila melanogaster	1.5	0	0	0.0168071183163812	0	0	0
ASAGSS	0	0	0	0.0336142366327624	0	0.0504213549491436	0	0	0	0	0	0	Drosophila melanogaster	1.5	0	0	0.0504213549491436	0	0	0
DDSDFD	0	0	0.0336142366327624	0.0336142366327624	0	0.0504213549491436	0	0	0	0	0	0	Drosophila melanogaster	1.5	0	0	0.0336142366327624	0	0	0
DDSDFDE	0	0	0.0336142366327624	0.0336142366327624	0	0.0504213549491436	0	0	0	0	0	0	Drosophila melanogaster	1.5	0	0	0.0336142366327624	0	0	0
DSDGDS	0	0	0.0336142366327624	0	0	0.0504213549491436	0	0	0	0	0	0	Drosophila melanogaster	1.5	0	0	0.0336142366327624	0	0	0
EGSDDE	0.0168071183163812	0.0168071183163812	0.0168071183163812	0	0.0168071183163812	0.0504213549491436	0.0168071183163812	0	0	0	0	0	Drosophila melanogaster	1.5	0	0.0168071183163812	0.0168071183163812	0	0	0
KPSSPI	0	0.0336142366327624	0	0	0.0168071183163812	0.0504213549491436	0	0	0	0	0	0	Drosophila melanogaster	1.5	0	0	0.0504213549491436	0	0	0
KSDDED	0	0.0336142366327624	0	0	0	0.0504213549491436	0	0	0	0	0	0	Drosophila melanogaster	1.5	0	0	0.0336142366327624	0	0	0
NSRSRS	0	0	0	0	0.0336142366327624	0.0504213549491436	0.0336142366327624	0.0168071183163812	0	0	0	0	Drosophila melanogaster	1.5	0	0	0.0168071183163812	0	0	0
PTSTPA	0	0	0	0.0336142366327624	0	0.0504213549491436	0	0	0	0	0	0	Drosophila melanogaster	1.5	0	0	0.0168071183163812	0	0	0
SDEERE	0	0	0.0336142366327624	0	0.0336142366327624	0.0504213549491436	0	0	0	0	0	0	Drosophila melanogaster	1.5	0	0	0.0504213549491436	0	0	0
SPLSSS	0.0168071183163812	0	0	0	0	0.0504213549491436	0.0168071183163812	0	0	0	0	0	Drosophila melanogaster	1.5	0	0	0.0168071183163812	0.0168071183163812	0	0
FLSSSS	0.0336142366327624	0	0	0	0	0	0.0504213549491436	0.0504213549491436	0	0	0	0	S. cerevisae	1.5	0	0	0	0.0336142366327624	0	0
IDSDEE	0.0168071183163812	0.0168071183163812	0.0168071183163812	0.0168071183163812	0.0168071183163812	0	0.0504213549491436	0	0	0	0	0	S. cerevisae	1.5	0	0	0.0168071183163812	0.0168071183163812	0	0
LSSPTK	0	0	0	0.0168071183163812	0	0.0168071183163812	0.0504213549491436	0.0336142366327624	0	0	0	0	S. cerevisae	1.5	0	0	0	0.0168071183163812	0	0
SASAAA	0.0168071183163812	0	0.0168071183163812	0.0168071183163812	0	0	0.0504213549491436	0	0.0168071183163812	0	0	0	S. cerevisae	1.5	0	0	0	0.0168071183163812	0	0
SDEDDE	0	0	0.0168071183163812	0.0168071183163812	0	0	0.0504213549491436	0	0	0.0168071183163812	0	0	S. cerevisae	1.5	0.0336142366327624	0.0336142366327624	0.0504213549491436	0.0336142366327624	0	0
SPIPSP	0	0	0	0	0.0336142366327624	0	0.0504213549491436	0	0	0	0	0	S. cerevisae	1.5	0	0.0504213549491436	0	0.0336142366327624	0	0
ESEDDS	0	0	0	0	0	0.0336142366327624	0	0.0504213549491436	0	0	0	0	S. cerevisae	1.5	0	0	0	0.0336142366327624	0	0
SSSSSV	0	0.0168071183163812	0	0	0	0	0	0	0.0504213549491436	0.0168071183163812	0.0168071183163812	0.0168071183163812	Plasmodium falciparum	1.5	0	0	0	0	0.0168071183163812	0
SSDEDE	0	0.0168071183163812	0.0672284732655248	0.0336142366327624	0.184878301480193	0.218492538112955	0.0336142366327624	0.084035591581906	0	0	0	0	Drosophila melanogaster	1.44444	0	0	0.0672284732655248	0	0	0
RSRSRSP	0.0336142366327624	0.0168071183163812	0.0168071183163812	0.084035591581906	0.168071183163812	0.0504213549491436	0	0	0	0	0.0336142366327624	0.0336142366327624	Drosophila melanogaster	1.42857	0	0.084035591581906	0.0672284732655248	0	0.0168071183163812	0
SSEDDE	0.0336142366327624	0.0168071183163812	0	0	0.117649828214668	0.0504213549491436	0.0504213549491436	0.0504213549491436	0	0	0	0	Drosophila melanogaster	1.4	0	0.0336142366327624	0.0504213549491436	0	0	0
DSDDSD	0	0	0.0504213549491436	0	0.0672284732655248	0.117649828214668	0.0336142366327624	0	0	0	0	0	Drosophila melanogaster	1.4	0	0	0.117649828214668	0	0	0
PASSSS	0	0.0168071183163812	0.0168071183163812	0.0672284732655248	0	0.117649828214668	0	0	0	0	0	0	Drosophila melanogaster	1.4	0	0	0.0168071183163812	0.0504213549491436	0.0336142366327624	0
RRSRSR	0.0336142366327624	0	0.084035591581906	0.184878301480193	0.100842709898287	0.0504213549491436	0.0168071183163812	0	0	0	0	0	Homo sapiens	1.375	0.0168071183163812	0.386563721276767	0.117649828214668	0	0.0336142366327624	0
SSSPSP	0	0	0.13445694653105	0	0	0.0504213549491436	0.0336142366327624	0	0.0504213549491436	0	0	0	Homo sapiens	1.33333	0	0.0168071183163812	0.0168071183163812	0.0168071183163812	0.0504213549491436	0
RSRSRSR	0.084035591581906	0.0504213549491436	0.117649828214668	0.100842709898287	0.268913893062099	0.117649828214668	0.084035591581906	0.0336142366327624	0	0	0	0	Drosophila melanogaster	1.33333	0.0336142366327624	0.100842709898287	0.0168071183163812	0	0	0
SEDDED	0.0672284732655248	0.0168071183163812	0.0336142366327624	0	0.13445694653105	0.13445694653105	0.0336142366327624	0.0336142366327624	0	0	0	0	Drosophila melanogaster	1.33333	0	0.0336142366327624	0.0504213549491436	0	0	0
DDDDED	0.0168071183163812	0.0504213549491436	0	0	0.084035591581906	0.13445694653105	0.0504213549491436	0	0	0	0	0	Drosophila melanogaster	1.33333	0.0168071183163812	0	0.0168071183163812	0	0	0
ASPRRL	0	0	0.0672284732655248	0.0168071183163812	0	0	0.0504213549491436	0	0	0	0	0	Homo sapiens	1.33333	0	0.0336142366327624	0	0	0	0
EESEEEE	0.0168071183163812	0.0168071183163812	0.0672284732655248	0.0168071183163812	0.0336142366327624	0.0168071183163812	0.0168071183163812	0	0	0	0	0	Homo sapiens	1.33333	0	0.0336142366327624	0.0336142366327624	0	0	0
NSSGSS	0	0	0.0672284732655248	0	0.0504213549491436	0	0	0	0	0	0	0	Homo sapiens	1.33333	0	0.0336142366327624	0	0	0	0
QRSVSP	0.0168071183163812	0.0168071183163812	0.0336142366327624	0.0672284732655248	0.0336142366327624	0	0	0	0	0	0	0	Homo sapiens	1.33333	0	0.0168071183163812	0	0	0	0
RRRRSR	0.0168071183163812	0.0168071183163812	0.0504213549491436	0.0672284732655248	0.0336142366327624	0	0	0	0	0	0	0	Homo sapiens	1.33333	0	0.0168071183163812	0	0	0	0
RRRRSRS	0.0168071183163812	0.0168071183163812	0.0504213549491436	0.0672284732655248	0.0336142366327624	0	0	0	0	0	0	0	Homo sapiens	1.33333	0	0.0168071183163812	0	0	0	0
SESSGD	0	0	0	0.0672284732655248	0.0504213549491436	0.0504213549491436	0	0	0	0	0	0	Homo sapiens	1.33333	0	0.0168071183163812	0	0	0	0
SPSPSL	0	0	0.0336142366327624	0.0672284732655248	0.0336142366327624	0.0504213549491436	0	0	0	0	0	0	Homo sapiens	1.33333	0	0.0168071183163812	0	0	0.0336142366327624	0
DSSDED	0	0	0	0	0.0672284732655248	0.0672284732655248	0.0336142366327624	0.0504213549491436	0	0	0	0	Drosophila melanogaster	1.33333	0.0336142366327624	0.0504213549491436	0.0336142366327624	0	0	0
SDNEDD	0	0	0	0	0.0672284732655248	0.0336142366327624	0.0336142366327624	0	0	0.0168071183163812	0	0	Drosophila melanogaster	1.33333	0	0.0336142366327624	0.0168071183163812	0	0	0
VSSDEE	0.0168071183163812	0.0168071183163812	0.0336142366327624	0	0.0672284732655248	0.0336142366327624	0	0	0	0	0	0	Drosophila melanogaster	1.33333	0	0	0.0336142366327624	0	0	0
RPPSPP	0.0336142366327624	0.0336142366327624	0	0.0168071183163812	0.0168071183163812	0.0672284732655248	0	0	0	0	0	0	Drosophila melanogaster	1.33333	0	0	0.0168071183163812	0	0	0
SPPAPV	0	0	0.0168071183163812	0.0504213549491436	0.0504213549491436	0.0672284732655248	0	0	0	0	0	0	Drosophila melanogaster	1.33333	0	0.0336142366327624	0.0336142366327624	0	0	0
SRSSSP	0.0168071183163812	0.0336142366327624	0	0.0168071183163812	0	0.0672284732655248	0	0	0	0	0	0	Drosophila melanogaster	1.33333	0	0.0672284732655248	0.0504213549491436	0.0504213549491436	0.0672284732655248	0.0336142366327624
TPSSPS	0.0336142366327624	0.0504213549491436	0	0	0.0504213549491436	0.0672284732655248	0	0	0	0	0	0	Drosophila melanogaster	1.33333	0	0	0.0504213549491436	0	0	0
ESDIEE	0	0	0.0504213549491436	0	0	0	0.0672284732655248	0.0336142366327624	0	0	0	0	S. cerevisae	1.33333	0	0	0	0.0168071183163812	0	0
GFGLFD	0.0336142366327624	0.0336142366327624	0	0.0168071183163812	0.0168071183163812	0.0168071183163812	0.0672284732655248	0.0336142366327624	0	0	0	0	S. cerevisae	1.33333	0	0.0504213549491436	0	0.0336142366327624	0	0
DDDDDS	0.0336142366327624	0.0168071183163812	0.084035591581906	0.0336142366327624	0.0336142366327624	0.0168071183163812	0.0336142366327624	0.0168071183163812	0	0	0	0	Homo sapiens	1.25	0	0.0168071183163812	0.0168071183163812	0	0	0
SDEDSD	0.0168071183163812	0	0.084035591581906	0.084035591581906	0.0504213549491436	0.0504213549491436	0	0	0	0	0	0	Homo sapiens	1.25	0.0336142366327624	0.0336142366327624	0.0336142366327624	0	0	0
SEEDED	0	0	0.084035591581906	0.0336142366327624	0.0336142366327624	0	0.0336142366327624	0.0336142366327624	0	0	0	0	Homo sapiens	1.25	0	0.0168071183163812	0.0168071183163812	0	0	0
SPSPPS	0.0168071183163812	0.0168071183163812	0.084035591581906	0	0.0504213549491436	0.0504213549491436	0	0	0	0	0	0	Homo sapiens	1.25	0	0.084035591581906	0	0	0.0168071183163812	0
DSDDES	0.0168071183163812	0.0168071183163812	0.0504213549491436	0.084035591581906	0.0336142366327624	0.0504213549491436	0	0	0	0	0	0	Homo sapiens	1.25	0	0.0504213549491436	0.0168071183163812	0	0	0
RRSRSH	0	0	0.0504213549491436	0.084035591581906	0.0672284732655248	0	0	0	0	0	0	0	Homo sapiens	1.25	0	0.0168071183163812	0	0	0	0
RRSSSP	0	0.0168071183163812	0.0672284732655248	0.084035591581906	0.0504213549491436	0	0	0	0	0	0	0	Homo sapiens	1.25	0	0.100842709898287	0	0	0	0
RSRSHS	0	0	0.0504213549491436	0.084035591581906	0.0672284732655248	0.0504213549491436	0	0	0	0	0	0	Homo sapiens	1.25	0	0.0504213549491436	0.0672284732655248	0	0	0
SLSSSP	0.0336142366327624	0.0336142366327624	0.0672284732655248	0.084035591581906	0.0168071183163812	0.0336142366327624	0	0	0	0	0	0	Homo sapiens	1.25	0	0.0336142366327624	0	0	0	0
SPAKSP	0	0	0.0336142366327624	0.084035591581906	0	0	0	0	0	0	0.0672284732655248	0.0336142366327624	Homo sapiens	1.25	0	0.218492538112955	0	0	0	0
SPAKSP	0	0	0.0336142366327624	0.084035591581906	0	0	0	0	0	0	0.0672284732655248	0.0336142366327624	Homo sapiens	1.25	0	0.218492538112955	0	0	0	0
EDSEDE	0.0336142366327624	0	0	0	0.084035591581906	0.0672284732655248	0.0336142366327624	0.0168071183163812	0	0	0	0	Drosophila melanogaster	1.25	0	0.0672284732655248	0.0336142366327624	0.0168071183163812	0	0
GGGSGG	0	0.0168071183163812	0	0.0504213549491436	0.084035591581906	0	0	0	0	0	0	0	Drosophila melanogaster	1.25	0	0.084035591581906	0.0168071183163812	0	0	0
PRRSSS	0	0	0	0	0.084035591581906	0.0672284732655248	0.0672284732655248	0	0	0	0	0	Drosophila melanogaster	1.25	0	0	0.0504213549491436	0	0.0336142366327624	0
RRRSPSP	0.0336142366327624	0	0.0336142366327624	0	0.084035591581906	0.0336142366327624	0	0	0	0	0	0	Drosophila melanogaster	1.25	0	0.117649828214668	0.0336142366327624	0	0.0336142366327624	0
RSPSPT	0	0	0.0336142366327624	0	0.084035591581906	0.084035591581906	0.0336142366327624	0	0	0	0	0	Drosophila melanogaster	1.25	0	0.0336142366327624	0.0168071183163812	0	0	0
RSRSLS	0.0336142366327624	0.0168071183163812	0.0336142366327624	0.0336142366327624	0.084035591581906	0	0	0	0	0	0	0	Drosophila melanogaster	1.25	0	0.0504213549491436	0.0168071183163812	0	0.0336142366327624	0
SDEDDD	0	0.0336142366327624	0.0168071183163812	0	0.084035591581906	0.084035591581906	0	0.0336142366327624	0	0	0.0336142366327624	0.0336142366327624	Drosophila melanogaster	1.25	0	0.0504213549491436	0.0504213549491436	0	0	0
SSESED	0	0	0.0672284732655248	0	0.0672284732655248	0.084035591581906	0	0	0	0	0	0	Drosophila melanogaster	1.25	0	0	0.0504213549491436	0	0	0
DSDDED	0.0168071183163812	0	0	0	0.184878301480193	0.084035591581906	0.0504213549491436	0	0	0	0.100842709898287	0.084035591581906	Drosophila melanogaster	1.22222	0.0336142366327624	0	0.0336142366327624	0.0672284732655248	0	0
SESEDE	0.0504213549491436	0.0336142366327624	0.100842709898287	0.0168071183163812	0.084035591581906	0.184878301480193	0.0168071183163812	0.0168071183163812	0	0	0	0	Drosophila melanogaster	1.22222	0	0.0504213549491436	0.0504213549491436	0	0	0
SPPPPP	0.0672284732655248	0.100842709898287	0	0.0168071183163812	0.0504213549491436	0.0336142366327624	0.0336142366327624	0	0	0	0	0	A. thaliana	1.2	0.0168071183163812	0.0336142366327624	0	0	0	0
SRRSSA	0	0	0.100842709898287	0	0.0336142366327624	0.0504213549491436	0.0336142366327624	0	0	0	0	0	Homo sapiens	1.2	0	0.0168071183163812	0	0	0	0
SSEEEEE	0.0168071183163812	0.0168071183163812	0.100842709898287	0.0672284732655248	0.0168071183163812	0	0.0672284732655248	0	0	0	0	0	Homo sapiens	1.2	0	0.0672284732655248	0	0	0	0
RSRSPR	0.0168071183163812	0.0168071183163812	0.0672284732655248	0.0336142366327624	0.100842709898287	0	0	0	0	0	0	0	Drosophila melanogaster	1.2	0	0.0336142366327624	0.201685419796574	0	0.0168071183163812	0
SGGGGG	0.0336142366327624	0.0336142366327624	0.0168071183163812	0.0504213549491436	0.100842709898287	0.084035591581906	0	0	0	0	0	0	Drosophila melanogaster	1.2	0	0	0.0336142366327624	0	0	0
SLSSLS	0.0168071183163812	0.0168071183163812	0	0	0.100842709898287	0	0.0336142366327624	0	0.0504213549491436	0	0	0	Drosophila melanogaster	1.2	0	0.0504213549491436	0.0336142366327624	0	0.0168071183163812	0
SDDEDD	0.0672284732655248	0.0168071183163812	0.0168071183163812	0.0168071183163812	0.0672284732655248	0.100842709898287	0.0168071183163812	0	0	0	0	0	Drosophila melanogaster	1.2	0.0168071183163812	0.0168071183163812	0.0672284732655248	0.0672284732655248	0	0
SSDDDE	0.0504213549491436	0.0168071183163812	0	0	0.0336142366327624	0.100842709898287	0.0336142366327624	0	0	0	0	0	Drosophila melanogaster	1.2	0	0	0.100842709898287	0	0	0
SSSSSA	0.0168071183163812	0.0672284732655248	0	0.0168071183163812	0	0.100842709898287	0	0.0168071183163812	0	0	0	0	Drosophila melanogaster	1.2	0	0	0.0168071183163812	0.0504213549491436	0.100842709898287	0
SRSRSRS	0.084035591581906	0.0504213549491436	0.218492538112955	0.100842709898287	0.436985076225911	0.100842709898287	0.151264064847431	0.0336142366327624	0	0	0	0	Drosophila melanogaster	1.18182	0.0168071183163812	0.218492538112955	0.0168071183163812	0	0	0
DEDEDE	0.0168071183163812	0.0336142366327624	0.0168071183163812	0.0168071183163812	0.117649828214668	0.0168071183163812	0.0672284732655248	0.0336142366327624	0	0	0	0	Drosophila melanogaster	1.16667	0	0.0504213549491436	0.0168071183163812	0	0	0
ESDSDD	0.0168071183163812	0.0168071183163812	0.0336142366327624	0	0.117649828214668	0.0504213549491436	0.0504213549491436	0.0672284732655248	0	0	0	0	Drosophila melanogaster	1.16667	0	0.0168071183163812	0.0336142366327624	0.0336142366327624	0	0
ESSDEE	0	0	0.0672284732655248	0.0672284732655248	0.100842709898287	0.117649828214668	0.0336142366327624	0	0	0	0	0	Drosophila melanogaster	1.16667	0	0.0336142366327624	0.0168071183163812	0	0	0
SSPSSS	0.084035591581906	0.0672284732655248	0	0	0.0168071183163812	0.117649828214668	0	0	0	0	0.0168071183163812	0.0168071183163812	Drosophila melanogaster	1.16667	0	0	0.0168071183163812	0	0.369756602960386	0
GGGGGG	0.184878301480193	0.0504213549491436	0.0168071183163812	0.168071183163812	0.403370839593149	0.218492538112955	0	0	0	0	0	0	Drosophila melanogaster	1.14286	0.0168071183163812	0.0672284732655248	0.0336142366327624	0	0	0
SDSESE	0	0.0168071183163812	0.13445694653105	0.084035591581906	0	0	0.0168071183163812	0.117649828214668	0	0	0	0	Homo sapiens	1	0	0.184878301480193	0	0	0	0
ADSDDE	0.0336142366327624	0.0168071183163812	0.0168071183163812	0.0168071183163812	0.0168071183163812	0	0	0	0	0.0168071183163812	0.0168071183163812	0.0168071183163812	A. thaliana	1	0.0168071183163812	0	0.0336142366327624	0	0	0
DSDEEDD	0.0168071183163812	0	0	0	0.0168071183163812	0	0	0	0	0	0	0	A. thaliana	1	0.0168071183163812	0.0168071183163812	0	0	0	0
EEDEED	0.0336142366327624	0.0336142366327624	0.0168071183163812	0	0.0168071183163812	0.0168071183163812	0	0	0	0	0	0	A. thaliana	1	0.0168071183163812	0.0336142366327624	0	0	0	0
EEEEEA	0.0168071183163812	0.0168071183163812	0	0	0	0	0.0168071183163812	0	0	0	0	0	A. thaliana	1	0.0168071183163812	0.0504213549491436	0.0168071183163812	0.0336142366327624	0	0
EEEKEE	0.0504213549491436	0.0336142366327624	0	0.0168071183163812	0.0168071183163812	0.0168071183163812	0.0336142366327624	0	0	0	0	0	A. thaliana	1	0.0168071183163812	0	0	0	0	0
EEEKEEE	0.0336142366327624	0	0	0	0	0	0.0336142366327624	0	0	0	0	0	A. thaliana	1	0.0168071183163812	0	0	0	0	0
EEEKKD	0.0168071183163812	0.0168071183163812	0	0	0.0168071183163812	0.0168071183163812	0	0	0	0	0	0	A. thaliana	1	0.0168071183163812	0.0168071183163812	0	0	0	0
EISDDED	0.0168071183163812	0.0168071183163812	0	0	0.0168071183163812	0.0168071183163812	0	0	0	0	0	0	A. thaliana	1	0.0168071183163812	0	0	0	0	0
ESEDEEE	0.0168071183163812	0.0168071183163812	0	0	0	0	0.0168071183163812	0	0	0	0	0	A. thaliana	1	0.0168071183163812	0	0	0	0	0
FDELLE	0.0168071183163812	0	0	0	0	0	0	0	0	0.0168071183163812	0	0	A. thaliana	1	0.0168071183163812	0	0	0	0	0
GAAAAA	0.0168071183163812	0.0168071183163812	0	0	0	0	0	0	0	0	0.0168071183163812	0.0168071183163812	A. thaliana	1	0.0168071183163812	0	0	0	0	0
GHAGAI	0.0168071183163812	0	0	0	0.0168071183163812	0	0	0	0	0	0	0	A. thaliana	1	0.0168071183163812	0	0	0	0	0
GSDDLE	0.0168071183163812	0	0	0	0	0	0	0	0	0.0168071183163812	0	0	A. thaliana	1	0.0336142366327624	0	0	0	0	0
HGHSMS	0.0336142366327624	0.0168071183163812	0	0	0	0	0	0	0	0	0.0336142366327624	0.0168071183163812	A. thaliana	1	0.0336142366327624	0.0504213549491436	0.0336142366327624	0	0	0
HGHSMS	0.0336142366327624	0.0168071183163812	0	0	0	0	0	0	0	0	0.0336142366327624	0.0168071183163812	A. thaliana	1	0.0336142366327624	0.0504213549491436	0.0336142366327624	0	0	0
HGHSMSD	0.0336142366327624	0.0168071183163812	0	0	0	0	0	0	0	0	0.0336142366327624	0.0168071183163812	A. thaliana	1	0.0336142366327624	0.0504213549491436	0.0336142366327624	0	0	0
HGHSMSD	0.0336142366327624	0.0168071183163812	0	0	0	0	0	0	0	0	0.0336142366327624	0.0168071183163812	A. thaliana	1	0.0336142366327624	0.0504213549491436	0.0336142366327624	0	0	0
HGHSMSDP	0.0336142366327624	0.0168071183163812	0	0	0	0	0	0	0	0	0.0336142366327624	0.0168071183163812	A. thaliana	1	0.0336142366327624	0.0504213549491436	0.0336142366327624	0	0	0
HGHSMSDP	0.0336142366327624	0.0168071183163812	0	0	0	0	0	0	0	0	0.0336142366327624	0.0168071183163812	A. thaliana	1	0.0336142366327624	0.0504213549491436	0.0336142366327624	0	0	0
HGHSMSDPG	0.0336142366327624	0.0168071183163812	0	0	0	0	0	0	0	0	0.0336142366327624	0.0168071183163812	A. thaliana	1	0.0336142366327624	0.0504213549491436	0.0336142366327624	0	0	0
HGHSMSDPG	0.0336142366327624	0.0168071183163812	0	0	0	0	0	0	0	0	0.0336142366327624	0.0168071183163812	A. thaliana	1	0.0336142366327624	0.0504213549491436	0.0336142366327624	0	0	0
KSFDEL	0.0168071183163812	0	0	0	0	0	0.0168071183163812	0	0	0	0	0	A. thaliana	1	0.0168071183163812	0	0	0	0	0
MGHAGA	0.0168071183163812	0	0	0	0.0168071183163812	0	0	0	0	0	0	0	A. thaliana	1	0.0168071183163812	0	0	0	0	0
MGHAGAI	0.0168071183163812	0	0	0	0.0168071183163812	0	0	0	0	0	0	0	A. thaliana	1	0.0168071183163812	0	0	0	0	0
NGSDED	0.0168071183163812	0.0168071183163812	0	0	0	0	0.0168071183163812	0.0168071183163812	0	0	0	0	A. thaliana	1	0.0168071183163812	0	0	0	0	0
RMGHAG	0.0168071183163812	0	0	0	0.0168071183163812	0	0	0	0	0	0	0	A. thaliana	1	0.0168071183163812	0	0	0	0	0
RMGHAGA	0.0168071183163812	0	0	0	0.0168071183163812	0	0	0	0	0	0	0	A. thaliana	1	0.0168071183163812	0	0	0	0	0
RMGHAGAI	0.0168071183163812	0	0	0	0.0168071183163812	0	0	0	0	0	0	0	A. thaliana	1	0.0168071183163812	0	0	0	0	0
RRMGHA	0.0168071183163812	0	0	0	0.0168071183163812	0	0	0	0	0	0	0	A. thaliana	1	0.0168071183163812	0	0	0	0	0
RRMGHAG	0.0168071183163812	0	0	0	0.0168071183163812	0	0	0	0	0	0	0	A. thaliana	1	0.0168071183163812	0	0	0	0	0
RRMGHAGA	0.0168071183163812	0	0	0	0.0168071183163812	0	0	0	0	0	0	0	A. thaliana	1	0.0168071183163812	0	0	0	0	0
RRMGHAGAI	0.0168071183163812	0	0	0	0.0168071183163812	0	0	0	0	0	0	0	A. thaliana	1	0.0168071183163812	0	0	0	0	0
RRSRSRSR	0.0336142366327624	0	0.0168071183163812	0.0336142366327624	0	0	0	0	0	0	0	0	A. thaliana	1	0.0168071183163812	0	0.0168071183163812	0	0	0
RSRSRSRG	0.0168071183163812	0.0168071183163812	0	0	0.0168071183163812	0.0168071183163812	0	0	0	0	0	0	A. thaliana	1	0.0168071183163812	0	0	0	0	0
RYHGHS	0.0336142366327624	0.0168071183163812	0	0	0	0	0	0	0	0	0.0336142366327624	0.0168071183163812	A. thaliana	1	0.0336142366327624	0.0336142366327624	0.0336142366327624	0	0	0
RYHGHS	0.0336142366327624	0.0168071183163812	0	0	0	0	0	0	0	0	0.0336142366327624	0.0168071183163812	A. thaliana	1	0.0336142366327624	0.0336142366327624	0.0336142366327624	0	0	0
RYHGHSM	0.0336142366327624	0.0168071183163812	0	0	0	0	0	0	0	0	0.0336142366327624	0.0168071183163812	A. thaliana	1	0.0336142366327624	0.0336142366327624	0.0336142366327624	0	0	0
RYHGHSM	0.0336142366327624	0.0168071183163812	0	0	0	0	0	0	0	0	0.0336142366327624	0.0168071183163812	A. thaliana	1	0.0336142366327624	0.0336142366327624	0.0336142366327624	0	0	0
RYHGHSMS	0.0336142366327624	0.0168071183163812	0	0	0	0	0	0	0	0	0.0336142366327624	0.0168071183163812	A. thaliana	1	0.0336142366327624	0.0336142366327624	0.0336142366327624	0	0	0
RYHGHSMS	0.0336142366327624	0.0168071183163812	0	0	0	0	0	0	0	0	0.0336142366327624	0.0168071183163812	A. thaliana	1	0.0336142366327624	0.0336142366327624	0.0336142366327624	0	0	0
RYHGHSMSD	0.0336142366327624	0.0168071183163812	0	0	0	0	0	0	0	0	0.0336142366327624	0.0168071183163812	A. thaliana	1	0.0336142366327624	0.0336142366327624	0.0336142366327624	0	0	0
RYHGHSMSD	0.0336142366327624	0.0168071183163812	0	0	0	0	0	0	0	0	0.0336142366327624	0.0168071183163812	A. thaliana	1	0.0336142366327624	0.0336142366327624	0.0336142366327624	0	0	0
RYHGHSMSDP	0.0336142366327624	0.0168071183163812	0	0	0	0	0	0	0	0	0.0336142366327624	0.0168071183163812	A. thaliana	1	0.0336142366327624	0.0336142366327624	0.0336142366327624	0	0	0
RYHGHSMSDP	0.0336142366327624	0.0168071183163812	0	0	0	0	0	0	0	0	0.0336142366327624	0.0168071183163812	A. thaliana	1	0.0336142366327624	0.0336142366327624	0.0336142366327624	0	0	0
RYHGHSMSDPG	0.0336142366327624	0.0168071183163812	0	0	0	0	0	0	0	0	0.0336142366327624	0.0168071183163812	A. thaliana	1	0.0336142366327624	0.0336142366327624	0.0336142366327624	0	0	0
RYHGHSMSDPG	0.0336142366327624	0.0168071183163812	0	0	0	0	0	0	0	0	0.0336142366327624	0.0168071183163812	A. thaliana	1	0.0336142366327624	0.0336142366327624	0.0336142366327624	0	0	0
SDDELD	0.0168071183163812	0.0168071183163812	0	0	0.0168071183163812	0	0	0	0	0	0	0	A. thaliana	1	0.0168071183163812	0	0	0	0	0
SDVDSD	0.0168071183163812	0.0168071183163812	0	0	0.0168071183163812	0	0	0	0	0	0	0	A. thaliana	1	0.0336142366327624	0	0	0	0	0
SFDELLE	0.0168071183163812	0	0	0	0	0	0	0	0	0.0168071183163812	0	0	A. thaliana	1	0.0168071183163812	0	0	0	0	0
SPNVRG	0.0168071183163812	0.0168071183163812	0	0	0	0	0	0	0	0	0.0168071183163812	0	A. thaliana	1	0.0168071183163812	0	0	0	0	0
TYRYHG	0.0336142366327624	0.0168071183163812	0	0	0	0	0	0	0	0	0.0336142366327624	0.0168071183163812	A. thaliana	1	0.0336142366327624	0.0336142366327624	0.0336142366327624	0	0	0
TYRYHG	0.0336142366327624	0.0168071183163812	0	0	0	0	0	0	0	0	0.0336142366327624	0.0168071183163812	A. thaliana	1	0.0336142366327624	0.0336142366327624	0.0336142366327624	0	0	0
TYRYHGH	0.0336142366327624	0.0168071183163812	0	0	0	0	0	0	0	0	0.0336142366327624	0.0168071183163812	A. thaliana	1	0.0336142366327624	0.0336142366327624	0.0336142366327624	0	0	0
TYRYHGH	0.0336142366327624	0.0168071183163812	0	0	0	0	0	0	0	0	0.0336142366327624	0.0168071183163812	A. thaliana	1	0.0336142366327624	0.0336142366327624	0.0336142366327624	0	0	0
TYRYHGHS	0.0336142366327624	0.0168071183163812	0	0	0	0	0	0	0	0	0.0336142366327624	0.0168071183163812	A. thaliana	1	0.0336142366327624	0.0336142366327624	0.0336142366327624	0	0	0
TYRYHGHS	0.0336142366327624	0.0168071183163812	0	0	0	0	0	0	0	0	0.0336142366327624	0.0168071183163812	A. thaliana	1	0.0336142366327624	0.0336142366327624	0.0336142366327624	0	0	0
TYRYHGHSM	0.0336142366327624	0.0168071183163812	0	0	0	0	0	0	0	0	0.0336142366327624	0.0168071183163812	A. thaliana	1	0.0336142366327624	0.0336142366327624	0.0336142366327624	0	0	0
TYRYHGHSM	0.0336142366327624	0.0168071183163812	0	0	0	0	0	0	0	0	0.0336142366327624	0.0168071183163812	A. thaliana	1	0.0336142366327624	0.0336142366327624	0.0336142366327624	0	0	0
TYRYHGHSMS	0.0336142366327624	0.0168071183163812	0	0	0	0	0	0	0	0	0.0336142366327624	0.0168071183163812	A. thaliana	1	0.0336142366327624	0.0336142366327624	0.0336142366327624	0	0	0
TYRYHGHSMS	0.0336142366327624	0.0168071183163812	0	0	0	0	0	0	0	0	0.0336142366327624	0.0168071183163812	A. thaliana	1	0.0336142366327624	0.0336142366327624	0.0336142366327624	0	0	0
TYRYHGHSMSD	0.0336142366327624	0.0168071183163812	0	0	0	0	0	0	0	0	0.0336142366327624	0.0168071183163812	A. thaliana	1	0.0336142366327624	0.0336142366327624	0.0336142366327624	0	0	0
TYRYHGHSMSD	0.0336142366327624	0.0168071183163812	0	0	0	0	0	0	0	0	0.0336142366327624	0.0168071183163812	A. thaliana	1	0.0336142366327624	0.0336142366327624	0.0336142366327624	0	0	0
TYRYHGHSMSDP	0.0336142366327624	0.0168071183163812	0	0	0	0	0	0	0	0	0.0336142366327624	0.0168071183163812	A. thaliana	1	0.0336142366327624	0.0336142366327624	0.0336142366327624	0	0	0
TYRYHGHSMSDP	0.0336142366327624	0.0168071183163812	0	0	0	0	0	0	0	0	0.0336142366327624	0.0168071183163812	A. thaliana	1	0.0336142366327624	0.0336142366327624	0.0336142366327624	0	0	0
TYRYHGHSMSDPG	0.0336142366327624	0.0168071183163812	0	0	0	0	0	0	0	0	0.0336142366327624	0.0168071183163812	A. thaliana	1	0.0336142366327624	0.0336142366327624	0.0336142366327624	0	0	0
TYRYHGHSMSDPG	0.0336142366327624	0.0168071183163812	0	0	0	0	0	0	0	0	0.0336142366327624	0.0168071183163812	A. thaliana	1	0.0336142366327624	0.0336142366327624	0.0336142366327624	0	0	0
YHGHSM	0.0336142366327624	0.0168071183163812	0	0	0	0	0	0	0	0	0.0336142366327624	0.0168071183163812	A. thaliana	1	0.0336142366327624	0.0336142366327624	0.0336142366327624	0	0	0
YHGHSM	0.0336142366327624	0.0168071183163812	0	0	0	0	0	0	0	0	0.0336142366327624	0.0168071183163812	A. thaliana	1	0.0336142366327624	0.0336142366327624	0.0336142366327624	0	0	0
YHGHSMS	0.0336142366327624	0.0168071183163812	0	0	0	0	0	0	0	0	0.0336142366327624	0.0168071183163812	A. thaliana	1	0.0336142366327624	0.0336142366327624	0.0336142366327624	0	0	0
YHGHSMS	0.0336142366327624	0.0168071183163812	0	0	0	0	0	0	0	0	0.0336142366327624	0.0168071183163812	A. thaliana	1	0.0336142366327624	0.0336142366327624	0.0336142366327624	0	0	0
YHGHSMSD	0.0336142366327624	0.0168071183163812	0	0	0	0	0	0	0	0	0.0336142366327624	0.0168071183163812	A. thaliana	1	0.0336142366327624	0.0336142366327624	0.0336142366327624	0	0	0
YHGHSMSD	0.0336142366327624	0.0168071183163812	0	0	0	0	0	0	0	0	0.0336142366327624	0.0168071183163812	A. thaliana	1	0.0336142366327624	0.0336142366327624	0.0336142366327624	0	0	0
YHGHSMSDP	0.0336142366327624	0.0168071183163812	0	0	0	0	0	0	0	0	0.0336142366327624	0.0168071183163812	A. thaliana	1	0.0336142366327624	0.0336142366327624	0.0336142366327624	0	0	0
YHGHSMSDP	0.0336142366327624	0.0168071183163812	0	0	0	0	0	0	0	0	0.0336142366327624	0.0168071183163812	A. thaliana	1	0.0336142366327624	0.0336142366327624	0.0336142366327624	0	0	0
YHGHSMSDPG	0.0336142366327624	0.0168071183163812	0	0	0	0	0	0	0	0	0.0336142366327624	0.0168071183163812	A. thaliana	1	0.0336142366327624	0.0336142366327624	0.0336142366327624	0	0	0
YHGHSMSDPG	0.0336142366327624	0.0168071183163812	0	0	0	0	0	0	0	0	0.0336142366327624	0.0168071183163812	A. thaliana	1	0.0336142366327624	0.0336142366327624	0.0336142366327624	0	0	0
YRYHGH	0.0336142366327624	0.0168071183163812	0	0	0	0	0	0	0	0	0.0336142366327624	0.0168071183163812	A. thaliana	1	0.0336142366327624	0.0336142366327624	0.0336142366327624	0	0	0
YRYHGH	0.0336142366327624	0.0168071183163812	0	0	0	0	0	0	0	0	0.0336142366327624	0.0168071183163812	A. thaliana	1	0.0336142366327624	0.0336142366327624	0.0336142366327624	0	0	0
YRYHGHS	0.0336142366327624	0.0168071183163812	0	0	0	0	0	0	0	0	0.0336142366327624	0.0168071183163812	A. thaliana	1	0.0336142366327624	0.0336142366327624	0.0336142366327624	0	0	0
YRYHGHS	0.0336142366327624	0.0168071183163812	0	0	0	0	0	0	0	0	0.0336142366327624	0.0168071183163812	A. thaliana	1	0.0336142366327624	0.0336142366327624	0.0336142366327624	0	0	0
YRYHGHSM	0.0336142366327624	0.0168071183163812	0	0	0	0	0	0	0	0	0.0336142366327624	0.0168071183163812	A. thaliana	1	0.0336142366327624	0.0336142366327624	0.0336142366327624	0	0	0
YRYHGHSM	0.0336142366327624	0.0168071183163812	0	0	0	0	0	0	0	0	0.0336142366327624	0.0168071183163812	A. thaliana	1	0.0336142366327624	0.0336142366327624	0.0336142366327624	0	0	0
YRYHGHSMS	0.0336142366327624	0.0168071183163812	0	0	0	0	0	0	0	0	0.0336142366327624	0.0168071183163812	A. thaliana	1	0.0336142366327624	0.0336142366327624	0.0336142366327624	0	0	0
YRYHGHSMS	0.0336142366327624	0.0168071183163812	0	0	0	0	0	0	0	0	0.0336142366327624	0.0168071183163812	A. thaliana	1	0.0336142366327624	0.0336142366327624	0.0336142366327624	0	0	0
YRYHGHSMSD	0.0336142366327624	0.0168071183163812	0	0	0	0	0	0	0	0	0.0336142366327624	0.0168071183163812	A. thaliana	1	0.0336142366327624	0.0336142366327624	0.0336142366327624	0	0	0
YRYHGHSMSD	0.0336142366327624	0.0168071183163812	0	0	0	0	0	0	0	0	0.0336142366327624	0.0168071183163812	A. thaliana	1	0.0336142366327624	0.0336142366327624	0.0336142366327624	0	0	0
YRYHGHSMSDP	0.0336142366327624	0.0168071183163812	0	0	0	0	0	0	0	0	0.0336142366327624	0.0168071183163812	A. thaliana	1	0.0336142366327624	0.0336142366327624	0.0336142366327624	0	0	0
YRYHGHSMSDP	0.0336142366327624	0.0168071183163812	0	0	0	0	0	0	0	0	0.0336142366327624	0.0168071183163812	A. thaliana	1	0.0336142366327624	0.0336142366327624	0.0336142366327624	0	0	0
YRYHGHSMSDPG	0.0336142366327624	0.0168071183163812	0	0	0	0	0	0	0	0	0.0336142366327624	0.0168071183163812	A. thaliana	1	0.0336142366327624	0.0336142366327624	0.0336142366327624	0	0	0
YRYHGHSMSDPG	0.0336142366327624	0.0168071183163812	0	0	0	0	0	0	0	0	0.0336142366327624	0.0168071183163812	A. thaliana	1	0.0336142366327624	0.0336142366327624	0.0336142366327624	0	0	0
APSSPR	0.0168071183163812	0.0336142366327624	0	0	0	0.0336142366327624	0	0	0	0	0	0	A. thaliana	1	0.0168071183163812	0.0336142366327624	0	0	0	0
KKVSSS	0	0.0168071183163812	0	0	0	0	0	0	0.0168071183163812	0	0	0	A. thaliana	1	0.0168071183163812	0	0	0	0	0
LGGGGG	0	0.0168071183163812	0	0	0.0168071183163812	0.0168071183163812	0	0	0	0	0	0	A. thaliana	1	0.0168071183163812	0.0504213549491436	0	0	0	0
SASSPS	0	0.0336142366327624	0.0168071183163812	0.0336142366327624	0	0	0	0	0	0	0	0	A. thaliana	1	0.0504213549491436	0	0	0	0.0672284732655248	0
SEEEDE	0	0.0336142366327624	0	0	0.0336142366327624	0.0336142366327624	0	0	0	0	0	0	A. thaliana	1	0.0168071183163812	0.0168071183163812	0.0336142366327624	0	0	0
AAAASA	0	0	0.0168071183163812	0.0168071183163812	0.0168071183163812	0	0	0	0	0	0	0	Homo sapiens	1	0	0.0168071183163812	0	0	0	0
AAAASAA	0	0	0.0168071183163812	0.0168071183163812	0.0168071183163812	0	0	0	0	0	0	0	Homo sapiens	1	0	0.0168071183163812	0	0	0	0
AEESEE	0	0	0.0168071183163812	0.0168071183163812	0.0168071183163812	0	0	0	0	0	0	0	Homo sapiens	1	0	0.0168071183163812	0	0	0	0
AEESEEE	0	0	0.0168071183163812	0.0168071183163812	0.0168071183163812	0	0	0	0	0	0	0	Homo sapiens	1	0	0.0168071183163812	0	0	0	0
AFGESS	0	0	0.0504213549491436	0	0.0504213549491436	0.0504213549491436	0	0	0	0	0	0	Homo sapiens	1	0	0.0168071183163812	0	0	0	0
AGSLER	0	0	0.0168071183163812	0	0.0168071183163812	0	0	0	0	0	0	0	Homo sapiens	1	0	0.0168071183163812	0	0	0	0
AIPEDA	0	0	0.0168071183163812	0.0168071183163812	0.0168071183163812	0.0168071183163812	0	0	0	0	0	0	Homo sapiens	1	0	0.0336142366327624	0	0	0	0
AIPEDAI	0	0	0.0168071183163812	0.0168071183163812	0.0168071183163812	0.0168071183163812	0	0	0	0	0	0	Homo sapiens	1	0	0.0168071183163812	0	0	0	0
AKKRKA	0	0	0.0336142366327624	0.0336142366327624	0	0.0168071183163812	0	0	0	0	0.0168071183163812	0.0168071183163812	Homo sapiens	1	0	0.0336142366327624	0	0	0	0
APSPRG	0	0	0.0168071183163812	0.0168071183163812	0	0	0.0168071183163812	0	0	0	0	0	Homo sapiens	1	0	0.0168071183163812	0	0	0	0
ARPRSP	0	0	0.0168071183163812	0	0	0	0	0	0	0	0.0168071183163812	0.0168071183163812	Homo sapiens	1	0	0.0504213549491436	0	0	0	0
ASASAA	0	0	0.0168071183163812	0.0168071183163812	0	0.0168071183163812	0	0	0	0	0	0	Homo sapiens	1	0	0.0168071183163812	0	0	0	0
ASPPEE	0	0	0.0168071183163812	0	0.0168071183163812	0	0	0	0	0	0	0	Homo sapiens	1	0	0.0168071183163812	0	0	0	0
ASPRRLS	0	0	0.0504213549491436	0	0	0	0.0504213549491436	0	0	0	0	0	Homo sapiens	1	0	0.0168071183163812	0	0	0	0
DDDRSS	0	0	0.0168071183163812	0	0	0	0.0168071183163812	0	0	0	0	0	Homo sapiens	1	0	0.0168071183163812	0	0	0	0
DDSDDS	0.0168071183163812	0.0168071183163812	0.0336142366327624	0	0	0	0	0	0	0	0.0168071183163812	0.0168071183163812	Homo sapiens	1	0	0.0168071183163812	0	0	0	0
DDSDED	0.0168071183163812	0	0.0336142366327624	0.0336142366327624	0	0	0.0168071183163812	0.0168071183163812	0	0.0168071183163812	0	0	Homo sapiens	1	0	0.117649828214668	0	0	0	0
DDSFNT	0	0	0.0168071183163812	0.0168071183163812	0.0168071183163812	0	0	0	0	0	0	0	Homo sapiens	1	0	0.0168071183163812	0	0	0	0
DDSFNTF	0	0	0.0168071183163812	0.0168071183163812	0.0168071183163812	0	0	0	0	0	0	0	Homo sapiens	1	0	0.0168071183163812	0	0	0	0
DDSFNTFF	0	0	0.0168071183163812	0.0168071183163812	0.0168071183163812	0	0	0	0	0	0	0	Homo sapiens	1	0	0.0168071183163812	0	0	0	0
DDSFNTFFS	0	0	0.0168071183163812	0.0168071183163812	0.0168071183163812	0	0	0	0	0	0	0	Homo sapiens	1	0	0.0168071183163812	0	0	0	0
DDSFNTFFSE	0	0	0.0168071183163812	0.0168071183163812	0.0168071183163812	0	0	0	0	0	0	0	Homo sapiens	1	0	0.0168071183163812	0	0	0	0
DDSFNTFFSET	0	0	0.0168071183163812	0.0168071183163812	0.0168071183163812	0	0	0	0	0	0	0	Homo sapiens	1	0	0.0168071183163812	0	0	0	0
DDSFNTFFSETG	0	0	0.0168071183163812	0.0168071183163812	0.0168071183163812	0	0	0	0	0	0	0	Homo sapiens	1	0	0.0168071183163812	0	0	0	0
DDSFNTFFSETGA	0	0	0.0168071183163812	0.0168071183163812	0.0168071183163812	0	0	0	0	0	0	0	Homo sapiens	1	0	0.0168071183163812	0	0	0	0
DEDSDLD	0	0	0.0336142366327624	0.0336142366327624	0	0	0	0	0	0	0.0336142366327624	0.0168071183163812	Homo sapiens	1	0	0.0168071183163812	0	0	0	0
DEDSDLD	0	0	0.0336142366327624	0.0336142366327624	0	0	0	0	0	0	0.0336142366327624	0.0168071183163812	Homo sapiens	1	0	0.0168071183163812	0	0	0	0
DEEDEE	0	0.0168071183163812	0.0672284732655248	0.0336142366327624	0.0504213549491436	0.0336142366327624	0	0	0	0	0	0	Homo sapiens	1	0	0.117649828214668	0	0.0168071183163812	0.0168071183163812	0
DEEDEV	0.0168071183163812	0.0168071183163812	0.0336142366327624	0.0168071183163812	0.0168071183163812	0.0168071183163812	0	0	0	0	0	0	Homo sapiens	1	0	0.0168071183163812	0	0.0168071183163812	0	0
DEEDGR	0	0	0.0336142366327624	0	0	0	0.0336142366327624	0	0	0	0	0	Homo sapiens	1	0	0.0336142366327624	0	0	0	0
DEFDEE	0	0	0.0168071183163812	0.0168071183163812	0	0	0.0168071183163812	0.0168071183163812	0	0	0	0	Homo sapiens	1	0	0.0168071183163812	0	0	0	0
DFEWLR	0	0	0.0168071183163812	0.0168071183163812	0.0168071183163812	0.0168071183163812	0	0	0	0	0	0	Homo sapiens	1	0	0.0168071183163812	0	0	0	0
DGEDEF	0	0	0.0336142366327624	0.0168071183163812	0	0.0336142366327624	0	0	0	0	0	0	Homo sapiens	1	0	0.0336142366327624	0	0	0	0
DIEQFS	0	0	0.0168071183163812	0.0168071183163812	0.0168071183163812	0	0	0	0	0	0	0	Homo sapiens	1	0	0.0336142366327624	0.0168071183163812	0	0	0
DIEQFST	0	0	0.0168071183163812	0.0168071183163812	0.0168071183163812	0	0	0	0	0	0	0	Homo sapiens	1	0	0.0336142366327624	0.0168071183163812	0	0	0
DIEQFSTV	0	0	0.0168071183163812	0.0168071183163812	0.0168071183163812	0	0	0	0	0	0	0	Homo sapiens	1	0	0.0336142366327624	0.0168071183163812	0	0	0
DIEQFSTVK	0	0	0.0168071183163812	0.0168071183163812	0.0168071183163812	0	0	0	0	0	0	0	Homo sapiens	1	0	0.0336142366327624	0.0168071183163812	0	0	0
DIEQFSTVKG	0	0	0.0168071183163812	0.0168071183163812	0.0168071183163812	0	0	0	0	0	0	0	Homo sapiens	1	0	0.0336142366327624	0.0168071183163812	0	0	0
DIEQFSTVKGV	0	0	0.0168071183163812	0.0168071183163812	0.0168071183163812	0	0	0	0	0	0	0	Homo sapiens	1	0	0.0336142366327624	0.0168071183163812	0	0	0
DKESES	0	0	0.0168071183163812	0	0	0	0	0	0.0168071183163812	0	0	0	Homo sapiens	1	0	0.0336142366327624	0	0	0	0
DKPQDY	0	0	0.0168071183163812	0.0168071183163812	0	0.0168071183163812	0	0	0	0	0	0	Homo sapiens	1	0	0.0168071183163812	0	0	0	0
DKPQDYK	0	0	0.0168071183163812	0.0168071183163812	0	0.0168071183163812	0	0	0	0	0	0	Homo sapiens	1	0	0.0168071183163812	0	0	0	0
DKPQDYKK	0	0	0.0168071183163812	0.0168071183163812	0	0.0168071183163812	0	0	0	0	0	0	Homo sapiens	1	0	0.0168071183163812	0	0	0	0
DKPQDYKKR	0	0	0.0168071183163812	0.0168071183163812	0	0.0168071183163812	0	0	0	0	0	0	Homo sapiens	1	0	0.0168071183163812	0	0	0	0
DKPQDYKKRL	0	0	0.0168071183163812	0.0168071183163812	0	0.0168071183163812	0	0	0	0	0	0	Homo sapiens	1	0	0.0168071183163812	0	0	0	0
DKPQDYKKRLS	0	0	0.0168071183163812	0.0168071183163812	0	0.0168071183163812	0	0	0	0	0	0	Homo sapiens	1	0	0.0168071183163812	0	0	0	0
DSDDDF	0	0	0.0336142366327624	0.0336142366327624	0	0	0	0	0	0	0.0336142366327624	0.0168071183163812	Homo sapiens	1	0	0.0168071183163812	0	0	0	0
DSDDDF	0	0	0.0336142366327624	0.0336142366327624	0	0	0	0	0	0	0.0336142366327624	0.0168071183163812	Homo sapiens	1	0	0.0168071183163812	0	0	0	0
DSDNDE	0	0	0.0168071183163812	0	0.0168071183163812	0.0168071183163812	0	0	0	0	0	0	Homo sapiens	1	0	0.0168071183163812	0	0	0	0
DSFNTF	0	0	0.0168071183163812	0.0168071183163812	0.0168071183163812	0	0	0	0	0	0	0	Homo sapiens	1	0	0.0168071183163812	0	0	0	0
DSFNTFF	0	0	0.0168071183163812	0.0168071183163812	0.0168071183163812	0	0	0	0	0	0	0	Homo sapiens	1	0	0.0168071183163812	0	0	0	0
DSFNTFFS	0	0	0.0168071183163812	0.0168071183163812	0.0168071183163812	0	0	0	0	0	0	0	Homo sapiens	1	0	0.0168071183163812	0	0	0	0
DSFNTFFSE	0	0	0.0168071183163812	0.0168071183163812	0.0168071183163812	0	0	0	0	0	0	0	Homo sapiens	1	0	0.0168071183163812	0	0	0	0
DSFNTFFSET	0	0	0.0168071183163812	0.0168071183163812	0.0168071183163812	0	0	0	0	0	0	0	Homo sapiens	1	0	0.0168071183163812	0	0	0	0
DSFNTFFSETG	0	0	0.0168071183163812	0.0168071183163812	0.0168071183163812	0	0	0	0	0	0	0	Homo sapiens	1	0	0.0168071183163812	0	0	0	0
DSFNTFFSETGA	0	0	0.0168071183163812	0.0168071183163812	0.0168071183163812	0	0	0	0	0	0	0	Homo sapiens	1	0	0.0168071183163812	0	0	0	0
DSSDSE	0	0	0.0504213549491436	0	0.0504213549491436	0.0504213549491436	0	0	0	0	0	0	Homo sapiens	1	0	0.0672284732655248	0.0504213549491436	0	0	0
DVLDIE	0	0	0.0168071183163812	0.0168071183163812	0.0168071183163812	0	0	0	0	0	0	0	Homo sapiens	1	0	0.0336142366327624	0.0168071183163812	0	0	0
DVLDIEQ	0	0	0.0168071183163812	0.0168071183163812	0.0168071183163812	0	0	0	0	0	0	0	Homo sapiens	1	0	0.0336142366327624	0.0168071183163812	0	0	0
DVLDIEQF	0	0	0.0168071183163812	0.0168071183163812	0.0168071183163812	0	0	0	0	0	0	0	Homo sapiens	1	0	0.0336142366327624	0.0168071183163812	0	0	0
DVLDIEQFS	0	0	0.0168071183163812	0.0168071183163812	0.0168071183163812	0	0	0	0	0	0	0	Homo sapiens	1	0	0.0336142366327624	0.0168071183163812	0	0	0
DVLDIEQFST	0	0	0.0168071183163812	0.0168071183163812	0.0168071183163812	0	0	0	0	0	0	0	Homo sapiens	1	0	0.0336142366327624	0.0168071183163812	0	0	0
DVLDIEQFSTV	0	0	0.0168071183163812	0.0168071183163812	0.0168071183163812	0	0	0	0	0	0	0	Homo sapiens	1	0	0.0336142366327624	0.0168071183163812	0	0	0
DVLDIEQFSTVK	0	0	0.0168071183163812	0.0168071183163812	0.0168071183163812	0	0	0	0	0	0	0	Homo sapiens	1	0	0.0336142366327624	0.0168071183163812	0	0	0
DVLDIEQFSTVKG	0	0	0.0168071183163812	0.0168071183163812	0.0168071183163812	0	0	0	0	0	0	0	Homo sapiens	1	0	0.0336142366327624	0.0168071183163812	0	0	0
DVLDIEQFSTVKGV	0	0	0.0168071183163812	0.0168071183163812	0.0168071183163812	0	0	0	0	0	0	0	Homo sapiens	1	0	0.0336142366327624	0.0168071183163812	0	0	0
DYKKRL	0	0	0.0168071183163812	0.0168071183163812	0	0.0168071183163812	0	0	0	0	0	0	Homo sapiens	1	0	0.0168071183163812	0	0	0	0
DYKKRLS	0	0	0.0168071183163812	0.0168071183163812	0	0.0168071183163812	0	0	0	0	0	0	Homo sapiens	1	0	0.0168071183163812	0	0	0	0
EDEDEN	0	0	0.0168071183163812	0.0168071183163812	0	0	0.0168071183163812	0	0	0	0	0	Homo sapiens	1	0	0.0168071183163812	0	0	0	0
EDSSDD	0.0336142366327624	0.0168071183163812	0.0672284732655248	0.0504213549491436	0.0336142366327624	0.0336142366327624	0	0	0	0	0	0	Homo sapiens	1	0	0.117649828214668	0.0336142366327624	0.0336142366327624	0	0
EDSSEE	0.0168071183163812	0.0168071183163812	0.0336142366327624	0.0336142366327624	0	0	0	0	0	0.0168071183163812	0	0	Homo sapiens	1	0	0.0672284732655248	0	0	0.0168071183163812	0
EEDDDD	0.0168071183163812	0.0168071183163812	0.0336142366327624	0	0.0168071183163812	0	0	0	0	0	0	0	Homo sapiens	1	0	0.0336142366327624	0	0	0	0
EEEDED	0	0.0168071183163812	0.0504213549491436	0.0336142366327624	0	0.0336142366327624	0	0	0	0	0	0	Homo sapiens	1	0	0.0336142366327624	0	0	0	0
EEEEEN	0	0.0168071183163812	0.0504213549491436	0.0336142366327624	0	0	0.0336142366327624	0.0336142366327624	0	0	0	0	Homo sapiens	1	0	0.0168071183163812	0	0	0	0
EEEEVD	0	0	0.0168071183163812	0	0.0168071183163812	0.0168071183163812	0	0	0	0	0	0	Homo sapiens	1	0	0.0168071183163812	0	0	0	0
EEEGEEE	0	0	0.0168071183163812	0	0	0	0.0168071183163812	0	0	0	0	0	Homo sapiens	1	0	0.0168071183163812	0	0	0	0
EEEQSS	0	0	0.0168071183163812	0	0	0.0168071183163812	0	0	0	0	0	0	Homo sapiens	1	0	0.0168071183163812	0	0	0	0
EEEVVE	0	0	0.0168071183163812	0.0168071183163812	0	0	0	0	0.0168071183163812	0	0	0	Homo sapiens	1	0	0.0168071183163812	0.0168071183163812	0	0	0
EEPEER	0	0	0.0168071183163812	0.0168071183163812	0.0168071183163812	0.0168071183163812	0	0	0	0	0	0	Homo sapiens	1	0	0.0168071183163812	0	0	0	0
EESPRK	0	0	0.0168071183163812	0.0168071183163812	0	0	0.0168071183163812	0	0	0	0	0	Homo sapiens	1	0	0.0168071183163812	0	0	0	0
EGEEEG	0	0	0.0168071183163812	0	0	0	0	0	0	0.0168071183163812	0	0	Homo sapiens	1	0	0.0168071183163812	0	0	0	0
EGEGGR	0	0	0.0336142366327624	0.0336142366327624	0.0336142366327624	0.0336142366327624	0	0	0	0	0	0	Homo sapiens	1	0	0.0672284732655248	0	0	0	0
EKERER	0	0	0.0168071183163812	0	0	0	0.0168071183163812	0	0	0	0	0	Homo sapiens	1	0	0.0168071183163812	0	0	0	0
ELGEKL	0	0	0.0168071183163812	0	0.0168071183163812	0	0	0	0	0	0	0	Homo sapiens	1	0	0.0504213549491436	0	0	0	0
ELGEKLS	0	0	0.0168071183163812	0	0.0168071183163812	0	0	0	0	0	0	0	Homo sapiens	1	0	0.0504213549491436	0	0	0	0
ELGEKLSP	0	0	0.0168071183163812	0	0.0168071183163812	0	0	0	0	0	0	0	Homo sapiens	1	0	0.0504213549491436	0	0	0	0
EQFSTV	0	0	0.0168071183163812	0.0168071183163812	0.0168071183163812	0	0	0	0	0	0	0	Homo sapiens	1	0	0.0336142366327624	0.0168071183163812	0	0	0
EQFSTVK	0	0	0.0168071183163812	0.0168071183163812	0.0168071183163812	0	0	0	0	0	0	0	Homo sapiens	1	0	0.0336142366327624	0.0168071183163812	0	0	0
EQFSTVKG	0	0	0.0168071183163812	0.0168071183163812	0.0168071183163812	0	0	0	0	0	0	0	Homo sapiens	1	0	0.0336142366327624	0.0168071183163812	0	0	0
EQFSTVKGV	0	0	0.0168071183163812	0.0168071183163812	0.0168071183163812	0	0	0	0	0	0	0	Homo sapiens	1	0	0.0336142366327624	0.0168071183163812	0	0	0
ERRRSRS	0	0	0.0504213549491436	0.0336142366327624	0.0336142366327624	0.0504213549491436	0	0	0	0	0	0	Homo sapiens	1	0	0.0336142366327624	0	0	0	0
ESDEDED	0	0	0.0168071183163812	0.0168071183163812	0	0	0.0168071183163812	0.0168071183163812	0	0	0	0	Homo sapiens	1	0	0.0336142366327624	0	0	0	0
ESESSL	0	0	0.0504213549491436	0.0336142366327624	0.0504213549491436	0	0	0	0	0	0	0	Homo sapiens	1	0	0.0168071183163812	0	0	0	0
ESGDED	0	0	0.0168071183163812	0.0168071183163812	0	0	0.0168071183163812	0	0	0	0	0	Homo sapiens	1	0	0.0168071183163812	0	0	0	0
ESGDEDE	0	0	0.0168071183163812	0.0168071183163812	0	0	0.0168071183163812	0	0	0	0	0	Homo sapiens	1	0	0.0168071183163812	0	0	0	0
ESRSST	0	0	0.0168071183163812	0	0	0	0.0168071183163812	0	0	0	0	0	Homo sapiens	1	0	0.0336142366327624	0	0	0	0
ESRSSTP	0	0	0.0168071183163812	0	0	0	0.0168071183163812	0	0	0	0	0	Homo sapiens	1	0	0.0336142366327624	0	0	0	0
EVEEPE	0	0	0.0168071183163812	0.0168071183163812	0	0.0168071183163812	0	0	0	0	0	0	Homo sapiens	1	0	0.0168071183163812	0	0	0	0
FFSETG	0	0	0.0168071183163812	0.0168071183163812	0.0168071183163812	0	0	0	0	0	0	0	Homo sapiens	1	0	0.0168071183163812	0	0	0	0
FFSETGA	0	0	0.0168071183163812	0.0168071183163812	0.0168071183163812	0	0	0	0	0	0	0	Homo sapiens	1	0	0.0168071183163812	0	0	0	0
FIGTPY	0	0	0.0168071183163812	0.0168071183163812	0.0168071183163812	0	0	0	0	0	0	0	Homo sapiens	1	0	0.0168071183163812	0	0	0	0
FIGTPYW	0	0	0.0168071183163812	0.0168071183163812	0.0168071183163812	0	0	0	0	0	0	0	Homo sapiens	1	0	0.0168071183163812	0	0	0	0
FIGTPYWM	0	0	0.0168071183163812	0.0168071183163812	0.0168071183163812	0	0	0	0	0	0	0	Homo sapiens	1	0	0.0168071183163812	0	0	0	0
FIGTPYWMA	0	0	0.0168071183163812	0.0168071183163812	0.0168071183163812	0	0	0	0	0	0	0	Homo sapiens	1	0	0.0168071183163812	0	0	0	0
FIGTPYWMAP	0	0	0.0168071183163812	0.0168071183163812	0.0168071183163812	0	0	0	0	0	0	0	Homo sapiens	1	0	0.0168071183163812	0	0	0	0
FLSKRSLS	0	0	0.0336142366327624	0.0336142366327624	0	0	0.0336142366327624	0	0	0	0	0	Homo sapiens	1	0	0.0504213549491436	0	0	0	0
FNTFFS	0	0	0.0168071183163812	0.0168071183163812	0.0168071183163812	0	0	0	0	0	0	0	Homo sapiens	1	0	0.0168071183163812	0	0	0	0
FNTFFSE	0	0	0.0168071183163812	0.0168071183163812	0.0168071183163812	0	0	0	0	0	0	0	Homo sapiens	1	0	0.0168071183163812	0	0	0	0
FNTFFSET	0	0	0.0168071183163812	0.0168071183163812	0.0168071183163812	0	0	0	0	0	0	0	Homo sapiens	1	0	0.0168071183163812	0	0	0	0
FNTFFSETG	0	0	0.0168071183163812	0.0168071183163812	0.0168071183163812	0	0	0	0	0	0	0	Homo sapiens	1	0	0.0168071183163812	0	0	0	0
FNTFFSETGA	0	0	0.0168071183163812	0.0168071183163812	0.0168071183163812	0	0	0	0	0	0	0	Homo sapiens	1	0	0.0168071183163812	0	0	0	0
FSETGA	0	0	0.0168071183163812	0.0168071183163812	0.0168071183163812	0	0	0	0	0	0	0	Homo sapiens	1	0	0.0168071183163812	0	0	0	0
FSSDEE	0	0	0.0336142366327624	0.0336142366327624	0	0	0.0336142366327624	0	0	0	0	0	Homo sapiens	1	0	0.0336142366327624	0	0	0	0
FSTVKG	0	0	0.0168071183163812	0.0168071183163812	0.0168071183163812	0	0	0	0	0	0	0	Homo sapiens	1	0	0.0336142366327624	0.0168071183163812	0	0	0
FSTVKGV	0	0	0.0168071183163812	0.0168071183163812	0.0168071183163812	0	0	0	0	0	0	0	Homo sapiens	1	0	0.0336142366327624	0.0168071183163812	0	0	0
GAAAAG	0	0	0.0168071183163812	0	0.0168071183163812	0	0	0	0	0	0	0	Homo sapiens	1	0	0.0168071183163812	0.0168071183163812	0	0	0
GDDSFN	0	0	0.0168071183163812	0.0168071183163812	0.0168071183163812	0	0	0	0	0	0	0	Homo sapiens	1	0	0.0168071183163812	0	0	0	0
GDDSFNT	0	0	0.0168071183163812	0.0168071183163812	0.0168071183163812	0	0	0	0	0	0	0	Homo sapiens	1	0	0.0168071183163812	0	0	0	0
GDDSFNTF	0	0	0.0168071183163812	0.0168071183163812	0.0168071183163812	0	0	0	0	0	0	0	Homo sapiens	1	0	0.0168071183163812	0	0	0	0
GDDSFNTFF	0	0	0.0168071183163812	0.0168071183163812	0.0168071183163812	0	0	0	0	0	0	0	Homo sapiens	1	0	0.0168071183163812	0	0	0	0
GDDSFNTFFS	0	0	0.0168071183163812	0.0168071183163812	0.0168071183163812	0	0	0	0	0	0	0	Homo sapiens	1	0	0.0168071183163812	0	0	0	0
GDDSFNTFFSE	0	0	0.0168071183163812	0.0168071183163812	0.0168071183163812	0	0	0	0	0	0	0	Homo sapiens	1	0	0.0168071183163812	0	0	0	0
GDDSFNTFFSET	0	0	0.0168071183163812	0.0168071183163812	0.0168071183163812	0	0	0	0	0	0	0	Homo sapiens	1	0	0.0168071183163812	0	0	0	0
GDDSFNTFFSETG	0	0	0.0168071183163812	0.0168071183163812	0.0168071183163812	0	0	0	0	0	0	0	Homo sapiens	1	0	0.0168071183163812	0	0	0	0
GDDSFNTFFSETGA	0	0	0.0168071183163812	0.0168071183163812	0.0168071183163812	0	0	0	0	0	0	0	Homo sapiens	1	0	0.0168071183163812	0	0	0	0
GEEEEE	0	0.0168071183163812	0.0504213549491436	0.0336142366327624	0.0336142366327624	0.0336142366327624	0	0	0	0	0	0	Homo sapiens	1	0	0.0168071183163812	0.0168071183163812	0	0	0
GGDDSF	0	0	0.0168071183163812	0.0168071183163812	0.0168071183163812	0	0	0	0	0	0	0	Homo sapiens	1	0	0.0168071183163812	0	0	0	0
GGDDSFN	0	0	0.0168071183163812	0.0168071183163812	0.0168071183163812	0	0	0	0	0	0	0	Homo sapiens	1	0	0.0168071183163812	0	0	0	0
GGDDSFNT	0	0	0.0168071183163812	0.0168071183163812	0.0168071183163812	0	0	0	0	0	0	0	Homo sapiens	1	0	0.0168071183163812	0	0	0	0
GGDDSFNTF	0	0	0.0168071183163812	0.0168071183163812	0.0168071183163812	0	0	0	0	0	0	0	Homo sapiens	1	0	0.0168071183163812	0	0	0	0
GGDDSFNTFF	0	0	0.0168071183163812	0.0168071183163812	0.0168071183163812	0	0	0	0	0	0	0	Homo sapiens	1	0	0.0168071183163812	0	0	0	0
GGDDSFNTFFS	0	0	0.0168071183163812	0.0168071183163812	0.0168071183163812	0	0	0	0	0	0	0	Homo sapiens	1	0	0.0168071183163812	0	0	0	0
GGDDSFNTFFSE	0	0	0.0168071183163812	0.0168071183163812	0.0168071183163812	0	0	0	0	0	0	0	Homo sapiens	1	0	0.0168071183163812	0	0	0	0
GGDDSFNTFFSET	0	0	0.0168071183163812	0.0168071183163812	0.0168071183163812	0	0	0	0	0	0	0	Homo sapiens	1	0	0.0168071183163812	0	0	0	0
GGDDSFNTFFSETG	0	0	0.0168071183163812	0.0168071183163812	0.0168071183163812	0	0	0	0	0	0	0	Homo sapiens	1	0	0.0168071183163812	0	0	0	0
GGDDSFNTFFSETGA	0	0	0.0168071183163812	0.0168071183163812	0.0168071183163812	0	0	0	0	0	0	0	Homo sapiens	1	0	0.0168071183163812	0	0	0	0
GGGDDSF	0	0	0.0168071183163812	0.0168071183163812	0.0168071183163812	0	0	0	0	0	0	0	Homo sapiens	1	0	0.0168071183163812	0	0	0	0
GGGDDSFN	0	0	0.0168071183163812	0.0168071183163812	0.0168071183163812	0	0	0	0	0	0	0	Homo sapiens	1	0	0.0168071183163812	0	0	0	0
GGGDDSFNT	0	0	0.0168071183163812	0.0168071183163812	0.0168071183163812	0	0	0	0	0	0	0	Homo sapiens	1	0	0.0168071183163812	0	0	0	0
GGGDDSFNTF	0	0	0.0168071183163812	0.0168071183163812	0.0168071183163812	0	0	0	0	0	0	0	Homo sapiens	1	0	0.0168071183163812	0	0	0	0
GGGDDSFNTFF	0	0	0.0168071183163812	0.0168071183163812	0.0168071183163812	0	0	0	0	0	0	0	Homo sapiens	1	0	0.0168071183163812	0	0	0	0
GGGDDSFNTFFS	0	0	0.0168071183163812	0.0168071183163812	0.0168071183163812	0	0	0	0	0	0	0	Homo sapiens	1	0	0.0168071183163812	0	0	0	0
GGGDDSFNTFFSE	0	0	0.0168071183163812	0.0168071183163812	0.0168071183163812	0	0	0	0	0	0	0	Homo sapiens	1	0	0.0168071183163812	0	0	0	0
GGGDDSFNTFFSET	0	0	0.0168071183163812	0.0168071183163812	0.0168071183163812	0	0	0	0	0	0	0	Homo sapiens	1	0	0.0168071183163812	0	0	0	0
GGGDDSFNTFFSETG	0	0	0.0168071183163812	0.0168071183163812	0.0168071183163812	0	0	0	0	0	0	0	Homo sapiens	1	0	0.0168071183163812	0	0	0	0
GGGDDSFNTFFSETGA	0	0	0.0168071183163812	0.0168071183163812	0.0168071183163812	0	0	0	0	0	0	0	Homo sapiens	1	0	0.0168071183163812	0	0	0	0
GGLSPD	0	0	0.0168071183163812	0	0	0	0.0168071183163812	0	0	0	0	0	Homo sapiens	1	0	0.0504213549491436	0	0	0	0
GGSDEE	0	0	0.0168071183163812	0.0168071183163812	0.0168071183163812	0	0	0	0	0	0	0	Homo sapiens	1	0	0.0168071183163812	0	0	0	0
GKRPDY	0	0	0.0168071183163812	0.0168071183163812	0.0168071183163812	0.0168071183163812	0	0	0	0	0	0	Homo sapiens	1	0	0.0168071183163812	0	0	0	0
GKRPDYA	0	0	0.0168071183163812	0.0168071183163812	0.0168071183163812	0.0168071183163812	0	0	0	0	0	0	Homo sapiens	1	0	0.0168071183163812	0	0	0	0
GPPSPPA	0	0	0.0336142366327624	0.0336142366327624	0.0168071183163812	0.0168071183163812	0	0	0	0	0.0168071183163812	0.0168071183163812	Homo sapiens	1	0	0.0168071183163812	0	0	0	0
GRSPVS	0	0.0168071183163812	0.0336142366327624	0.0336142366327624	0	0.0168071183163812	0	0	0	0	0	0	Homo sapiens	1	0	0.0168071183163812	0	0	0	0
GSPVSS	0	0	0.0336142366327624	0	0.0336142366327624	0.0336142366327624	0	0	0	0	0	0	Homo sapiens	1	0	0.0504213549491436	0	0	0	0
GSRETS	0	0	0.0168071183163812	0	0.0168071183163812	0	0	0	0	0	0	0	Homo sapiens	1	0	0.0168071183163812	0	0	0	0
GTPYWM	0	0	0.0336142366327624	0.0336142366327624	0.0336142366327624	0.0168071183163812	0	0	0	0	0	0	Homo sapiens	1	0	0.0504213549491436	0	0	0	0
GVKRSA	0	0	0.0336142366327624	0.0336142366327624	0	0	0	0	0	0.0336142366327624	0	0	Homo sapiens	1	0	0.0336142366327624	0	0	0	0
GVKRSAS	0	0	0.0336142366327624	0.0336142366327624	0	0	0	0	0	0.0336142366327624	0	0	Homo sapiens	1	0	0.0336142366327624	0	0	0	0
HKRRSD	0	0	0.0168071183163812	0	0	0	0	0	0	0	0.0168071183163812	0.0168071183163812	Homo sapiens	1	0	0.0168071183163812	0	0	0	0
HLLNSP	0	0	0.0168071183163812	0.0168071183163812	0.0168071183163812	0	0	0	0	0	0	0	Homo sapiens	1	0	0.0168071183163812	0	0	0	0
HSFQKQ	0	0	0.0168071183163812	0	0	0	0	0	0	0	0.0168071183163812	0.0168071183163812	Homo sapiens	1	0	0.0336142366327624	0	0	0	0
HSRSRS	0	0	0.100842709898287	0.0168071183163812	0.100842709898287	0.0336142366327624	0	0	0	0	0	0	Homo sapiens	1	0	0.0672284732655248	0	0	0	0
IDSSDE	0	0	0.0504213549491436	0	0	0	0.0504213549491436	0	0	0	0	0	Homo sapiens	1	0	0.0504213549491436	0	0	0	0
IEQFST	0	0	0.0168071183163812	0.0168071183163812	0.0168071183163812	0	0	0	0	0	0	0	Homo sapiens	1	0	0.0336142366327624	0.0168071183163812	0	0	0
IEQFSTV	0	0	0.0168071183163812	0.0168071183163812	0.0168071183163812	0	0	0	0	0	0	0	Homo sapiens	1	0	0.0336142366327624	0.0168071183163812	0	0	0
IEQFSTVK	0	0	0.0168071183163812	0.0168071183163812	0.0168071183163812	0	0	0	0	0	0	0	Homo sapiens	1	0	0.0336142366327624	0.0168071183163812	0	0	0
IEQFSTVKG	0	0	0.0168071183163812	0.0168071183163812	0.0168071183163812	0	0	0	0	0	0	0	Homo sapiens	1	0	0.0336142366327624	0.0168071183163812	0	0	0
IEQFSTVKGV	0	0	0.0168071183163812	0.0168071183163812	0.0168071183163812	0	0	0	0	0	0	0	Homo sapiens	1	0	0.0336142366327624	0.0168071183163812	0	0	0
IGTPYW	0	0	0.0168071183163812	0.0168071183163812	0.0168071183163812	0	0	0	0	0	0	0	Homo sapiens	1	0	0.0168071183163812	0	0	0	0
IGTPYWM	0	0	0.0168071183163812	0.0168071183163812	0.0168071183163812	0	0	0	0	0	0	0	Homo sapiens	1	0	0.0168071183163812	0	0	0	0
IGTPYWMA	0	0	0.0168071183163812	0.0168071183163812	0.0168071183163812	0	0	0	0	0	0	0	Homo sapiens	1	0	0.0168071183163812	0	0	0	0
IGTPYWMAP	0	0	0.0168071183163812	0.0168071183163812	0.0168071183163812	0	0	0	0	0	0	0	Homo sapiens	1	0	0.0168071183163812	0	0	0	0
IPEDAI	0	0	0.0168071183163812	0.0168071183163812	0.0168071183163812	0.0168071183163812	0	0	0	0	0	0	Homo sapiens	1	0	0.0168071183163812	0	0	0	0
IRSRTP	0	0	0.0168071183163812	0	0	0.0168071183163812	0	0	0	0	0	0	Homo sapiens	1	0	0.0168071183163812	0	0	0	0
KDVLDI	0	0	0.0168071183163812	0.0168071183163812	0.0168071183163812	0	0	0	0	0	0	0	Homo sapiens	1	0	0.0336142366327624	0.0168071183163812	0	0	0
KDVLDIE	0	0	0.0168071183163812	0.0168071183163812	0.0168071183163812	0	0	0	0	0	0	0	Homo sapiens	1	0	0.0336142366327624	0.0168071183163812	0	0	0
KDVLDIEQ	0	0	0.0168071183163812	0.0168071183163812	0.0168071183163812	0	0	0	0	0	0	0	Homo sapiens	1	0	0.0336142366327624	0.0168071183163812	0	0	0
KDVLDIEQF	0	0	0.0168071183163812	0.0168071183163812	0.0168071183163812	0	0	0	0	0	0	0	Homo sapiens	1	0	0.0336142366327624	0.0168071183163812	0	0	0
KDVLDIEQFS	0	0	0.0168071183163812	0.0168071183163812	0.0168071183163812	0	0	0	0	0	0	0	Homo sapiens	1	0	0.0336142366327624	0.0168071183163812	0	0	0
KDVLDIEQFST	0	0	0.0168071183163812	0.0168071183163812	0.0168071183163812	0	0	0	0	0	0	0	Homo sapiens	1	0	0.0336142366327624	0.0168071183163812	0	0	0
KDVLDIEQFSTV	0	0	0.0168071183163812	0.0168071183163812	0.0168071183163812	0	0	0	0	0	0	0	Homo sapiens	1	0	0.0336142366327624	0.0168071183163812	0	0	0
KDVLDIEQFSTVK	0	0	0.0168071183163812	0.0168071183163812	0.0168071183163812	0	0	0	0	0	0	0	Homo sapiens	1	0	0.0336142366327624	0.0168071183163812	0	0	0
KDVLDIEQFSTVKG	0	0	0.0168071183163812	0.0168071183163812	0.0168071183163812	0	0	0	0	0	0	0	Homo sapiens	1	0	0.0336142366327624	0.0168071183163812	0	0	0
KDVLDIEQFSTVKGV	0	0	0.0168071183163812	0.0168071183163812	0.0168071183163812	0	0	0	0	0	0	0	Homo sapiens	1	0	0.0336142366327624	0.0168071183163812	0	0	0
KEREKE	0	0	0.0168071183163812	0.0168071183163812	0.0168071183163812	0.0168071183163812	0	0	0	0	0	0	Homo sapiens	1	0	0.0168071183163812	0	0	0	0
KGGGGG	0	0	0.0168071183163812	0.0168071183163812	0.0168071183163812	0.0168071183163812	0	0	0	0	0	0	Homo sapiens	1	0	0.0168071183163812	0	0	0	0
KGGGGGG	0	0	0.0168071183163812	0.0168071183163812	0.0168071183163812	0.0168071183163812	0	0	0	0	0	0	Homo sapiens	1	0	0.0168071183163812	0	0	0	0
KGGGGGGS	0	0	0.0168071183163812	0.0168071183163812	0.0168071183163812	0.0168071183163812	0	0	0	0	0	0	Homo sapiens	1	0	0.0168071183163812	0	0	0	0
KKLENS	0	0	0.0168071183163812	0.0168071183163812	0.0168071183163812	0	0	0	0	0	0	0	Homo sapiens	1	0	0.0168071183163812	0	0.0168071183163812	0	0
KPQDYK	0	0	0.0168071183163812	0.0168071183163812	0	0.0168071183163812	0	0	0	0	0	0	Homo sapiens	1	0	0.0168071183163812	0	0	0	0
KPQDYKK	0	0	0.0168071183163812	0.0168071183163812	0	0.0168071183163812	0	0	0	0	0	0	Homo sapiens	1	0	0.0168071183163812	0	0	0	0
KPQDYKKR	0	0	0.0168071183163812	0.0168071183163812	0	0.0168071183163812	0	0	0	0	0	0	Homo sapiens	1	0	0.0168071183163812	0	0	0	0
KPQDYKKRL	0	0	0.0168071183163812	0.0168071183163812	0	0.0168071183163812	0	0	0	0	0	0	Homo sapiens	1	0	0.0168071183163812	0	0	0	0
KPQDYKKRLS	0	0	0.0168071183163812	0.0168071183163812	0	0.0168071183163812	0	0	0	0	0	0	Homo sapiens	1	0	0.0168071183163812	0	0	0	0
KQFLIS	0	0	0.0336142366327624	0.0336142366327624	0.0336142366327624	0	0	0	0	0	0	0	Homo sapiens	1	0	0.0672284732655248	0	0	0	0
KQFLISP	0	0	0.0336142366327624	0.0336142366327624	0.0336142366327624	0	0	0	0	0	0	0	Homo sapiens	1	0	0.0672284732655248	0	0	0	0
KQFLISPP	0	0	0.0336142366327624	0.0336142366327624	0.0336142366327624	0	0	0	0	0	0	0	Homo sapiens	1	0	0.0672284732655248	0	0	0	0
KQFLISPPA	0	0	0.0336142366327624	0.0336142366327624	0.0336142366327624	0	0	0	0	0	0	0	Homo sapiens	1	0	0.0168071183163812	0	0	0	0
KQFLISPPAS	0	0	0.0336142366327624	0.0336142366327624	0.0336142366327624	0	0	0	0	0	0	0	Homo sapiens	1	0	0.0168071183163812	0	0	0	0
KQFLISPPASP	0	0	0.0336142366327624	0.0336142366327624	0.0336142366327624	0	0	0	0	0	0	0	Homo sapiens	1	0	0.0168071183163812	0	0	0	0
KQFLISPPASPP	0	0	0.0336142366327624	0.0336142366327624	0.0336142366327624	0	0	0	0	0	0	0	Homo sapiens	1	0	0.0168071183163812	0	0	0	0
KRPDYA	0	0	0.0336142366327624	0.0336142366327624	0.0336142366327624	0.0336142366327624	0	0	0	0	0	0	Homo sapiens	1	0	0.0336142366327624	0	0	0	0
KSLVGT	0	0	0.0168071183163812	0.0168071183163812	0.0168071183163812	0.0168071183163812	0	0	0	0	0	0	Homo sapiens	1	0	0.0336142366327624	0	0	0	0
KSLVGTP	0	0	0.0168071183163812	0.0168071183163812	0.0168071183163812	0.0168071183163812	0	0	0	0	0	0	Homo sapiens	1	0	0.0336142366327624	0	0	0	0
KSLVGTPY	0	0	0.0168071183163812	0.0168071183163812	0.0168071183163812	0.0168071183163812	0	0	0	0	0	0	Homo sapiens	1	0	0.0336142366327624	0	0	0	0
KSLVGTPYW	0	0	0.0168071183163812	0.0168071183163812	0.0168071183163812	0.0168071183163812	0	0	0	0	0	0	Homo sapiens	1	0	0.0336142366327624	0	0	0	0
KSLVGTPYWM	0	0	0.0168071183163812	0.0168071183163812	0.0168071183163812	0.0168071183163812	0	0	0	0	0	0	Homo sapiens	1	0	0.0336142366327624	0	0	0	0
KSPPLSP	0	0	0.0336142366327624	0.0336142366327624	0.0336142366327624	0	0	0	0	0	0	0	Homo sapiens	1	0	0.0168071183163812	0	0	0	0
KSPTAA	0	0	0.0504213549491436	0.0504213549491436	0.0168071183163812	0.0168071183163812	0	0	0	0	0.0336142366327624	0.0168071183163812	Homo sapiens	1	0	0.0168071183163812	0	0	0	0
KSPTAA	0	0	0.0504213549491436	0.0504213549491436	0.0168071183163812	0.0168071183163812	0	0	0	0	0.0336142366327624	0.0168071183163812	Homo sapiens	1	0	0.0168071183163812	0	0	0	0
KSVKLS	0	0	0.0168071183163812	0.0168071183163812	0	0	0.0168071183163812	0	0	0	0	0	Homo sapiens	1	0	0.0168071183163812	0	0	0	0
KVSDDD	0	0	0.0168071183163812	0.0168071183163812	0.0168071183163812	0	0	0	0	0	0	0	Homo sapiens	1	0	0.0168071183163812	0	0	0	0
LDIEQF	0	0	0.0168071183163812	0.0168071183163812	0.0168071183163812	0	0	0	0	0	0	0	Homo sapiens	1	0	0.0336142366327624	0.0168071183163812	0	0	0
LDIEQFS	0	0	0.0168071183163812	0.0168071183163812	0.0168071183163812	0	0	0	0	0	0	0	Homo sapiens	1	0	0.0336142366327624	0.0168071183163812	0	0	0
LDIEQFST	0	0	0.0168071183163812	0.0168071183163812	0.0168071183163812	0	0	0	0	0	0	0	Homo sapiens	1	0	0.0336142366327624	0.0168071183163812	0	0	0
LDIEQFSTV	0	0	0.0168071183163812	0.0168071183163812	0.0168071183163812	0	0	0	0	0	0	0	Homo sapiens	1	0	0.0336142366327624	0.0168071183163812	0	0	0
LDIEQFSTVK	0	0	0.0168071183163812	0.0168071183163812	0.0168071183163812	0	0	0	0	0	0	0	Homo sapiens	1	0	0.0336142366327624	0.0168071183163812	0	0	0
LDIEQFSTVKG	0	0	0.0168071183163812	0.0168071183163812	0.0168071183163812	0	0	0	0	0	0	0	Homo sapiens	1	0	0.0336142366327624	0.0168071183163812	0	0	0
LDIEQFSTVKGV	0	0	0.0168071183163812	0.0168071183163812	0.0168071183163812	0	0	0	0	0	0	0	Homo sapiens	1	0	0.0336142366327624	0.0168071183163812	0	0	0
LGEKLS	0	0	0.0168071183163812	0	0.0168071183163812	0.0168071183163812	0	0	0	0	0	0	Homo sapiens	1	0	0.0504213549491436	0	0	0	0
LGEKLSP	0	0	0.0168071183163812	0	0.0168071183163812	0	0	0	0	0	0	0	Homo sapiens	1	0	0.0504213549491436	0	0	0	0
LLNSPT	0	0	0.0168071183163812	0.0168071183163812	0	0	0.0168071183163812	0	0	0	0	0	Homo sapiens	1	0	0.0168071183163812	0	0	0	0
LRSSSP	0	0	0.0504213549491436	0	0.0504213549491436	0	0	0	0	0	0	0	Homo sapiens	1	0	0.0168071183163812	0	0	0	0
LSDEEA	0.0168071183163812	0	0.0336142366327624	0	0.0168071183163812	0.0168071183163812	0	0	0	0	0	0	Homo sapiens	1	0	0.0168071183163812	0	0	0	0
LSESQL	0	0	0.0168071183163812	0.0168071183163812	0.0168071183163812	0	0	0	0	0	0	0	Homo sapiens	1	0	0.0504213549491436	0	0	0	0
LSFRRS	0	0	0.0168071183163812	0.0168071183163812	0.0168071183163812	0	0	0	0	0	0	0	Homo sapiens	1	0	0.0504213549491436	0	0	0	0
LSKRSLS	0	0	0.0336142366327624	0.0336142366327624	0	0	0.0336142366327624	0	0	0	0	0	Homo sapiens	1	0	0.0504213549491436	0	0	0	0
LSPVGT	0	0	0.0336142366327624	0.0336142366327624	0.0336142366327624	0	0	0	0	0	0	0	Homo sapiens	1	0	0.0168071183163812	0	0	0	0
LVGTPY	0	0	0.0168071183163812	0.0168071183163812	0.0168071183163812	0.0168071183163812	0	0	0	0	0	0	Homo sapiens	1	0	0.0336142366327624	0	0	0	0
LVGTPYW	0	0	0.0168071183163812	0.0168071183163812	0.0168071183163812	0.0168071183163812	0	0	0	0	0	0	Homo sapiens	1	0	0.0336142366327624	0	0	0	0
LVGTPYWM	0	0	0.0168071183163812	0.0168071183163812	0.0168071183163812	0.0168071183163812	0	0	0	0	0	0	Homo sapiens	1	0	0.0336142366327624	0	0	0	0
NDSDSE	0	0	0.0504213549491436	0.0336142366327624	0	0	0.0504213549491436	0	0	0	0	0	Homo sapiens	1	0	0.0672284732655248	0	0	0	0
NTFFSE	0	0	0.0168071183163812	0.0168071183163812	0.0168071183163812	0	0	0	0	0	0	0	Homo sapiens	1	0	0.0168071183163812	0	0	0	0
NTFFSET	0	0	0.0168071183163812	0.0168071183163812	0.0168071183163812	0	0	0	0	0	0	0	Homo sapiens	1	0	0.0168071183163812	0	0	0	0
NTFFSETG	0	0	0.0168071183163812	0.0168071183163812	0.0168071183163812	0	0	0	0	0	0	0	Homo sapiens	1	0	0.0168071183163812	0	0	0	0
NTFFSETGA	0	0	0.0168071183163812	0.0168071183163812	0.0168071183163812	0	0	0	0	0	0	0	Homo sapiens	1	0	0.0168071183163812	0	0	0	0
PAPRGSG	0	0	0.0168071183163812	0.0168071183163812	0	0	0.0168071183163812	0	0	0	0	0	Homo sapiens	1	0	0.0168071183163812	0	0	0	0
PASPAL	0	0	0.0168071183163812	0.0168071183163812	0	0	0	0	0	0	0.0168071183163812	0.0168071183163812	Homo sapiens	1	0	0.0672284732655248	0	0	0	0
PKQRRS	0	0	0.0168071183163812	0.0168071183163812	0	0.0168071183163812	0	0	0	0	0	0	Homo sapiens	1	0	0.0672284732655248	0	0	0	0
PKSPLE	0	0	0.0336142366327624	0	0.0336142366327624	0	0	0	0	0	0	0	Homo sapiens	1	0	0.0504213549491436	0	0	0	0
PLRSPP	0	0	0.0336142366327624	0.0336142366327624	0	0	0	0	0	0	0.0336142366327624	0.0168071183163812	Homo sapiens	1	0	0.0336142366327624	0	0	0	0
PLRSPP	0	0	0.0336142366327624	0.0336142366327624	0	0	0	0	0	0	0.0336142366327624	0.0168071183163812	Homo sapiens	1	0	0.0336142366327624	0	0	0	0
PQDYKK	0	0	0.0168071183163812	0.0168071183163812	0	0.0168071183163812	0	0	0	0	0	0	Homo sapiens	1	0	0.0168071183163812	0	0	0	0
PQDYKKR	0	0	0.0168071183163812	0.0168071183163812	0	0.0168071183163812	0	0	0	0	0	0	Homo sapiens	1	0	0.0168071183163812	0	0	0	0
PQDYKKRL	0	0	0.0168071183163812	0.0168071183163812	0	0.0168071183163812	0	0	0	0	0	0	Homo sapiens	1	0	0.0168071183163812	0	0	0	0
PQDYKKRLS	0	0	0.0168071183163812	0.0168071183163812	0	0.0168071183163812	0	0	0	0	0	0	Homo sapiens	1	0	0.0168071183163812	0	0	0	0
PSPPSP	0	0	0.084035591581906	0	0	0.0504213549491436	0.0336142366327624	0	0	0	0	0	Homo sapiens	1	0	0.117649828214668	0	0.0336142366327624	0	0
QASPPL	0	0	0.0168071183163812	0.0168071183163812	0.0168071183163812	0	0	0	0	0	0	0	Homo sapiens	1	0	0.0168071183163812	0	0	0	0
QDYKKR	0	0	0.0168071183163812	0.0168071183163812	0	0.0168071183163812	0	0	0	0	0	0	Homo sapiens	1	0	0.0168071183163812	0	0	0	0
QDYKKRL	0	0	0.0168071183163812	0.0168071183163812	0	0.0168071183163812	0	0	0	0	0	0	Homo sapiens	1	0	0.0168071183163812	0	0	0	0
QDYKKRLS	0	0	0.0168071183163812	0.0168071183163812	0	0.0168071183163812	0	0	0	0	0	0	Homo sapiens	1	0	0.0168071183163812	0	0	0	0
QEESEEEE	0	0	0.0168071183163812	0	0	0	0.0168071183163812	0	0	0	0	0	Homo sapiens	1	0	0.0168071183163812	0	0	0	0
QFLISP	0	0	0.0336142366327624	0.0336142366327624	0.0336142366327624	0	0	0	0	0	0	0	Homo sapiens	1	0	0.0672284732655248	0	0	0	0
QFLISPP	0	0	0.0336142366327624	0.0336142366327624	0.0336142366327624	0	0	0	0	0	0	0	Homo sapiens	1	0	0.0672284732655248	0	0	0	0
QFLISPPA	0	0	0.0336142366327624	0.0336142366327624	0.0336142366327624	0	0	0	0	0	0	0	Homo sapiens	1	0	0.0168071183163812	0	0	0	0
QFLISPPAS	0	0	0.0336142366327624	0.0336142366327624	0.0336142366327624	0	0	0	0	0	0	0	Homo sapiens	1	0	0.0168071183163812	0	0	0	0
QFLISPPASP	0	0	0.0336142366327624	0.0336142366327624	0.0336142366327624	0	0	0	0	0	0	0	Homo sapiens	1	0	0.0168071183163812	0	0	0	0
QFLISPPASPP	0	0	0.0336142366327624	0.0336142366327624	0.0336142366327624	0	0	0	0	0	0	0	Homo sapiens	1	0	0.0168071183163812	0	0	0	0
QFSTVK	0	0	0.0168071183163812	0.0168071183163812	0.0168071183163812	0	0	0	0	0	0	0	Homo sapiens	1	0	0.0336142366327624	0.0168071183163812	0	0	0
QFSTVKG	0	0	0.0168071183163812	0.0168071183163812	0.0168071183163812	0	0	0	0	0	0	0	Homo sapiens	1	0	0.0336142366327624	0.0168071183163812	0	0	0
QFSTVKGV	0	0	0.0168071183163812	0.0168071183163812	0.0168071183163812	0	0	0	0	0	0	0	Homo sapiens	1	0	0.0336142366327624	0.0168071183163812	0	0	0
QLEPVA	0	0	0.0168071183163812	0	0.0168071183163812	0.0168071183163812	0	0	0	0	0	0	Homo sapiens	1	0	0.0168071183163812	0	0	0	0
QPERGS	0	0	0.0168071183163812	0.0168071183163812	0.0168071183163812	0	0	0	0	0	0	0	Homo sapiens	1	0	0.0336142366327624	0	0	0	0
QRRRSL	0	0	0.0168071183163812	0	0	0	0	0	0	0	0.0168071183163812	0.0168071183163812	Homo sapiens	1	0	0.0168071183163812	0	0	0	0
RAILGS	0	0	0.0168071183163812	0.0168071183163812	0	0	0.0168071183163812	0	0	0	0	0	Homo sapiens	1	0	0.0168071183163812	0	0	0	0
RDGGSG	0	0	0.0336142366327624	0.0336142366327624	0.0168071183163812	0.0336142366327624	0	0	0	0	0	0	Homo sapiens	1	0	0.0336142366327624	0	0	0	0
RESSPL	0	0	0.0672284732655248	0.0504213549491436	0	0	0	0	0	0	0.0672284732655248	0.0336142366327624	Homo sapiens	1	0	0.0672284732655248	0	0	0	0
RESSPL	0	0	0.0672284732655248	0.0504213549491436	0	0	0	0	0	0	0.0672284732655248	0.0336142366327624	Homo sapiens	1	0	0.0672284732655248	0	0	0	0
RKGRGF	0	0	0.0168071183163812	0.0168071183163812	0.0168071183163812	0	0	0	0	0	0	0	Homo sapiens	1	0	0.0168071183163812	0	0	0	0
RKGRGFG	0	0	0.0168071183163812	0.0168071183163812	0.0168071183163812	0	0	0	0	0	0	0	Homo sapiens	1	0	0.0168071183163812	0	0	0	0
RKGRGFGS	0	0	0.0168071183163812	0.0168071183163812	0.0168071183163812	0	0	0	0	0	0	0	Homo sapiens	1	0	0.0168071183163812	0	0	0	0
RKSLVG	0	0	0.0168071183163812	0.0168071183163812	0.0168071183163812	0.0168071183163812	0	0	0	0	0	0	Homo sapiens	1	0	0.0336142366327624	0	0	0	0
RKSLVGT	0	0	0.0168071183163812	0.0168071183163812	0.0168071183163812	0.0168071183163812	0	0	0	0	0	0	Homo sapiens	1	0	0.0336142366327624	0	0	0	0
RKSLVGTP	0	0	0.0168071183163812	0.0168071183163812	0.0168071183163812	0.0168071183163812	0	0	0	0	0	0	Homo sapiens	1	0	0.0336142366327624	0	0	0	0
RKSLVGTPY	0	0	0.0168071183163812	0.0168071183163812	0.0168071183163812	0.0168071183163812	0	0	0	0	0	0	Homo sapiens	1	0	0.0336142366327624	0	0	0	0
RKSLVGTPYW	0	0	0.0168071183163812	0.0168071183163812	0.0168071183163812	0.0168071183163812	0	0	0	0	0	0	Homo sapiens	1	0	0.0336142366327624	0	0	0	0
RKSLVGTPYWM	0	0	0.0168071183163812	0.0168071183163812	0.0168071183163812	0.0168071183163812	0	0	0	0	0	0	Homo sapiens	1	0	0.0336142366327624	0	0	0	0
RRRYSD	0	0	0.0336142366327624	0.0336142366327624	0.0168071183163812	0.0168071183163812	0.0168071183163812	0.0168071183163812	0	0	0	0	Homo sapiens	1	0	0.0336142366327624	0	0	0	0
RRRYSDF	0	0	0.0336142366327624	0.0336142366327624	0.0168071183163812	0.0168071183163812	0.0168071183163812	0.0168071183163812	0	0	0	0	Homo sapiens	1	0	0.0336142366327624	0	0	0	0
RRRYSDFE	0	0	0.0336142366327624	0.0336142366327624	0.0168071183163812	0.0168071183163812	0.0168071183163812	0.0168071183163812	0	0	0	0	Homo sapiens	1	0	0.0336142366327624	0	0	0	0
RRRYSDFEWLR	0	0	0.0168071183163812	0.0168071183163812	0.0168071183163812	0.0168071183163812	0	0	0	0	0	0	Homo sapiens	1	0	0.0168071183163812	0	0	0	0
RRYSDF	0	0	0.0336142366327624	0.0336142366327624	0.0168071183163812	0.0168071183163812	0.0168071183163812	0.0168071183163812	0	0	0	0	Homo sapiens	1	0	0.0336142366327624	0	0	0	0
RRYSDFE	0	0	0.0336142366327624	0.0336142366327624	0.0168071183163812	0.0168071183163812	0.0168071183163812	0.0168071183163812	0	0	0	0	Homo sapiens	1	0	0.0336142366327624	0	0	0	0
RRYSDFEWLR	0	0	0.0168071183163812	0.0168071183163812	0.0168071183163812	0.0168071183163812	0	0	0	0	0	0	Homo sapiens	1	0	0.0168071183163812	0	0	0	0
RSASPY	0	0	0.0336142366327624	0.0336142366327624	0.0336142366327624	0.0336142366327624	0	0	0	0	0	0	Homo sapiens	1	0	0.0336142366327624	0	0	0	0
RSPSPR	0.0504213549491436	0.0504213549491436	0.084035591581906	0.0504213549491436	0.0336142366327624	0	0	0	0	0	0	0	Homo sapiens	1	0	0.0504213549491436	0.0336142366327624	0	0	0
RSRSRSRSR	0.0168071183163812	0.0168071183163812	0.0336142366327624	0.0336142366327624	0.0168071183163812	0.0168071183163812	0	0	0	0	0	0	Homo sapiens	1	0	0.0504213549491436	0	0	0	0
RSRSRT	0	0	0.0168071183163812	0.0168071183163812	0.0168071183163812	0	0	0	0	0	0	0	Homo sapiens	1	0	0.268913893062099	0.0504213549491436	0	0	0
RSRTPS	0	0	0.0168071183163812	0	0	0.0168071183163812	0	0	0	0	0	0	Homo sapiens	1	0	0.0672284732655248	0	0	0	0
RYSDFE	0	0	0.0336142366327624	0.0336142366327624	0.0168071183163812	0.0168071183163812	0.0168071183163812	0.0168071183163812	0	0	0	0	Homo sapiens	1	0	0.0336142366327624	0	0	0	0
RYSDFEWLR	0	0	0.0168071183163812	0.0168071183163812	0.0168071183163812	0.0168071183163812	0	0	0	0	0	0	Homo sapiens	1	0	0.0168071183163812	0	0	0	0
SAASGS	0	0	0.0168071183163812	0.0168071183163812	0	0	0	0	0	0	0.0168071183163812	0.0168071183163812	Homo sapiens	1	0	0.0336142366327624	0	0	0	0
SDAEED	0.0168071183163812	0	0.0336142366327624	0.0336142366327624	0	0	0.0168071183163812	0.0168071183163812	0	0	0	0	Homo sapiens	1	0	0.0336142366327624	0	0	0	0
SDEEEDE	0	0	0.0168071183163812	0	0.0168071183163812	0	0	0	0	0	0	0	Homo sapiens	1	0	0.0168071183163812	0	0	0	0
SDFEWLR	0	0	0.0168071183163812	0.0168071183163812	0.0168071183163812	0.0168071183163812	0	0	0	0	0	0	Homo sapiens	1	0	0.0168071183163812	0	0	0	0
SDGLDK	0	0	0.0168071183163812	0.0168071183163812	0.0168071183163812	0	0	0	0	0	0	0	Homo sapiens	1	0	0.0168071183163812	0	0	0	0
SDLDTD	0.0168071183163812	0	0.0504213549491436	0	0	0	0.0336142366327624	0	0	0	0	0	Homo sapiens	1	0	0.0168071183163812	0	0	0	0
SDNDDE	0	0	0.0336142366327624	0.0168071183163812	0	0.0336142366327624	0	0	0	0	0	0	Homo sapiens	1	0	0.0336142366327624	0	0	0	0
SDSDTE	0	0	0.0336142366327624	0.0336142366327624	0	0	0	0	0	0	0.0336142366327624	0.0336142366327624	Homo sapiens	1	0	0.084035591581906	0	0	0	0
SDSEIE	0	0	0.0504213549491436	0.0336142366327624	0	0	0	0.0504213549491436	0	0	0	0	Homo sapiens	1	0	0.0336142366327624	0.0168071183163812	0.0168071183163812	0	0
SEDEAS	0	0	0.0504213549491436	0.0336142366327624	0	0	0	0	0.0168071183163812	0	0.0336142366327624	0.0336142366327624	Homo sapiens	1	0	0.0168071183163812	0	0	0	0
SEEEQS	0	0	0.0168071183163812	0	0	0	0.0168071183163812	0	0	0	0	0	Homo sapiens	1	0	0.0168071183163812	0	0	0	0
SESESD	0	0	0.0504213549491436	0	0.0504213549491436	0	0	0	0	0	0	0	Homo sapiens	1	0	0.084035591581906	0.0672284732655248	0.0168071183163812	0	0
SESESSL	0	0	0.0504213549491436	0.0336142366327624	0.0504213549491436	0	0	0	0	0	0	0	Homo sapiens	1	0	0.0168071183163812	0	0	0	0
SFIGTP	0	0	0.0168071183163812	0.0168071183163812	0.0168071183163812	0	0	0	0	0	0	0	Homo sapiens	1	0	0.0168071183163812	0	0	0	0
SFIGTPY	0	0	0.0168071183163812	0.0168071183163812	0.0168071183163812	0	0	0	0	0	0	0	Homo sapiens	1	0	0.0168071183163812	0	0	0	0
SFIGTPYW	0	0	0.0168071183163812	0.0168071183163812	0.0168071183163812	0	0	0	0	0	0	0	Homo sapiens	1	0	0.0168071183163812	0	0	0	0
SFIGTPYWM	0	0	0.0168071183163812	0.0168071183163812	0.0168071183163812	0	0	0	0	0	0	0	Homo sapiens	1	0	0.0168071183163812	0	0	0	0
SFIGTPYWMA	0	0	0.0168071183163812	0.0168071183163812	0.0168071183163812	0	0	0	0	0	0	0	Homo sapiens	1	0	0.0168071183163812	0	0	0	0
SFIGTPYWMAP	0	0	0.0168071183163812	0.0168071183163812	0.0168071183163812	0	0	0	0	0	0	0	Homo sapiens	1	0	0.0168071183163812	0	0	0	0
SFNTFF	0	0	0.0168071183163812	0.0168071183163812	0.0168071183163812	0	0	0	0	0	0	0	Homo sapiens	1	0	0.0168071183163812	0	0	0	0
SFNTFFS	0	0	0.0168071183163812	0.0168071183163812	0.0168071183163812	0	0	0	0	0	0	0	Homo sapiens	1	0	0.0168071183163812	0	0	0	0
SFNTFFSE	0	0	0.0168071183163812	0.0168071183163812	0.0168071183163812	0	0	0	0	0	0	0	Homo sapiens	1	0	0.0168071183163812	0	0	0	0
SFNTFFSET	0	0	0.0168071183163812	0.0168071183163812	0.0168071183163812	0	0	0	0	0	0	0	Homo sapiens	1	0	0.0168071183163812	0	0	0	0
SFNTFFSETG	0	0	0.0168071183163812	0.0168071183163812	0.0168071183163812	0	0	0	0	0	0	0	Homo sapiens	1	0	0.0168071183163812	0	0	0	0
SFNTFFSETGA	0	0	0.0168071183163812	0.0168071183163812	0.0168071183163812	0	0	0	0	0	0	0	Homo sapiens	1	0	0.0168071183163812	0	0	0	0
SGAPGS	0	0	0.0168071183163812	0	0.0168071183163812	0.0168071183163812	0	0	0	0	0	0	Homo sapiens	1	0	0.0168071183163812	0	0	0	0
SGSENE	0	0	0.0336142366327624	0.0336142366327624	0	0.0336142366327624	0	0	0	0	0	0	Homo sapiens	1	0	0.0336142366327624	0	0	0	0
SISPST	0	0	0.0672284732655248	0.0504213549491436	0	0.0672284732655248	0	0	0	0	0	0	Homo sapiens	1	0	0.0336142366327624	0	0	0	0
SKRSLS	0	0	0.0336142366327624	0.0336142366327624	0	0	0.0336142366327624	0	0	0	0	0	Homo sapiens	1	0	0.0504213549491436	0	0	0	0
SLDSDE	0	0	0.0504213549491436	0.0504213549491436	0.0504213549491436	0.0504213549491436	0	0	0	0	0	0	Homo sapiens	1	0	0.084035591581906	0	0.0168071183163812	0	0
SLVGTP	0	0	0.0168071183163812	0.0168071183163812	0.0168071183163812	0.0168071183163812	0	0	0	0	0	0	Homo sapiens	1	0	0.0336142366327624	0	0	0	0
SLVGTPY	0	0	0.0168071183163812	0.0168071183163812	0.0168071183163812	0.0168071183163812	0	0	0	0	0	0	Homo sapiens	1	0	0.0336142366327624	0	0	0	0
SLVGTPYW	0	0	0.0168071183163812	0.0168071183163812	0.0168071183163812	0.0168071183163812	0	0	0	0	0	0	Homo sapiens	1	0	0.0336142366327624	0	0	0	0
SLVGTPYWM	0	0	0.0168071183163812	0.0168071183163812	0.0168071183163812	0.0168071183163812	0	0	0	0	0	0	Homo sapiens	1	0	0.0336142366327624	0	0	0	0
SPAKKP	0	0	0.0168071183163812	0	0	0	0.0168071183163812	0	0	0	0	0	Homo sapiens	1	0	0.0336142366327624	0	0	0	0
SPALAS	0	0	0.0168071183163812	0	0	0.0168071183163812	0	0	0	0	0	0	Homo sapiens	1	0	0.0168071183163812	0	0	0	0
SPASPK	0	0	0.084035591581906	0.0336142366327624	0.0168071183163812	0.0672284732655248	0.0168071183163812	0	0	0	0	0	Homo sapiens	1	0	0.0336142366327624	0	0	0	0
SPEERR	0	0	0.0168071183163812	0	0	0.0168071183163812	0	0	0	0	0	0	Homo sapiens	1	0	0.0336142366327624	0	0	0	0
SPEQLA	0	0	0.0168071183163812	0.0168071183163812	0	0	0.0168071183163812	0	0	0	0	0	Homo sapiens	1	0	0.0336142366327624	0	0	0	0
SPKSPL	0	0	0.0336142366327624	0	0.0336142366327624	0	0	0	0	0	0	0	Homo sapiens	1	0	0.0504213549491436	0	0	0	0
SPKSPLE	0	0	0.0336142366327624	0	0.0336142366327624	0	0	0	0	0	0	0	Homo sapiens	1	0	0.0504213549491436	0	0	0	0
SPLEEE	0	0	0.0168071183163812	0	0	0	0.0168071183163812	0	0	0	0	0	Homo sapiens	1	0	0.0168071183163812	0	0	0	0
SPPASP	0	0	0.0672284732655248	0.0672284732655248	0.0336142366327624	0	0.0336142366327624	0	0	0	0	0	Homo sapiens	1	0	0.084035591581906	0.0336142366327624	0.0336142366327624	0.0168071183163812	0
SPPKPT	0	0	0.0336142366327624	0.0336142366327624	0	0	0	0	0	0	0.0336142366327624	0.0168071183163812	Homo sapiens	1	0	0.0336142366327624	0	0.0168071183163812	0	0
SPPKPT	0	0	0.0336142366327624	0.0336142366327624	0	0	0	0	0	0	0.0336142366327624	0.0168071183163812	Homo sapiens	1	0	0.0336142366327624	0	0.0168071183163812	0	0
SPPSSG	0	0	0.0168071183163812	0.0168071183163812	0.0168071183163812	0.0168071183163812	0	0	0	0	0	0	Homo sapiens	1	0	0.0168071183163812	0	0	0.0168071183163812	0
SPRRLS	0	0	0.0672284732655248	0	0	0	0.0672284732655248	0	0	0	0	0	Homo sapiens	1	0	0.084035591581906	0	0	0	0
SPRSLQ	0	0	0.0168071183163812	0.0168071183163812	0	0	0.0168071183163812	0	0	0	0	0	Homo sapiens	1	0	0.0168071183163812	0	0	0	0
SPSKSP	0	0	0.084035591581906	0.0504213549491436	0.0336142366327624	0.084035591581906	0	0	0	0	0	0	Homo sapiens	1	0	0.117649828214668	0.0504213549491436	0	0	0
SPTAGA	0	0	0.0168071183163812	0	0	0	0	0	0	0	0.0168071183163812	0.0168071183163812	Homo sapiens	1	0	0.0504213549491436	0	0	0	0
SPTPVP	0	0	0.0168071183163812	0	0.0168071183163812	0	0	0	0	0	0	0	Homo sapiens	1	0	0.0168071183163812	0	0	0	0
SPTRGI	0	0	0.0336142366327624	0.0336142366327624	0	0	0.0336142366327624	0	0	0	0	0	Homo sapiens	1	0	0.0168071183163812	0	0	0	0
SRSGSS	0	0	0.0168071183163812	0	0	0	0.0168071183163812	0	0	0	0	0	Homo sapiens	1	0	0.0168071183163812	0	0	0.0168071183163812	0
SRSRSRT	0	0	0.0168071183163812	0.0168071183163812	0.0168071183163812	0	0	0	0	0	0	0	Homo sapiens	1	0	0.0168071183163812	0	0	0	0
SRSSTP	0	0	0.0168071183163812	0	0	0	0.0168071183163812	0	0	0	0	0	Homo sapiens	1	0	0.0336142366327624	0.0504213549491436	0	0	0
SSDDEPL	0	0	0.0504213549491436	0.0504213549491436	0.0504213549491436	0.0504213549491436	0	0	0	0	0	0	Homo sapiens	1	0	0.0504213549491436	0	0	0	0
SSDDEQ	0.0168071183163812	0	0.0504213549491436	0	0.0336142366327624	0	0	0	0	0	0	0	Homo sapiens	1	0	0.0168071183163812	0	0	0	0
SSDLDT	0	0	0.0504213549491436	0	0.0168071183163812	0.0504213549491436	0	0	0	0	0	0	Homo sapiens	1	0	0.0168071183163812	0	0	0	0
SSDTEQ	0	0	0.0168071183163812	0	0.0168071183163812	0.0168071183163812	0	0	0	0	0	0	Homo sapiens	1	0	0.0504213549491436	0	0	0	0
SSGSGS	0	0	0.084035591581906	0	0.0168071183163812	0.084035591581906	0	0	0	0	0	0	Homo sapiens	1	0	0.117649828214668	0	0	0	0
SSPASP	0	0	0.0336142366327624	0	0	0	0.0336142366327624	0.0168071183163812	0	0	0	0	Homo sapiens	1	0	0.0336142366327624	0	0	0.0336142366327624	0
SSSGSD	0.0168071183163812	0	0.0336142366327624	0	0	0	0	0.0168071183163812	0	0	0	0	Homo sapiens	1	0	0.0504213549491436	0	0.0168071183163812	0	0
STSDGR	0	0	0.0168071183163812	0.0168071183163812	0	0	0.0168071183163812	0	0	0	0	0	Homo sapiens	1	0	0.0336142366327624	0	0	0	0
STVKGV	0	0	0.0168071183163812	0.0168071183163812	0.0168071183163812	0	0	0	0	0	0	0	Homo sapiens	1	0	0.0336142366327624	0.0168071183163812	0	0	0
SVKLSS	0	0	0.0168071183163812	0.0168071183163812	0	0	0.0168071183163812	0	0	0	0	0	Homo sapiens	1	0	0.0168071183163812	0	0	0	0
TFFSET	0	0	0.0168071183163812	0.0168071183163812	0.0168071183163812	0	0	0	0	0	0	0	Homo sapiens	1	0	0.0168071183163812	0	0	0	0
TFFSETG	0	0	0.0168071183163812	0.0168071183163812	0.0168071183163812	0	0	0	0	0	0	0	Homo sapiens	1	0	0.0168071183163812	0	0	0	0
TFFSETGA	0	0	0.0168071183163812	0.0168071183163812	0.0168071183163812	0	0	0	0	0	0	0	Homo sapiens	1	0	0.0168071183163812	0	0	0	0
TGPNSP	0	0	0.0168071183163812	0	0	0	0	0	0	0	0.0168071183163812	0.0168071183163812	Homo sapiens	1	0	0.0168071183163812	0	0	0	0
TPPPPP	0	0	0.0168071183163812	0.0168071183163812	0	0.0168071183163812	0	0	0	0	0	0	Homo sapiens	1	0	0.0168071183163812	0	0	0	0
TPSPPPP	0	0	0.0168071183163812	0.0168071183163812	0.0168071183163812	0.0168071183163812	0	0	0	0	0	0	Homo sapiens	1	0	0.0168071183163812	0	0	0	0
VASPAK	0	0	0.0168071183163812	0	0.0168071183163812	0	0	0	0	0	0	0	Homo sapiens	1	0	0.0168071183163812	0	0	0	0
VDAASP	0	0	0.0168071183163812	0	0.0168071183163812	0	0	0	0	0	0	0	Homo sapiens	1	0	0.0168071183163812	0	0	0	0
VEEPEE	0	0	0.0168071183163812	0.0168071183163812	0.0168071183163812	0	0	0	0	0	0	0	Homo sapiens	1	0	0.0168071183163812	0	0	0	0
VGTPYW	0	0	0.0168071183163812	0.0168071183163812	0.0168071183163812	0.0168071183163812	0	0	0	0	0	0	Homo sapiens	1	0	0.0336142366327624	0	0	0	0
VGTPYWM	0	0	0.0168071183163812	0.0168071183163812	0.0168071183163812	0.0168071183163812	0	0	0	0	0	0	Homo sapiens	1	0	0.0336142366327624	0	0	0	0
VKRSAS	0	0	0.0336142366327624	0.0336142366327624	0	0	0	0	0	0.0336142366327624	0	0	Homo sapiens	1	0	0.0336142366327624	0	0	0	0
VLDIEQ	0	0	0.0168071183163812	0.0168071183163812	0.0168071183163812	0	0	0	0	0	0	0	Homo sapiens	1	0	0.0336142366327624	0.0168071183163812	0	0	0
VLDIEQF	0	0	0.0168071183163812	0.0168071183163812	0.0168071183163812	0	0	0	0	0	0	0	Homo sapiens	1	0	0.0336142366327624	0.0168071183163812	0	0	0
VLDIEQFS	0	0	0.0168071183163812	0.0168071183163812	0.0168071183163812	0	0	0	0	0	0	0	Homo sapiens	1	0	0.0336142366327624	0.0168071183163812	0	0	0
VLDIEQFST	0	0	0.0168071183163812	0.0168071183163812	0.0168071183163812	0	0	0	0	0	0	0	Homo sapiens	1	0	0.0336142366327624	0.0168071183163812	0	0	0
VLDIEQFSTV	0	0	0.0168071183163812	0.0168071183163812	0.0168071183163812	0	0	0	0	0	0	0	Homo sapiens	1	0	0.0336142366327624	0.0168071183163812	0	0	0
VLDIEQFSTVK	0	0	0.0168071183163812	0.0168071183163812	0.0168071183163812	0	0	0	0	0	0	0	Homo sapiens	1	0	0.0336142366327624	0.0168071183163812	0	0	0
VLDIEQFSTVKG	0	0	0.0168071183163812	0.0168071183163812	0.0168071183163812	0	0	0	0	0	0	0	Homo sapiens	1	0	0.0336142366327624	0.0168071183163812	0	0	0
VLDIEQFSTVKGV	0	0	0.0168071183163812	0.0168071183163812	0.0168071183163812	0	0	0	0	0	0	0	Homo sapiens	1	0	0.0336142366327624	0.0168071183163812	0	0	0
VRRRYS	0	0	0.0336142366327624	0.0336142366327624	0.0168071183163812	0.0168071183163812	0.0168071183163812	0.0168071183163812	0	0	0	0	Homo sapiens	1	0	0.0336142366327624	0	0	0	0
VRRRYSD	0	0	0.0336142366327624	0.0336142366327624	0.0168071183163812	0.0168071183163812	0.0168071183163812	0.0168071183163812	0	0	0	0	Homo sapiens	1	0	0.0336142366327624	0	0	0	0
VRRRYSDF	0	0	0.0336142366327624	0.0336142366327624	0.0168071183163812	0.0168071183163812	0.0168071183163812	0.0168071183163812	0	0	0	0	Homo sapiens	1	0	0.0336142366327624	0	0	0	0
VRRRYSDFE	0	0	0.0336142366327624	0.0336142366327624	0.0168071183163812	0.0168071183163812	0.0168071183163812	0.0168071183163812	0	0	0	0	Homo sapiens	1	0	0.0336142366327624	0	0	0	0
VRRRYSDFEWLR	0	0	0.0168071183163812	0.0168071183163812	0.0168071183163812	0.0168071183163812	0	0	0	0	0	0	Homo sapiens	1	0	0.0168071183163812	0	0	0	0
VSDDDK	0	0	0.0168071183163812	0.0168071183163812	0	0	0.0168071183163812	0	0	0	0	0	Homo sapiens	1	0	0.0168071183163812	0	0	0	0
YKKRLS	0	0	0.0168071183163812	0.0168071183163812	0	0.0168071183163812	0	0	0	0	0	0	Homo sapiens	1	0	0.0168071183163812	0	0	0	0
YSDFEWLR	0	0	0.0168071183163812	0.0168071183163812	0.0168071183163812	0.0168071183163812	0	0	0	0	0	0	Homo sapiens	1	0	0.0168071183163812	0	0	0	0
YSDSEE	0	0	0.0336142366327624	0	0.0336142366327624	0.0336142366327624	0	0	0	0	0	0	Homo sapiens	1	0	0.0168071183163812	0	0	0	0
AAAAAAA	0	0	0	0.0672284732655248	0.0168071183163812	0.0672284732655248	0	0	0	0	0	0	Homo sapiens	1	0	0.0336142366327624	0.0168071183163812	0	0	0
AAPRSR	0	0	0	0.0168071183163812	0.0168071183163812	0.0168071183163812	0	0	0	0	0	0	Homo sapiens	1	0	0.0168071183163812	0	0	0	0
AFYRGA	0	0	0	0.0168071183163812	0.0168071183163812	0	0	0	0	0	0	0	Homo sapiens	1	0	0.0168071183163812	0	0	0	0
AFYRGAD	0	0	0	0.0168071183163812	0.0168071183163812	0	0	0	0	0	0	0	Homo sapiens	1	0	0.0168071183163812	0	0	0	0
AGQERF	0	0	0	0.0168071183163812	0.0168071183163812	0	0	0	0	0	0	0	Homo sapiens	1	0	0.0168071183163812	0	0	0	0
AGQERFQ	0	0	0	0.0168071183163812	0.0168071183163812	0	0	0	0	0	0	0	Homo sapiens	1	0	0.0168071183163812	0	0	0	0
AGQERFQS	0	0	0	0.0168071183163812	0.0168071183163812	0	0	0	0	0	0	0	Homo sapiens	1	0	0.0168071183163812	0	0	0	0
AGQERFQSL	0	0	0	0.0168071183163812	0.0168071183163812	0	0	0	0	0	0	0	Homo sapiens	1	0	0.0168071183163812	0	0	0	0
AGQERFQSLG	0	0	0	0.0168071183163812	0.0168071183163812	0	0	0	0	0	0	0	Homo sapiens	1	0	0.0168071183163812	0	0	0	0
AGQERFQSLGV	0	0	0	0.0168071183163812	0.0168071183163812	0	0	0	0	0	0	0	Homo sapiens	1	0	0.0168071183163812	0	0	0	0
AGQERFQSLGVA	0	0	0	0.0168071183163812	0.0168071183163812	0	0	0	0	0	0	0	Homo sapiens	1	0	0.0168071183163812	0	0	0	0
AGQERFQSLGVAF	0	0	0	0.0168071183163812	0.0168071183163812	0	0	0	0	0	0	0	Homo sapiens	1	0	0.0168071183163812	0	0	0	0
AGQERFQSLGVAFY	0	0	0	0.0168071183163812	0.0168071183163812	0	0	0	0	0	0	0	Homo sapiens	1	0	0.0168071183163812	0	0	0	0
AGQERFQSLGVAFYR	0	0	0	0.0168071183163812	0.0168071183163812	0	0	0	0	0	0	0	Homo sapiens	1	0	0.0168071183163812	0	0	0	0
AGQERFQSLGVAFYRG	0	0	0	0.0168071183163812	0.0168071183163812	0	0	0	0	0	0	0	Homo sapiens	1	0	0.0168071183163812	0	0	0	0
AGQERFQSLGVAFYRGA	0	0	0	0.0168071183163812	0.0168071183163812	0	0	0	0	0	0	0	Homo sapiens	1	0	0.0168071183163812	0	0	0	0
AGQERFQSLGVAFYRGAD	0	0	0	0.0168071183163812	0.0168071183163812	0	0	0	0	0	0	0	Homo sapiens	1	0	0.0168071183163812	0	0	0	0
AGSPPP	0	0	0	0.0168071183163812	0.0168071183163812	0	0	0	0	0	0	0	Homo sapiens	1	0	0.0168071183163812	0	0	0	0
AKSAEE	0	0	0	0.0168071183163812	0	0.0168071183163812	0	0	0	0	0	0	Homo sapiens	1	0	0.0168071183163812	0	0	0	0
AKSPEK	0	0	0	0.0168071183163812	0.0168071183163812	0.0168071183163812	0	0	0	0	0	0	Homo sapiens	1	0	0.084035591581906	0	0	0	0
ALRRSS	0	0	0	0.0168071183163812	0	0	0	0	0	0.0168071183163812	0	0	Homo sapiens	1	0	0.0336142366327624	0	0	0	0
ALSPTS	0	0	0	0.0168071183163812	0.0168071183163812	0	0	0	0	0	0	0	Homo sapiens	1	0	0.0168071183163812	0	0	0	0
APASPT	0	0.0168071183163812	0.0336142366327624	0.0504213549491436	0	0	0	0	0	0	0.0336142366327624	0.0168071183163812	Homo sapiens	1	0	0.0672284732655248	0	0	0	0
APASPT	0	0.0168071183163812	0.0336142366327624	0.0504213549491436	0	0	0	0	0	0	0.0336142366327624	0.0168071183163812	Homo sapiens	1	0	0.0672284732655248	0	0	0	0
APAVSS	0	0	0	0.0168071183163812	0	0	0.0168071183163812	0	0	0	0	0	Homo sapiens	1	0	0.0168071183163812	0	0	0	0
ASHNPE	0	0	0	0.0168071183163812	0	0.0168071183163812	0	0	0	0	0	0	Homo sapiens	1	0	0.0168071183163812	0	0	0	0
ASSLKK	0	0	0	0.0168071183163812	0	0	0.0168071183163812	0	0	0	0	0	Homo sapiens	1	0	0.0336142366327624	0	0	0	0
DEDASP	0	0	0	0.0168071183163812	0	0	0.0168071183163812	0	0	0	0	0	Homo sapiens	1	0	0.0168071183163812	0	0	0	0
DKNKSP	0	0	0	0.0168071183163812	0.0168071183163812	0	0	0	0	0	0	0	Homo sapiens	1	0	0.0168071183163812	0	0	0	0
DSLSSP	0	0	0	0.0504213549491436	0	0	0.0504213549491436	0.0336142366327624	0	0	0	0	Homo sapiens	1	0	0.0168071183163812	0	0	0.0168071183163812	0
DSPERK	0	0	0	0.0168071183163812	0.0168071183163812	0	0	0	0	0	0	0	Homo sapiens	1	0	0.0168071183163812	0	0	0	0
DTAGQER	0	0	0	0.0168071183163812	0.0168071183163812	0	0	0	0	0	0	0	Homo sapiens	1	0	0.0168071183163812	0	0	0	0
DTAGQERF	0	0	0	0.0168071183163812	0.0168071183163812	0	0	0	0	0	0	0	Homo sapiens	1	0	0.0168071183163812	0	0	0	0
DTAGQERFQ	0	0	0	0.0168071183163812	0.0168071183163812	0	0	0	0	0	0	0	Homo sapiens	1	0	0.0168071183163812	0	0	0	0
DTAGQERFQS	0	0	0	0.0168071183163812	0.0168071183163812	0	0	0	0	0	0	0	Homo sapiens	1	0	0.0168071183163812	0	0	0	0
DTAGQERFQSL	0	0	0	0.0168071183163812	0.0168071183163812	0	0	0	0	0	0	0	Homo sapiens	1	0	0.0168071183163812	0	0	0	0
DTAGQERFQSLG	0	0	0	0.0168071183163812	0.0168071183163812	0	0	0	0	0	0	0	Homo sapiens	1	0	0.0168071183163812	0	0	0	0
DTAGQERFQSLGV	0	0	0	0.0168071183163812	0.0168071183163812	0	0	0	0	0	0	0	Homo sapiens	1	0	0.0168071183163812	0	0	0	0
DTAGQERFQSLGVA	0	0	0	0.0168071183163812	0.0168071183163812	0	0	0	0	0	0	0	Homo sapiens	1	0	0.0168071183163812	0	0	0	0
DTAGQERFQSLGVAF	0	0	0	0.0168071183163812	0.0168071183163812	0	0	0	0	0	0	0	Homo sapiens	1	0	0.0168071183163812	0	0	0	0
DTAGQERFQSLGVAFY	0	0	0	0.0168071183163812	0.0168071183163812	0	0	0	0	0	0	0	Homo sapiens	1	0	0.0168071183163812	0	0	0	0
DTAGQERFQSLGVAFYR	0	0	0	0.0168071183163812	0.0168071183163812	0	0	0	0	0	0	0	Homo sapiens	1	0	0.0168071183163812	0	0	0	0
DTAGQERFQSLGVAFYRG	0	0	0	0.0168071183163812	0.0168071183163812	0	0	0	0	0	0	0	Homo sapiens	1	0	0.0168071183163812	0	0	0	0
DTAGQERFQSLGVAFYRGA	0	0	0	0.0168071183163812	0.0168071183163812	0	0	0	0	0	0	0	Homo sapiens	1	0	0.0168071183163812	0	0	0	0
DTAGQERFQSLGVAFYRGAD	0	0	0	0.0168071183163812	0.0168071183163812	0	0	0	0	0	0	0	Homo sapiens	1	0	0.0168071183163812	0	0	0	0
EAKEES	0	0	0	0.0336142366327624	0	0	0.0336142366327624	0.0168071183163812	0	0	0	0	Homo sapiens	1	0	0.0336142366327624	0	0	0	0
EDSRRS	0	0	0	0.0168071183163812	0	0	0.0168071183163812	0	0	0	0	0	Homo sapiens	1	0	0.0168071183163812	0	0	0	0
EEEEAA	0	0	0	0.0168071183163812	0.0168071183163812	0	0	0	0	0	0	0	Homo sapiens	1	0	0.0168071183163812	0	0	0	0
EEEEKE	0.0168071183163812	0	0.0168071183163812	0.0504213549491436	0.0168071183163812	0.0336142366327624	0	0	0	0	0	0	Homo sapiens	1	0	0.0336142366327624	0.0336142366327624	0	0	0
EESEES	0	0	0	0.0336142366327624	0	0.0336142366327624	0	0	0	0	0	0	Homo sapiens	1	0	0.100842709898287	0.0672284732655248	0	0	0
EEVDSE	0	0	0	0.0168071183163812	0	0	0.0168071183163812	0	0	0	0	0	Homo sapiens	1	0	0.0168071183163812	0	0	0	0
ERFQSL	0	0	0	0.0168071183163812	0.0168071183163812	0	0	0	0	0	0	0	Homo sapiens	1	0	0.0168071183163812	0	0	0	0
ERFQSLG	0	0	0	0.0168071183163812	0.0168071183163812	0	0	0	0	0	0	0	Homo sapiens	1	0	0.0168071183163812	0	0	0	0
ERFQSLGV	0	0	0	0.0168071183163812	0.0168071183163812	0	0	0	0	0	0	0	Homo sapiens	1	0	0.0168071183163812	0	0	0	0
ERFQSLGVA	0	0	0	0.0168071183163812	0.0168071183163812	0	0	0	0	0	0	0	Homo sapiens	1	0	0.0168071183163812	0	0	0	0
ERFQSLGVAF	0	0	0	0.0168071183163812	0.0168071183163812	0	0	0	0	0	0	0	Homo sapiens	1	0	0.0168071183163812	0	0	0	0
ERFQSLGVAFY	0	0	0	0.0168071183163812	0.0168071183163812	0	0	0	0	0	0	0	Homo sapiens	1	0	0.0168071183163812	0	0	0	0
ERFQSLGVAFYR	0	0	0	0.0168071183163812	0.0168071183163812	0	0	0	0	0	0	0	Homo sapiens	1	0	0.0168071183163812	0	0	0	0
ERFQSLGVAFYRG	0	0	0	0.0168071183163812	0.0168071183163812	0	0	0	0	0	0	0	Homo sapiens	1	0	0.0168071183163812	0	0	0	0
ERFQSLGVAFYRGA	0	0	0	0.0168071183163812	0.0168071183163812	0	0	0	0	0	0	0	Homo sapiens	1	0	0.0168071183163812	0	0	0	0
ERFQSLGVAFYRGAD	0	0	0	0.0168071183163812	0.0168071183163812	0	0	0	0	0	0	0	Homo sapiens	1	0	0.0168071183163812	0	0	0	0
ESPKQK	0	0	0	0.0168071183163812	0.0168071183163812	0	0	0	0	0	0	0	Homo sapiens	1	0	0.0168071183163812	0	0	0	0
ESTSSK	0	0	0	0.0168071183163812	0	0	0.0168071183163812	0	0	0	0	0	Homo sapiens	1	0	0.0168071183163812	0	0	0	0
ETEDSV	0	0	0	0.0168071183163812	0.0168071183163812	0	0	0	0	0	0	0	Homo sapiens	1	0	0.0168071183163812	0	0	0	0
FQSLGV	0	0	0	0.0168071183163812	0.0168071183163812	0	0	0	0	0	0	0	Homo sapiens	1	0	0.0168071183163812	0	0	0	0
FQSLGVA	0	0	0	0.0168071183163812	0.0168071183163812	0	0	0	0	0	0	0	Homo sapiens	1	0	0.0168071183163812	0	0	0	0
FQSLGVAF	0	0	0	0.0168071183163812	0.0168071183163812	0	0	0	0	0	0	0	Homo sapiens	1	0	0.0168071183163812	0	0	0	0
FQSLGVAFY	0	0	0	0.0168071183163812	0.0168071183163812	0	0	0	0	0	0	0	Homo sapiens	1	0	0.0168071183163812	0	0	0	0
FQSLGVAFYR	0	0	0	0.0168071183163812	0.0168071183163812	0	0	0	0	0	0	0	Homo sapiens	1	0	0.0168071183163812	0	0	0	0
FQSLGVAFYRG	0	0	0	0.0168071183163812	0.0168071183163812	0	0	0	0	0	0	0	Homo sapiens	1	0	0.0168071183163812	0	0	0	0
FQSLGVAFYRGA	0	0	0	0.0168071183163812	0.0168071183163812	0	0	0	0	0	0	0	Homo sapiens	1	0	0.0168071183163812	0	0	0	0
FQSLGVAFYRGAD	0	0	0	0.0168071183163812	0.0168071183163812	0	0	0	0	0	0	0	Homo sapiens	1	0	0.0168071183163812	0	0	0	0
FYRGAD	0	0	0	0.0168071183163812	0.0168071183163812	0	0	0	0	0	0	0	Homo sapiens	1	0	0.0168071183163812	0	0	0	0
GAASPL	0	0	0	0.0336142366327624	0.0168071183163812	0.0336142366327624	0	0	0	0	0	0	Homo sapiens	1	0	0.0168071183163812	0	0	0	0
GAGSPP	0	0	0	0.0168071183163812	0.0168071183163812	0	0	0	0	0	0	0	Homo sapiens	1	0	0.0168071183163812	0	0	0	0
GAGSPPP	0	0	0	0.0168071183163812	0.0168071183163812	0	0	0	0	0	0	0	Homo sapiens	1	0	0.0168071183163812	0	0	0	0
GGAGGG	0	0	0	0.0336142366327624	0	0.0336142366327624	0	0	0	0	0	0	Homo sapiens	1	0	0.0168071183163812	0.0336142366327624	0	0	0
GGGGRG	0	0	0	0.0168071183163812	0.0168071183163812	0	0	0	0	0	0	0	Homo sapiens	1	0	0.0168071183163812	0	0	0.0168071183163812	0
GQERFQ	0	0	0	0.0168071183163812	0.0168071183163812	0	0	0	0	0	0	0	Homo sapiens	1	0	0.0168071183163812	0	0	0	0
GQERFQS	0	0	0	0.0168071183163812	0.0168071183163812	0	0	0	0	0	0	0	Homo sapiens	1	0	0.0168071183163812	0	0	0	0
GQERFQSL	0	0	0	0.0168071183163812	0.0168071183163812	0	0	0	0	0	0	0	Homo sapiens	1	0	0.0168071183163812	0	0	0	0
GQERFQSLG	0	0	0	0.0168071183163812	0.0168071183163812	0	0	0	0	0	0	0	Homo sapiens	1	0	0.0168071183163812	0	0	0	0
GQERFQSLGV	0	0	0	0.0168071183163812	0.0168071183163812	0	0	0	0	0	0	0	Homo sapiens	1	0	0.0168071183163812	0	0	0	0
GQERFQSLGVA	0	0	0	0.0168071183163812	0.0168071183163812	0	0	0	0	0	0	0	Homo sapiens	1	0	0.0168071183163812	0	0	0	0
GQERFQSLGVAF	0	0	0	0.0168071183163812	0.0168071183163812	0	0	0	0	0	0	0	Homo sapiens	1	0	0.0168071183163812	0	0	0	0
GQERFQSLGVAFY	0	0	0	0.0168071183163812	0.0168071183163812	0	0	0	0	0	0	0	Homo sapiens	1	0	0.0168071183163812	0	0	0	0
GQERFQSLGVAFYR	0	0	0	0.0168071183163812	0.0168071183163812	0	0	0	0	0	0	0	Homo sapiens	1	0	0.0168071183163812	0	0	0	0
GQERFQSLGVAFYRG	0	0	0	0.0168071183163812	0.0168071183163812	0	0	0	0	0	0	0	Homo sapiens	1	0	0.0168071183163812	0	0	0	0
GQERFQSLGVAFYRGA	0	0	0	0.0168071183163812	0.0168071183163812	0	0	0	0	0	0	0	Homo sapiens	1	0	0.0168071183163812	0	0	0	0
GQERFQSLGVAFYRGAD	0	0	0	0.0168071183163812	0.0168071183163812	0	0	0	0	0	0	0	Homo sapiens	1	0	0.0168071183163812	0	0	0	0
GRPGSP	0	0	0	0.0336142366327624	0	0	0	0	0	0	0.0336142366327624	0.0168071183163812	Homo sapiens	1	0	0.0168071183163812	0	0.0336142366327624	0	0
GRPGSP	0	0	0	0.0336142366327624	0	0	0	0	0	0	0.0336142366327624	0.0168071183163812	Homo sapiens	1	0	0.0168071183163812	0	0.0336142366327624	0	0
GRPSSP	0	0	0	0.0168071183163812	0.0168071183163812	0	0	0	0	0	0	0	Homo sapiens	1	0	0.0504213549491436	0	0	0	0
GSDDEL	0	0	0	0.0168071183163812	0.0168071183163812	0	0	0	0	0	0	0	Homo sapiens	1	0	0.0168071183163812	0	0	0	0
GSDSEP	0	0	0	0.0336142366327624	0.0336142366327624	0	0	0	0	0	0	0	Homo sapiens	1	0	0.0336142366327624	0	0	0	0
GSGGGA	0	0	0	0.0168071183163812	0.0168071183163812	0.0168071183163812	0	0	0	0	0	0	Homo sapiens	1	0	0.0168071183163812	0	0	0	0
GVAFYR	0	0	0	0.0168071183163812	0.0168071183163812	0	0	0	0	0	0	0	Homo sapiens	1	0	0.0168071183163812	0	0	0	0
GVAFYRG	0	0	0	0.0168071183163812	0.0168071183163812	0	0	0	0	0	0	0	Homo sapiens	1	0	0.0168071183163812	0	0	0	0
GVAFYRGA	0	0	0	0.0168071183163812	0.0168071183163812	0	0	0	0	0	0	0	Homo sapiens	1	0	0.0168071183163812	0	0	0	0
GVAFYRGAD	0	0	0	0.0168071183163812	0.0168071183163812	0	0	0	0	0	0	0	Homo sapiens	1	0	0.0168071183163812	0	0	0	0
HGSSGK	0	0	0	0.0168071183163812	0.0168071183163812	0.0168071183163812	0	0	0	0	0	0	Homo sapiens	1	0	0.0168071183163812	0	0	0	0
HSPSRK	0	0	0	0.0336142366327624	0.0336142366327624	0.0336142366327624	0	0	0	0	0	0	Homo sapiens	1	0	0.0672284732655248	0	0	0	0
ISLPQL	0	0	0	0.0168071183163812	0	0	0.0168071183163812	0	0	0	0	0	Homo sapiens	1	0	0.0168071183163812	0	0	0	0
KAEEAK	0	0	0	0.0168071183163812	0	0.0168071183163812	0	0	0	0	0	0	Homo sapiens	1	0	0.0168071183163812	0	0	0	0
KEEAKS	0	0	0	0.0168071183163812	0.0168071183163812	0	0	0	0	0	0	0	Homo sapiens	1	0	0.0168071183163812	0	0	0	0
KGRPSS	0	0	0	0.0168071183163812	0.0168071183163812	0	0	0	0	0	0	0	Homo sapiens	1	0	0.0168071183163812	0	0	0	0
KKGKKD	0	0	0	0.0168071183163812	0	0.0168071183163812	0	0	0	0	0	0	Homo sapiens	1	0	0.0504213549491436	0	0	0	0
KRASSL	0	0	0.0168071183163812	0.0336142366327624	0.0336142366327624	0	0	0	0	0	0	0	Homo sapiens	1	0	0.0336142366327624	0	0	0	0
KRKLSG	0	0	0	0.0168071183163812	0	0	0.0168071183163812	0	0	0	0	0	Homo sapiens	1	0	0.0168071183163812	0.0168071183163812	0	0	0
KRRSSL	0	0	0	0.0168071183163812	0	0	0.0168071183163812	0	0	0	0	0	Homo sapiens	1	0	0.0336142366327624	0	0	0	0
KSDSED	0	0	0	0.0336142366327624	0.0336142366327624	0.0336142366327624	0	0	0	0	0	0	Homo sapiens	1	0	0.0336142366327624	0	0	0	0
KSSPAG	0	0	0	0.0336142366327624	0	0	0	0	0	0	0.0336142366327624	0.0168071183163812	Homo sapiens	1	0	0.0168071183163812	0	0	0	0
KSSPAG	0	0	0	0.0336142366327624	0	0	0	0	0	0	0.0336142366327624	0.0168071183163812	Homo sapiens	1	0	0.0168071183163812	0	0	0	0
KVDSPT	0	0	0	0.0168071183163812	0.0168071183163812	0.0168071183163812	0	0	0	0	0	0	Homo sapiens	1	0	0.0336142366327624	0.0168071183163812	0	0	0
KVDSPTV	0	0	0	0.0168071183163812	0.0168071183163812	0.0168071183163812	0	0	0	0	0	0	Homo sapiens	1	0	0.0336142366327624	0.0168071183163812	0	0	0
KVPSRN	0	0	0	0.0168071183163812	0	0.0168071183163812	0	0	0	0	0	0	Homo sapiens	1	0	0.0336142366327624	0	0	0	0
LASVPS	0	0	0	0.0168071183163812	0	0	0	0	0	0	0.0168071183163812	0	Homo sapiens	1	0	0.100842709898287	0	0	0	0
LGVAFY	0	0	0	0.0168071183163812	0.0168071183163812	0	0	0	0	0	0	0	Homo sapiens	1	0	0.0168071183163812	0	0	0	0
LGVAFYR	0	0	0	0.0168071183163812	0.0168071183163812	0	0	0	0	0	0	0	Homo sapiens	1	0	0.0168071183163812	0	0	0	0
LGVAFYRG	0	0	0	0.0168071183163812	0.0168071183163812	0	0	0	0	0	0	0	Homo sapiens	1	0	0.0168071183163812	0	0	0	0
LGVAFYRGA	0	0	0	0.0168071183163812	0.0168071183163812	0	0	0	0	0	0	0	Homo sapiens	1	0	0.0168071183163812	0	0	0	0
LGVAFYRGAD	0	0	0	0.0168071183163812	0.0168071183163812	0	0	0	0	0	0	0	Homo sapiens	1	0	0.0168071183163812	0	0	0	0
LPSSSS	0	0	0	0.0168071183163812	0	0	0.0168071183163812	0	0	0	0	0	Homo sapiens	1	0	0.0504213549491436	0	0	0	0
LQRLVS	0	0	0	0.0168071183163812	0.0168071183163812	0	0	0	0	0	0	0	Homo sapiens	1	0	0.0168071183163812	0	0	0	0
LSASKS	0	0	0	0.0168071183163812	0	0	0	0	0	0	0.0168071183163812	0.0168071183163812	Homo sapiens	1	0	0.0168071183163812	0	0	0	0
LSDSYS	0	0	0	0.0168071183163812	0	0	0	0	0.0168071183163812	0	0	0	Homo sapiens	1	0	0.0336142366327624	0	0	0	0
LSEDED	0	0	0	0.0168071183163812	0	0	0.0168071183163812	0	0	0	0	0	Homo sapiens	1	0	0.0168071183163812	0	0.0168071183163812	0	0
LSKPLS	0	0	0	0.0168071183163812	0.0168071183163812	0	0	0	0	0	0	0	Homo sapiens	1	0	0.0168071183163812	0	0	0	0
LSPGEA	0	0	0	0.0168071183163812	0.0168071183163812	0	0	0	0	0	0	0	Homo sapiens	1	0	0.0336142366327624	0	0	0	0
LSPKES	0	0	0	0.0168071183163812	0	0	0.0168071183163812	0	0	0	0	0	Homo sapiens	1	0	0.0168071183163812	0	0	0	0
LSSSPPG	0	0	0	0.0168071183163812	0.0168071183163812	0	0	0	0	0	0	0	Homo sapiens	1	0	0.0504213549491436	0	0	0	0
PAAPRS	0	0	0	0.0168071183163812	0.0168071183163812	0.0168071183163812	0	0	0	0	0	0	Homo sapiens	1	0	0.0168071183163812	0	0	0	0
PAAPRSR	0	0	0	0.0168071183163812	0.0168071183163812	0.0168071183163812	0	0	0	0	0	0	Homo sapiens	1	0	0.0168071183163812	0	0	0	0
PASPAP	0	0	0	0.0336142366327624	0	0	0	0	0	0	0.0336142366327624	0.0168071183163812	Homo sapiens	1	0	0.0168071183163812	0.0336142366327624	0	0	0
PASPAP	0	0	0	0.0336142366327624	0	0	0	0	0	0	0.0336142366327624	0.0168071183163812	Homo sapiens	1	0	0.0168071183163812	0.0336142366327624	0	0	0
PPPAPP	0	0	0	0.0168071183163812	0.0168071183163812	0.0168071183163812	0	0	0	0	0	0	Homo sapiens	1	0	0.0168071183163812	0	0	0	0
PPSPPAPV	0	0	0.0168071183163812	0.0336142366327624	0.0336142366327624	0.0336142366327624	0	0	0	0	0	0	Homo sapiens	1	0	0.0168071183163812	0.0336142366327624	0	0	0
PSGGSS	0	0	0	0.0168071183163812	0.0168071183163812	0.0168071183163812	0	0	0	0	0	0	Homo sapiens	1	0	0.0168071183163812	0	0	0	0
PSLSPR	0	0	0	0.0168071183163812	0.0168071183163812	0	0	0	0	0	0	0	Homo sapiens	1	0	0.0504213549491436	0	0	0	0
PSPPAPV	0	0	0.0168071183163812	0.0336142366327624	0.0336142366327624	0.0336142366327624	0	0	0	0	0	0	Homo sapiens	1	0	0.0168071183163812	0.0336142366327624	0	0	0
PSSPPP	0	0	0	0.0168071183163812	0	0	0.0168071183163812	0	0	0	0	0	Homo sapiens	1	0	0.0672284732655248	0.0168071183163812	0	0	0
PSSPSA	0	0	0.0336142366327624	0.0672284732655248	0.0672284732655248	0.0504213549491436	0	0	0	0	0	0	Homo sapiens	1	0	0.0504213549491436	0	0	0.0168071183163812	0
PTNTLL	0	0	0	0.0168071183163812	0	0.0168071183163812	0	0	0	0	0	0	Homo sapiens	1	0	0.0336142366327624	0	0	0	0
PTRKKS	0	0	0	0.0168071183163812	0.0168071183163812	0	0	0	0	0	0	0	Homo sapiens	1	0	0.0168071183163812	0	0	0	0
PVPSSP	0	0	0	0.0168071183163812	0.0168071183163812	0	0	0	0	0	0	0	Homo sapiens	1	0	0.0168071183163812	0	0	0	0
QERFQS	0	0	0	0.0168071183163812	0.0168071183163812	0	0	0	0	0	0	0	Homo sapiens	1	0	0.0168071183163812	0	0	0	0
QERFQSL	0	0	0	0.0168071183163812	0.0168071183163812	0	0	0	0	0	0	0	Homo sapiens	1	0	0.0168071183163812	0	0	0	0
QERFQSLG	0	0	0	0.0168071183163812	0.0168071183163812	0	0	0	0	0	0	0	Homo sapiens	1	0	0.0168071183163812	0	0	0	0
QERFQSLGV	0	0	0	0.0168071183163812	0.0168071183163812	0	0	0	0	0	0	0	Homo sapiens	1	0	0.0168071183163812	0	0	0	0
QERFQSLGVA	0	0	0	0.0168071183163812	0.0168071183163812	0	0	0	0	0	0	0	Homo sapiens	1	0	0.0168071183163812	0	0	0	0
QERFQSLGVAF	0	0	0	0.0168071183163812	0.0168071183163812	0	0	0	0	0	0	0	Homo sapiens	1	0	0.0168071183163812	0	0	0	0
QERFQSLGVAFY	0	0	0	0.0168071183163812	0.0168071183163812	0	0	0	0	0	0	0	Homo sapiens	1	0	0.0168071183163812	0	0	0	0
QERFQSLGVAFYR	0	0	0	0.0168071183163812	0.0168071183163812	0	0	0	0	0	0	0	Homo sapiens	1	0	0.0168071183163812	0	0	0	0
QERFQSLGVAFYRG	0	0	0	0.0168071183163812	0.0168071183163812	0	0	0	0	0	0	0	Homo sapiens	1	0	0.0168071183163812	0	0	0	0
QERFQSLGVAFYRGA	0	0	0	0.0168071183163812	0.0168071183163812	0	0	0	0	0	0	0	Homo sapiens	1	0	0.0168071183163812	0	0	0	0
QERFQSLGVAFYRGAD	0	0	0	0.0168071183163812	0.0168071183163812	0	0	0	0	0	0	0	Homo sapiens	1	0	0.0168071183163812	0	0	0	0
QSLGVA	0	0	0	0.0168071183163812	0.0168071183163812	0	0	0	0	0	0	0	Homo sapiens	1	0	0.0168071183163812	0	0	0	0
QSLGVAF	0	0	0	0.0168071183163812	0.0168071183163812	0	0	0	0	0	0	0	Homo sapiens	1	0	0.0168071183163812	0	0	0	0
QSLGVAFY	0	0	0	0.0168071183163812	0.0168071183163812	0	0	0	0	0	0	0	Homo sapiens	1	0	0.0168071183163812	0	0	0	0
QSLGVAFYR	0	0	0	0.0168071183163812	0.0168071183163812	0	0	0	0	0	0	0	Homo sapiens	1	0	0.0168071183163812	0	0	0	0
QSLGVAFYRG	0	0	0	0.0168071183163812	0.0168071183163812	0	0	0	0	0	0	0	Homo sapiens	1	0	0.0168071183163812	0	0	0	0
QSLGVAFYRGA	0	0	0	0.0168071183163812	0.0168071183163812	0	0	0	0	0	0	0	Homo sapiens	1	0	0.0168071183163812	0	0	0	0
QSLGVAFYRGAD	0	0	0	0.0168071183163812	0.0168071183163812	0	0	0	0	0	0	0	Homo sapiens	1	0	0.0168071183163812	0	0	0	0
RFALLQ	0	0	0	0.0168071183163812	0	0	0	0	0	0	0.0168071183163812	0	Homo sapiens	1	0	0.0336142366327624	0	0	0	0
RFQSLG	0	0	0	0.0168071183163812	0.0168071183163812	0	0	0	0	0	0	0	Homo sapiens	1	0	0.0168071183163812	0	0	0	0
RFQSLGV	0	0	0	0.0168071183163812	0.0168071183163812	0	0	0	0	0	0	0	Homo sapiens	1	0	0.0168071183163812	0	0	0	0
RFQSLGVA	0	0	0	0.0168071183163812	0.0168071183163812	0	0	0	0	0	0	0	Homo sapiens	1	0	0.0168071183163812	0	0	0	0
RFQSLGVAF	0	0	0	0.0168071183163812	0.0168071183163812	0	0	0	0	0	0	0	Homo sapiens	1	0	0.0168071183163812	0	0	0	0
RFQSLGVAFY	0	0	0	0.0168071183163812	0.0168071183163812	0	0	0	0	0	0	0	Homo sapiens	1	0	0.0168071183163812	0	0	0	0
RFQSLGVAFYR	0	0	0	0.0168071183163812	0.0168071183163812	0	0	0	0	0	0	0	Homo sapiens	1	0	0.0168071183163812	0	0	0	0
RFQSLGVAFYRG	0	0	0	0.0168071183163812	0.0168071183163812	0	0	0	0	0	0	0	Homo sapiens	1	0	0.0168071183163812	0	0	0	0
RFQSLGVAFYRGA	0	0	0	0.0168071183163812	0.0168071183163812	0	0	0	0	0	0	0	Homo sapiens	1	0	0.0168071183163812	0	0	0	0
RFQSLGVAFYRGAD	0	0	0	0.0168071183163812	0.0168071183163812	0	0	0	0	0	0	0	Homo sapiens	1	0	0.0168071183163812	0	0	0	0
RGSPEE	0	0	0	0.0168071183163812	0	0	0	0	0	0	0.0168071183163812	0.0168071183163812	Homo sapiens	1	0	0.0168071183163812	0	0	0	0
RKSMSL	0	0	0	0.0168071183163812	0.0168071183163812	0	0	0	0	0	0	0	Homo sapiens	1	0	0.0336142366327624	0	0	0	0
RPGTPS	0	0	0	0.0168071183163812	0.0168071183163812	0.0168071183163812	0	0	0	0	0	0	Homo sapiens	1	0	0.0168071183163812	0	0	0	0
RPLSPG	0	0	0	0.0168071183163812	0.0168071183163812	0	0	0	0	0	0	0	Homo sapiens	1	0	0.0168071183163812	0	0	0	0
RRSRSK	0	0	0	0.0336142366327624	0.0336142366327624	0	0	0	0	0	0	0	Homo sapiens	1	0	0.0168071183163812	0	0	0	0
RRTQSL	0	0	0	0.0168071183163812	0.0168071183163812	0.0168071183163812	0	0	0	0	0	0	Homo sapiens	1	0	0.0168071183163812	0	0	0	0
RRTQSLS	0	0	0	0.0168071183163812	0.0168071183163812	0.0168071183163812	0	0	0	0	0	0	Homo sapiens	1	0	0.0168071183163812	0	0	0	0
RSRRRS	0	0	0.0336142366327624	0.0672284732655248	0	0	0	0	0	0	0.0672284732655248	0.0336142366327624	Homo sapiens	1	0	0.0168071183163812	0.0336142366327624	0	0	0
RSRSYS	0.0504213549491436	0.0336142366327624	0.0168071183163812	0.084035591581906	0	0.0168071183163812	0	0	0	0	0.0336142366327624	0.0168071183163812	Homo sapiens	1	0	0.117649828214668	0	0	0	0
RSRSYS	0.0504213549491436	0.0336142366327624	0.0168071183163812	0.084035591581906	0	0.0168071183163812	0	0	0	0	0.0336142366327624	0.0168071183163812	Homo sapiens	1	0	0.117649828214668	0	0	0	0
RTQSLS	0	0	0	0.0168071183163812	0.0168071183163812	0.0168071183163812	0	0	0	0	0	0	Homo sapiens	1	0	0.0168071183163812	0	0	0	0
SALSPR	0	0	0	0.0336142366327624	0	0	0	0	0	0	0.0336142366327624	0.0168071183163812	Homo sapiens	1	0	0.0168071183163812	0	0	0.0168071183163812	0
SAPASP	0	0.0168071183163812	0.0336142366327624	0.0672284732655248	0.0504213549491436	0.0504213549491436	0	0	0	0	0.0168071183163812	0.0168071183163812	Homo sapiens	1	0	0.0504213549491436	0	0	0.0168071183163812	0
SDEEIE	0	0	0	0.0168071183163812	0	0	0	0	0	0	0.0168071183163812	0.0168071183163812	Homo sapiens	1	0	0.0168071183163812	0	0	0	0
SDEEVD	0	0	0	0.0168071183163812	0	0	0	0	0	0	0.0168071183163812	0	Homo sapiens	1	0	0.0336142366327624	0	0	0	0
SDGSPS	0	0	0	0.0168071183163812	0.0168071183163812	0	0	0	0	0	0	0	Homo sapiens	1	0	0.0168071183163812	0	0	0	0
SGSSGS	0	0	0	0.0168071183163812	0	0	0.0168071183163812	0	0	0	0	0	Homo sapiens	1	0	0.0168071183163812	0	0	0	0
SKRRSS	0	0	0	0.0168071183163812	0	0	0.0168071183163812	0	0	0	0	0	Homo sapiens	1	0	0.0168071183163812	0	0	0	0
SLGVAF	0	0	0	0.0168071183163812	0.0168071183163812	0	0	0	0	0	0	0	Homo sapiens	1	0	0.0168071183163812	0	0	0	0
SLGVAFY	0	0	0	0.0168071183163812	0.0168071183163812	0	0	0	0	0	0	0	Homo sapiens	1	0	0.0168071183163812	0	0	0	0
SLGVAFYR	0	0	0	0.0168071183163812	0.0168071183163812	0	0	0	0	0	0	0	Homo sapiens	1	0	0.0168071183163812	0	0	0	0
SLGVAFYRG	0	0	0	0.0168071183163812	0.0168071183163812	0	0	0	0	0	0	0	Homo sapiens	1	0	0.0168071183163812	0	0	0	0
SLGVAFYRGA	0	0	0	0.0168071183163812	0.0168071183163812	0	0	0	0	0	0	0	Homo sapiens	1	0	0.0168071183163812	0	0	0	0
SLGVAFYRGAD	0	0	0	0.0168071183163812	0.0168071183163812	0	0	0	0	0	0	0	Homo sapiens	1	0	0.0168071183163812	0	0	0	0
SNASDS	0	0	0	0.0168071183163812	0.0168071183163812	0	0	0	0	0	0	0	Homo sapiens	1	0	0.0168071183163812	0	0	0	0
SNASDSE	0	0	0	0.0168071183163812	0.0168071183163812	0	0	0	0	0	0	0	Homo sapiens	1	0	0.0168071183163812	0	0	0	0
SPDLSS	0	0	0	0.0168071183163812	0.0168071183163812	0	0	0	0	0	0	0	Homo sapiens	1	0	0.0504213549491436	0	0	0	0
SPGAGG	0	0	0	0.0336142366327624	0	0	0.0336142366327624	0	0	0	0	0	Homo sapiens	1	0	0.0336142366327624	0	0	0	0
SPKPGK	0	0	0	0.0168071183163812	0.0168071183163812	0.0168071183163812	0	0	0	0	0	0	Homo sapiens	1	0	0.0336142366327624	0	0	0	0
SPLRSP	0	0	0.0336142366327624	0.0672284732655248	0	0.0672284732655248	0	0	0	0	0	0	Homo sapiens	1	0	0.0336142366327624	0.0336142366327624	0	0	0
SPQAEE	0	0	0	0.0168071183163812	0.0168071183163812	0	0	0	0	0	0	0	Homo sapiens	1	0	0.0168071183163812	0	0	0	0
SPRMPR	0	0	0	0.0168071183163812	0.0168071183163812	0.0168071183163812	0	0	0	0	0	0	Homo sapiens	1	0	0.0168071183163812	0	0	0	0
SPSGHS	0	0	0	0.0168071183163812	0.0168071183163812	0.0168071183163812	0	0	0	0	0	0	Homo sapiens	1	0	0.0336142366327624	0	0	0	0
SPSPLS	0	0	0	0.0336142366327624	0	0.0336142366327624	0	0	0	0	0	0	Homo sapiens	1	0	0.0168071183163812	0	0	0	0
SPTRKK	0	0	0	0.0168071183163812	0.0168071183163812	0	0	0	0	0	0	0	Homo sapiens	1	0	0.0168071183163812	0	0	0	0
SPTRKKS	0	0	0	0.0168071183163812	0.0168071183163812	0	0	0	0	0	0	0	Homo sapiens	1	0	0.0168071183163812	0	0	0	0
SPVKPL	0	0	0	0.0168071183163812	0	0	0.0168071183163812	0	0	0	0	0	Homo sapiens	1	0	0.0168071183163812	0	0	0	0
SPVRPK	0	0	0	0.0168071183163812	0	0	0.0168071183163812	0	0	0	0	0	Homo sapiens	1	0	0.0168071183163812	0	0	0	0
SRESSP	0	0	0	0.0336142366327624	0	0	0	0	0	0	0.0336142366327624	0.0168071183163812	Homo sapiens	1	0	0.0168071183163812	0	0	0	0
SRESSP	0	0	0	0.0336142366327624	0	0	0	0	0	0	0.0336142366327624	0.0168071183163812	Homo sapiens	1	0	0.0168071183163812	0	0	0	0
SRSLGG	0	0	0	0.0168071183163812	0	0.0168071183163812	0	0	0	0	0	0	Homo sapiens	1	0	0.0168071183163812	0	0	0	0
SSLTQS	0	0	0.0336142366327624	0.0672284732655248	0	0.0672284732655248	0	0	0	0	0	0	Homo sapiens	1	0	0.0504213549491436	0	0	0	0
SSPRSSS	0	0	0.0168071183163812	0.0336142366327624	0	0	0	0	0	0	0.0336142366327624	0.0168071183163812	Homo sapiens	1	0	0.0168071183163812	0	0	0.0168071183163812	0
SSPRSSS	0	0	0.0168071183163812	0.0336142366327624	0	0	0	0	0	0	0.0336142366327624	0.0168071183163812	Homo sapiens	1	0	0.0168071183163812	0	0	0.0168071183163812	0
SSPRSSSR	0	0	0.0168071183163812	0.0336142366327624	0	0	0	0	0	0	0.0336142366327624	0.0168071183163812	Homo sapiens	1	0	0.0168071183163812	0	0	0	0
SSPRSSSR	0	0	0.0168071183163812	0.0336142366327624	0	0	0	0	0	0	0.0336142366327624	0.0168071183163812	Homo sapiens	1	0	0.0168071183163812	0	0	0	0
SSPSPL	0	0	0	0.0168071183163812	0	0	0.0168071183163812	0	0	0	0	0	Homo sapiens	1	0	0.0504213549491436	0	0	0	0
SSSENI	0.0168071183163812	0	0	0.0336142366327624	0	0	0	0	0	0.0168071183163812	0	0	Homo sapiens	1	0	0.0336142366327624	0	0	0	0
SSSPVK	0.0168071183163812	0.0168071183163812	0.0504213549491436	0.0672284732655248	0.0168071183163812	0.0504213549491436	0	0	0	0	0	0	Homo sapiens	1	0	0.0168071183163812	0	0	0	0
SSTSTS	0	0	0	0.0168071183163812	0	0	0	0.0168071183163812	0	0	0	0	Homo sapiens	1	0	0.0336142366327624	0	0	0	0
SVDFNN	0	0	0	0.0168071183163812	0	0.0168071183163812	0	0	0	0	0	0	Homo sapiens	1	0	0.0168071183163812	0	0	0	0
TAGQER	0	0	0	0.0168071183163812	0.0168071183163812	0	0	0	0	0	0	0	Homo sapiens	1	0	0.0168071183163812	0	0	0	0
TAGQERF	0	0	0	0.0168071183163812	0.0168071183163812	0	0	0	0	0	0	0	Homo sapiens	1	0	0.0168071183163812	0	0	0	0
TAGQERFQ	0	0	0	0.0168071183163812	0.0168071183163812	0	0	0	0	0	0	0	Homo sapiens	1	0	0.0168071183163812	0	0	0	0
TAGQERFQS	0	0	0	0.0168071183163812	0.0168071183163812	0	0	0	0	0	0	0	Homo sapiens	1	0	0.0168071183163812	0	0	0	0
TAGQERFQSL	0	0	0	0.0168071183163812	0.0168071183163812	0	0	0	0	0	0	0	Homo sapiens	1	0	0.0168071183163812	0	0	0	0
TAGQERFQSLG	0	0	0	0.0168071183163812	0.0168071183163812	0	0	0	0	0	0	0	Homo sapiens	1	0	0.0168071183163812	0	0	0	0
TAGQERFQSLGV	0	0	0	0.0168071183163812	0.0168071183163812	0	0	0	0	0	0	0	Homo sapiens	1	0	0.0168071183163812	0	0	0	0
TAGQERFQSLGVA	0	0	0	0.0168071183163812	0.0168071183163812	0	0	0	0	0	0	0	Homo sapiens	1	0	0.0168071183163812	0	0	0	0
TAGQERFQSLGVAF	0	0	0	0.0168071183163812	0.0168071183163812	0	0	0	0	0	0	0	Homo sapiens	1	0	0.0168071183163812	0	0	0	0
TAGQERFQSLGVAFY	0	0	0	0.0168071183163812	0.0168071183163812	0	0	0	0	0	0	0	Homo sapiens	1	0	0.0168071183163812	0	0	0	0
TAGQERFQSLGVAFYR	0	0	0	0.0168071183163812	0.0168071183163812	0	0	0	0	0	0	0	Homo sapiens	1	0	0.0168071183163812	0	0	0	0
TAGQERFQSLGVAFYRG	0	0	0	0.0168071183163812	0.0168071183163812	0	0	0	0	0	0	0	Homo sapiens	1	0	0.0168071183163812	0	0	0	0
TAGQERFQSLGVAFYRGA	0	0	0	0.0168071183163812	0.0168071183163812	0	0	0	0	0	0	0	Homo sapiens	1	0	0.0168071183163812	0	0	0	0
TAGQERFQSLGVAFYRGAD	0	0	0	0.0168071183163812	0.0168071183163812	0	0	0	0	0	0	0	Homo sapiens	1	0	0.0168071183163812	0	0	0	0
TASHNPE	0	0	0	0.0168071183163812	0	0.0168071183163812	0	0	0	0	0	0	Homo sapiens	1	0	0.0168071183163812	0	0	0	0
TPTSRS	0	0	0	0.0336142366327624	0	0.0336142366327624	0	0	0	0	0	0	Homo sapiens	1	0	0.0168071183163812	0	0	0	0
TSPKET	0	0	0	0.0168071183163812	0.0168071183163812	0	0	0	0	0	0	0	Homo sapiens	1	0	0.0168071183163812	0	0	0	0
VAFYRG	0	0	0	0.0168071183163812	0.0168071183163812	0	0	0	0	0	0	0	Homo sapiens	1	0	0.0168071183163812	0	0	0	0
VAFYRGA	0	0	0	0.0168071183163812	0.0168071183163812	0	0	0	0	0	0	0	Homo sapiens	1	0	0.0168071183163812	0	0	0	0
VAFYRGAD	0	0	0	0.0168071183163812	0.0168071183163812	0	0	0	0	0	0	0	Homo sapiens	1	0	0.0168071183163812	0	0	0	0
VDSPTV	0	0	0	0.0168071183163812	0.0168071183163812	0.0168071183163812	0	0	0	0	0	0	Homo sapiens	1	0	0.0336142366327624	0.0168071183163812	0	0	0
VKYFAE	0	0	0	0.0168071183163812	0	0	0.0168071183163812	0	0	0	0	0	Homo sapiens	1	0	0.0168071183163812	0	0	0	0
VPRAES	0	0	0	0.0336142366327624	0	0	0	0	0	0	0.0336142366327624	0.0168071183163812	Homo sapiens	1	0	0.0336142366327624	0	0	0	0
VPRAES	0	0	0	0.0336142366327624	0	0	0	0	0	0	0.0336142366327624	0.0168071183163812	Homo sapiens	1	0	0.0336142366327624	0	0	0	0
WDTAGQER	0	0	0	0.0168071183163812	0.0168071183163812	0	0	0	0	0	0	0	Homo sapiens	1	0	0.0168071183163812	0	0	0	0
WDTAGQERF	0	0	0	0.0168071183163812	0.0168071183163812	0	0	0	0	0	0	0	Homo sapiens	1	0	0.0168071183163812	0	0	0	0
WDTAGQERFQ	0	0	0	0.0168071183163812	0.0168071183163812	0	0	0	0	0	0	0	Homo sapiens	1	0	0.0168071183163812	0	0	0	0
WDTAGQERFQS	0	0	0	0.0168071183163812	0.0168071183163812	0	0	0	0	0	0	0	Homo sapiens	1	0	0.0168071183163812	0	0	0	0
WDTAGQERFQSL	0	0	0	0.0168071183163812	0.0168071183163812	0	0	0	0	0	0	0	Homo sapiens	1	0	0.0168071183163812	0	0	0	0
WDTAGQERFQSLG	0	0	0	0.0168071183163812	0.0168071183163812	0	0	0	0	0	0	0	Homo sapiens	1	0	0.0168071183163812	0	0	0	0
WDTAGQERFQSLGV	0	0	0	0.0168071183163812	0.0168071183163812	0	0	0	0	0	0	0	Homo sapiens	1	0	0.0168071183163812	0	0	0	0
WDTAGQERFQSLGVA	0	0	0	0.0168071183163812	0.0168071183163812	0	0	0	0	0	0	0	Homo sapiens	1	0	0.0168071183163812	0	0	0	0
WDTAGQERFQSLGVAF	0	0	0	0.0168071183163812	0.0168071183163812	0	0	0	0	0	0	0	Homo sapiens	1	0	0.0168071183163812	0	0	0	0
WDTAGQERFQSLGVAFY	0	0	0	0.0168071183163812	0.0168071183163812	0	0	0	0	0	0	0	Homo sapiens	1	0	0.0168071183163812	0	0	0	0
WDTAGQERFQSLGVAFYR	0	0	0	0.0168071183163812	0.0168071183163812	0	0	0	0	0	0	0	Homo sapiens	1	0	0.0168071183163812	0	0	0	0
WDTAGQERFQSLGVAFYRG	0	0	0	0.0168071183163812	0.0168071183163812	0	0	0	0	0	0	0	Homo sapiens	1	0	0.0168071183163812	0	0	0	0
WDTAGQERFQSLGVAFYRGA	0	0	0	0.0168071183163812	0.0168071183163812	0	0	0	0	0	0	0	Homo sapiens	1	0	0.0168071183163812	0	0	0	0
WDTAGQERFQSLGVAFYRGAD	0	0	0	0.0168071183163812	0.0168071183163812	0	0	0	0	0	0	0	Homo sapiens	1	0	0.0168071183163812	0	0	0	0
AAATTS	0	0	0	0	0.0168071183163812	0	0.0168071183163812	0.0168071183163812	0	0	0	0	Drosophila melanogaster	1	0	0	0.0168071183163812	0	0	0
AASPEP	0	0	0	0	0.0168071183163812	0.0168071183163812	0.0168071183163812	0	0	0	0	0	Drosophila melanogaster	1	0	0	0.0168071183163812	0	0	0
DDDDDD	0.0672284732655248	0.100842709898287	0.13445694653105	0.084035591581906	0.252106774745718	0.235299656429337	0.084035591581906	0.117649828214668	0	0	0.0504213549491436	0.0504213549491436	Drosophila melanogaster	1	0	0	0.0504213549491436	0	0	0
DDDDDI	0	0.0168071183163812	0	0	0.0336142366327624	0.0336142366327624	0.0168071183163812	0	0	0	0	0	Drosophila melanogaster	1	0	0	0.0168071183163812	0	0	0
DDDEDE	0.0336142366327624	0.0168071183163812	0	0	0.0504213549491436	0.0504213549491436	0.0168071183163812	0	0	0	0	0	Drosophila melanogaster	1	0	0	0.0168071183163812	0	0.0168071183163812	0
DDSADE	0	0	0	0	0.0336142366327624	0	0.0168071183163812	0	0	0.0168071183163812	0	0	Drosophila melanogaster	1	0	0	0.0168071183163812	0	0	0
DDSDEE	0.0336142366327624	0.0336142366327624	0	0	0.0504213549491436	0.0168071183163812	0	0	0	0	0.0168071183163812	0.0168071183163812	Drosophila melanogaster	1	0	0.0504213549491436	0.0336142366327624	0	0	0
DDSDVS	0	0	0	0	0.0168071183163812	0	0.0168071183163812	0	0	0	0	0	Drosophila melanogaster	1	0	0	0.0336142366327624	0	0	0
DEDVDE	0	0	0	0	0.0168071183163812	0	0.0168071183163812	0.0168071183163812	0	0	0	0	Drosophila melanogaster	1	0	0	0.0336142366327624	0	0	0
DLDSDD	0	0	0	0	0.0168071183163812	0.0168071183163812	0	0	0	0	0.0168071183163812	0.0168071183163812	Drosophila melanogaster	1	0	0	0.0336142366327624	0	0	0
DLDSDDE	0	0	0	0	0.0168071183163812	0.0168071183163812	0	0	0	0	0.0168071183163812	0.0168071183163812	Drosophila melanogaster	1	0	0	0.0336142366327624	0	0	0
DLFGSD	0.0168071183163812	0.0168071183163812	0.0168071183163812	0.0168071183163812	0.0336142366327624	0.0336142366327624	0.0168071183163812	0	0	0	0	0	Drosophila melanogaster	1	0	0.0336142366327624	0.0168071183163812	0.0168071183163812	0	0
DSDDDDE	0.0168071183163812	0.0168071183163812	0.0168071183163812	0.0168071183163812	0.0336142366327624	0.0336142366327624	0	0	0	0	0	0	Drosophila melanogaster	1	0.0168071183163812	0	0.0168071183163812	0	0	0
DSDDDM	0	0	0	0	0.0336142366327624	0	0	0	0	0	0.0336142366327624	0.0168071183163812	Drosophila melanogaster	1	0	0	0.0336142366327624	0	0	0
DSDDDM	0	0	0	0	0.0336142366327624	0	0	0	0	0	0.0336142366327624	0.0168071183163812	Drosophila melanogaster	1	0	0	0.0336142366327624	0	0	0
DSSDEEEE	0	0	0	0	0.0336142366327624	0	0	0	0	0	0.0336142366327624	0.0336142366327624	Drosophila melanogaster	1	0	0	0.0336142366327624	0	0	0
DSSDEEEEE	0	0	0	0	0.0336142366327624	0	0	0	0	0	0.0336142366327624	0.0336142366327624	Drosophila melanogaster	1	0	0	0.0336142366327624	0	0	0
EDDEEE	0	0.0168071183163812	0.0168071183163812	0	0.0336142366327624	0.0336142366327624	0.0168071183163812	0	0	0	0	0	Drosophila melanogaster	1	0	0.0336142366327624	0.0168071183163812	0	0	0
EDEEDE	0.0336142366327624	0.0168071183163812	0	0	0.0672284732655248	0.0672284732655248	0	0	0	0	0.0336142366327624	0.0168071183163812	Drosophila melanogaster	1	0	0.100842709898287	0.0168071183163812	0.0336142366327624	0.0168071183163812	0
EDEEDE	0.0336142366327624	0.0168071183163812	0	0	0.0672284732655248	0.0672284732655248	0	0	0	0	0.0336142366327624	0.0168071183163812	Drosophila melanogaster	1	0	0.100842709898287	0.0168071183163812	0.0336142366327624	0.0168071183163812	0
EEESDDE	0	0	0	0	0.0336142366327624	0	0.0336142366327624	0.0336142366327624	0	0	0	0	Drosophila melanogaster	1	0	0	0.0168071183163812	0	0	0
ELRRRR	0	0	0	0	0.0168071183163812	0	0.0168071183163812	0	0	0	0	0	Drosophila melanogaster	1	0	0	0.0168071183163812	0	0	0
ERELEE	0	0	0	0	0.0168071183163812	0	0.0168071183163812	0	0	0	0	0	Drosophila melanogaster	1	0	0	0.0336142366327624	0	0	0
ESDDEE	0	0	0.0168071183163812	0	0.0336142366327624	0.0168071183163812	0.0168071183163812	0	0	0.0168071183163812	0	0	Drosophila melanogaster	1	0	0.0168071183163812	0.0168071183163812	0	0	0
ESDEDG	0	0	0	0	0.0336142366327624	0	0	0	0	0	0.0336142366327624	0.0168071183163812	Drosophila melanogaster	1	0	0	0.0672284732655248	0.0336142366327624	0	0
ESDEDG	0	0	0	0	0.0336142366327624	0	0	0	0	0	0.0336142366327624	0.0168071183163812	Drosophila melanogaster	1	0	0	0.0672284732655248	0.0336142366327624	0	0
ESEEEE	0.0336142366327624	0.0504213549491436	0.100842709898287	0.0504213549491436	0.168071183163812	0.13445694653105	0.0672284732655248	0	0	0	0.0336142366327624	0.0168071183163812	Drosophila melanogaster	1	0	0.0672284732655248	0.0336142366327624	0.0336142366327624	0	0
ESEEEE	0.0336142366327624	0.0504213549491436	0.100842709898287	0.0504213549491436	0.168071183163812	0.13445694653105	0.0672284732655248	0	0	0	0.0336142366327624	0.0168071183163812	Drosophila melanogaster	1	0	0.0672284732655248	0.0336142366327624	0.0336142366327624	0	0
FGSDDE	0	0	0	0	0.0168071183163812	0.0168071183163812	0.0168071183163812	0	0	0	0	0	Drosophila melanogaster	1	0	0.0336142366327624	0.0168071183163812	0	0	0
FGSDDEE	0	0	0	0	0.0168071183163812	0.0168071183163812	0.0168071183163812	0	0	0	0	0	Drosophila melanogaster	1	0	0.0336142366327624	0.0168071183163812	0	0	0
GESDEE	0	0	0	0	0.0168071183163812	0	0.0168071183163812	0	0	0	0	0	Drosophila melanogaster	1	0	0	0.0168071183163812	0	0	0
GGRGGG	0	0	0	0	0.0168071183163812	0.0168071183163812	0.0168071183163812	0	0	0	0	0	Drosophila melanogaster	1	0	0	0.0336142366327624	0	0	0
GSPLNN	0	0	0	0	0.0168071183163812	0	0.0168071183163812	0	0	0	0	0	Drosophila melanogaster	1	0	0	0.0504213549491436	0	0	0
KKNKKK	0	0	0	0	0.0168071183163812	0.0168071183163812	0	0	0.0168071183163812	0	0	0	Drosophila melanogaster	1	0	0	0.0336142366327624	0.0168071183163812	0	0
KSPSPV	0.0168071183163812	0	0	0	0.0336142366327624	0.0168071183163812	0	0	0	0	0.0168071183163812	0.0168071183163812	Drosophila melanogaster	1	0	0	0.0336142366327624	0	0	0
PAPAAK	0	0	0	0	0.0168071183163812	0.0168071183163812	0.0168071183163812	0	0	0	0	0	Drosophila melanogaster	1	0	0	0.0168071183163812	0	0	0
PASPKA	0	0	0	0	0.0168071183163812	0.0168071183163812	0.0168071183163812	0	0	0	0	0	Drosophila melanogaster	1	0	0	0.0168071183163812	0.0168071183163812	0	0
PDSDDE	0	0	0	0	0.0168071183163812	0.0168071183163812	0	0	0	0	0.0168071183163812	0.0168071183163812	Drosophila melanogaster	1	0.0168071183163812	0	0.0168071183163812	0	0	0
PPSPPA	0	0	0.0336142366327624	0.0504213549491436	0.0672284732655248	0.0336142366327624	0.0168071183163812	0	0	0	0.0168071183163812	0.0168071183163812	Drosophila melanogaster	1	0	0.0336142366327624	0.0336142366327624	0	0	0
QLSPVK	0	0	0	0	0.0168071183163812	0	0.0168071183163812	0	0	0	0	0	Drosophila melanogaster	1	0	0	0.0504213549491436	0	0	0
QRRRRS	0	0	0	0	0.0336142366327624	0	0	0	0	0	0.0336142366327624	0.0168071183163812	Drosophila melanogaster	1	0	0	0.0336142366327624	0	0	0
QRRRRS	0	0	0	0	0.0336142366327624	0	0	0	0	0	0.0336142366327624	0.0168071183163812	Drosophila melanogaster	1	0	0	0.0336142366327624	0	0	0
QSPALS	0	0	0	0	0.0168071183163812	0	0.0168071183163812	0	0	0	0	0	Drosophila melanogaster	1	0	0	0.0504213549491436	0	0	0
RKLSEE	0	0	0	0	0.0168071183163812	0.0168071183163812	0.0168071183163812	0	0	0	0	0	Drosophila melanogaster	1	0	0	0.0168071183163812	0	0	0
RSLSPV	0.0168071183163812	0.0168071183163812	0.0336142366327624	0	0.0504213549491436	0.0336142366327624	0	0	0	0	0	0	Drosophila melanogaster	1	0	0	0.0168071183163812	0	0	0
RSPSPP	0	0	0	0.0168071183163812	0.0504213549491436	0.0504213549491436	0.0336142366327624	0	0	0	0	0	Drosophila melanogaster	1	0	0.0336142366327624	0.0336142366327624	0	0	0
RSRSPRR	0.0168071183163812	0.0168071183163812	0.0336142366327624	0.0168071183163812	0.0504213549491436	0	0	0	0	0	0	0	Drosophila melanogaster	1	0	0.0168071183163812	0.13445694653105	0	0	0
SDDDED	0.0336142366327624	0.0168071183163812	0	0	0.0504213549491436	0.0504213549491436	0	0	0	0	0.0168071183163812	0.0168071183163812	Drosophila melanogaster	1	0	0.0672284732655248	0.084035591581906	0	0	0
SDEDED	0	0	0.0168071183163812	0.0168071183163812	0.0336142366327624	0.0336142366327624	0.0168071183163812	0.0168071183163812	0	0	0	0	Drosophila melanogaster	1	0	0.117649828214668	0.0168071183163812	0	0	0
SESDED	0	0	0	0	0.0336142366327624	0.0336142366327624	0.0336142366327624	0.0336142366327624	0	0	0	0	Drosophila melanogaster	1	0	0	0.0672284732655248	0.0336142366327624	0	0
SESSEE	0	0	0.0504213549491436	0.0504213549491436	0.0672284732655248	0	0	0.0168071183163812	0.0168071183163812	0	0	0	Drosophila melanogaster	1	0	0	0.0504213549491436	0	0	0
SNPDLT	0	0	0	0	0.0168071183163812	0	0.0168071183163812	0	0	0	0	0	Drosophila melanogaster	1	0	0	0.0336142366327624	0	0	0
SPSKDD	0	0	0	0	0.0168071183163812	0	0.0168071183163812	0	0	0	0	0	Drosophila melanogaster	1	0	0	0.0336142366327624	0	0	0
SRKKKS	0	0	0	0	0.0168071183163812	0	0	0.0168071183163812	0	0	0	0	Drosophila melanogaster	1	0	0	0.0336142366327624	0	0	0
SRRGSN	0	0	0	0	0.0168071183163812	0	0	0.0168071183163812	0	0	0	0	Drosophila melanogaster	1	0	0	0.0168071183163812	0	0	0
SRSPRR	0.0336142366327624	0.0168071183163812	0.0336142366327624	0.0336142366327624	0.0672284732655248	0.0168071183163812	0	0	0	0	0	0	Drosophila melanogaster	1	0	0.0336142366327624	0.201685419796574	0	0	0
SSLSRS	0.0168071183163812	0.0168071183163812	0	0	0.0336142366327624	0.0168071183163812	0.0168071183163812	0	0	0	0	0	Drosophila melanogaster	1	0	0	0.0168071183163812	0	0.0168071183163812	0
SSSSST	0	0.0168071183163812	0	0.0168071183163812	0.0336142366327624	0	0	0	0	0	0	0	Drosophila melanogaster	1	0	0	0.0168071183163812	0	0.13445694653105	0
STGGGA	0	0	0	0	0.0168071183163812	0	0.0168071183163812	0.0168071183163812	0	0	0	0	Drosophila melanogaster	1	0	0	0.0168071183163812	0	0	0
DDEDDDD	0.0168071183163812	0.0168071183163812	0	0	0.0336142366327624	0.0672284732655248	0.0504213549491436	0	0	0	0	0	Drosophila melanogaster	1	0	0	0.0168071183163812	0	0	0
DLPLNI	0	0	0	0	0	0.0168071183163812	0	0	0	0.0168071183163812	0	0	Drosophila melanogaster	1	0	0.0168071183163812	0.0168071183163812	0	0	0
DLPLNIS	0	0	0	0	0	0.0168071183163812	0	0	0	0.0168071183163812	0	0	Drosophila melanogaster	1	0	0.0168071183163812	0.0168071183163812	0	0	0
DLPLNISR	0	0	0	0	0	0.0168071183163812	0	0	0	0.0168071183163812	0	0	Drosophila melanogaster	1	0	0.0168071183163812	0.0168071183163812	0	0	0
DLPLNISRE	0	0	0	0	0	0.0168071183163812	0	0	0	0.0168071183163812	0	0	Drosophila melanogaster	1	0	0.0168071183163812	0.0168071183163812	0	0	0
DSDEEEE	0	0	0	0	0	0.0168071183163812	0.0168071183163812	0	0	0	0	0	Drosophila melanogaster	1	0	0	0.0168071183163812	0	0	0
DSDFDE	0.0168071183163812	0	0.0336142366327624	0.0336142366327624	0.0336142366327624	0.0504213549491436	0	0.0168071183163812	0	0	0	0	Drosophila melanogaster	1	0.0336142366327624	0	0.0336142366327624	0	0	0
DSEDLP	0	0	0	0	0	0.0168071183163812	0	0	0	0.0168071183163812	0	0	Drosophila melanogaster	1	0	0.0168071183163812	0.0168071183163812	0	0	0
DSEDLPL	0	0	0	0	0	0.0168071183163812	0	0	0	0.0168071183163812	0	0	Drosophila melanogaster	1	0	0.0168071183163812	0.0168071183163812	0	0	0
DSEDLPLN	0	0	0	0	0	0.0168071183163812	0	0	0	0.0168071183163812	0	0	Drosophila melanogaster	1	0	0.0168071183163812	0.0168071183163812	0	0	0
DSEDLPLNI	0	0	0	0	0	0.0168071183163812	0	0	0	0.0168071183163812	0	0	Drosophila melanogaster	1	0	0.0168071183163812	0.0168071183163812	0	0	0
DSEDLPLNIS	0	0	0	0	0	0.0168071183163812	0	0	0	0.0168071183163812	0	0	Drosophila melanogaster	1	0	0.0168071183163812	0.0168071183163812	0	0	0
DSEDLPLNISR	0	0	0	0	0	0.0168071183163812	0	0	0	0.0168071183163812	0	0	Drosophila melanogaster	1	0	0.0168071183163812	0.0168071183163812	0	0	0
DSEDLPLNISRE	0	0	0	0	0	0.0168071183163812	0	0	0	0.0168071183163812	0	0	Drosophila melanogaster	1	0	0.0168071183163812	0.0168071183163812	0	0	0
DSSDEED	0.0168071183163812	0.0168071183163812	0	0.0336142366327624	0	0.0504213549491436	0	0	0	0	0	0	Drosophila melanogaster	1	0	0	0.0672284732655248	0	0	0
EDLPLN	0	0	0	0	0	0.0168071183163812	0	0	0	0.0168071183163812	0	0	Drosophila melanogaster	1	0	0.0168071183163812	0.0168071183163812	0	0	0
EDLPLNI	0	0	0	0	0	0.0168071183163812	0	0	0	0.0168071183163812	0	0	Drosophila melanogaster	1	0	0.0168071183163812	0.0168071183163812	0	0	0
EDLPLNIS	0	0	0	0	0	0.0168071183163812	0	0	0	0.0168071183163812	0	0	Drosophila melanogaster	1	0	0.0168071183163812	0.0168071183163812	0	0	0
EDLPLNISR	0	0	0	0	0	0.0168071183163812	0	0	0	0.0168071183163812	0	0	Drosophila melanogaster	1	0	0.0168071183163812	0.0168071183163812	0	0	0
EDLPLNISRE	0	0	0	0	0	0.0168071183163812	0	0	0	0.0168071183163812	0	0	Drosophila melanogaster	1	0	0.0168071183163812	0.0168071183163812	0	0	0
GDSDEE	0	0	0.0168071183163812	0.0336142366327624	0.0168071183163812	0.0504213549491436	0	0	0	0	0.0168071183163812	0.0168071183163812	Drosophila melanogaster	1	0.0168071183163812	0.0168071183163812	0.0504213549491436	0	0	0
GSSSST	0	0	0	0	0	0.0168071183163812	0.0168071183163812	0	0	0	0	0	Drosophila melanogaster	1	0	0	0.0504213549491436	0	0	0
GSSSSTS	0	0	0	0	0	0.0168071183163812	0.0168071183163812	0	0	0	0	0	Drosophila melanogaster	1	0	0	0.0336142366327624	0	0	0
LDSDDE	0	0	0	0	0.0504213549491436	0.0672284732655248	0	0	0	0	0.0672284732655248	0.0504213549491436	Drosophila melanogaster	1	0.0168071183163812	0.0168071183163812	0.0336142366327624	0	0	0
LPLNIS	0	0	0	0	0	0.0168071183163812	0	0	0	0.0168071183163812	0	0	Drosophila melanogaster	1	0	0.0168071183163812	0.0168071183163812	0	0	0
LPLNISR	0	0	0	0	0	0.0168071183163812	0	0	0	0.0168071183163812	0	0	Drosophila melanogaster	1	0	0.0168071183163812	0.0168071183163812	0	0	0
LPLNISRE	0	0	0	0	0	0.0168071183163812	0	0	0	0.0168071183163812	0	0	Drosophila melanogaster	1	0	0.0168071183163812	0.0168071183163812	0	0	0
NESDSE	0.0336142366327624	0.0336142366327624	0	0	0	0.0504213549491436	0.0168071183163812	0	0	0	0	0	Drosophila melanogaster	1	0	0	0.0336142366327624	0	0	0
PASPSR	0	0	0	0.0168071183163812	0	0.0336142366327624	0.0168071183163812	0	0	0	0	0	Drosophila melanogaster	1	0	0	0.0168071183163812	0.0504213549491436	0	0
PLNISR	0	0	0	0	0	0.0168071183163812	0	0	0	0.0168071183163812	0	0	Drosophila melanogaster	1	0	0.0168071183163812	0.0168071183163812	0	0	0
PLNISRE	0	0	0	0	0	0.0168071183163812	0	0	0	0.0168071183163812	0	0	Drosophila melanogaster	1	0	0.0168071183163812	0.0168071183163812	0	0	0
RKLSGD	0.0168071183163812	0.0168071183163812	0.0168071183163812	0.0168071183163812	0.0168071183163812	0.0336142366327624	0	0	0	0	0	0	Drosophila melanogaster	1	0	0.0336142366327624	0.0168071183163812	0	0	0
RRGSLA	0	0	0	0	0	0.0336142366327624	0.0336142366327624	0	0	0	0	0	Drosophila melanogaster	1	0	0	0.0168071183163812	0	0	0
RRTRRS	0	0	0	0	0	0.0168071183163812	0	0	0	0	0.0168071183163812	0.0168071183163812	Drosophila melanogaster	1	0	0	0.0336142366327624	0	0	0
RSRASS	0	0	0	0	0	0.0168071183163812	0.0168071183163812	0	0	0	0	0	Drosophila melanogaster	1	0	0	0.0336142366327624	0	0	0
SDDEED	0	0	0	0	0.0336142366327624	0.0504213549491436	0.0168071183163812	0	0	0	0.0336142366327624	0.0168071183163812	Drosophila melanogaster	1	0	0	0.0336142366327624	0.0168071183163812	0	0
SDDEED	0	0	0	0	0.0336142366327624	0.0504213549491436	0.0168071183163812	0	0	0	0.0336142366327624	0.0168071183163812	Drosophila melanogaster	1	0	0	0.0336142366327624	0.0168071183163812	0	0
SDSDDD	0.084035591581906	0.0504213549491436	0.100842709898287	0.0336142366327624	0.168071183163812	0.184878301480193	0.0672284732655248	0	0	0	0	0	Drosophila melanogaster	1	0	0.13445694653105	0.100842709898287	0	0.0168071183163812	0
SEDLPL	0	0	0	0	0	0.0168071183163812	0	0	0	0.0168071183163812	0	0	Drosophila melanogaster	1	0	0.0168071183163812	0.0168071183163812	0	0	0
SEDLPLN	0	0	0	0	0	0.0168071183163812	0	0	0	0.0168071183163812	0	0	Drosophila melanogaster	1	0	0.0168071183163812	0.0168071183163812	0	0	0
SEDLPLNI	0	0	0	0	0	0.0168071183163812	0	0	0	0.0168071183163812	0	0	Drosophila melanogaster	1	0	0.0168071183163812	0.0168071183163812	0	0	0
SEDLPLNIS	0	0	0	0	0	0.0168071183163812	0	0	0	0.0168071183163812	0	0	Drosophila melanogaster	1	0	0.0168071183163812	0.0168071183163812	0	0	0
SEDLPLNISR	0	0	0	0	0	0.0168071183163812	0	0	0	0.0168071183163812	0	0	Drosophila melanogaster	1	0	0.0168071183163812	0.0168071183163812	0	0	0
SEDLPLNISRE	0	0	0	0	0	0.0168071183163812	0	0	0	0.0168071183163812	0	0	Drosophila melanogaster	1	0	0.0168071183163812	0.0168071183163812	0	0	0
SGSNGG	0	0	0	0	0	0.0168071183163812	0.0168071183163812	0	0	0	0	0	Drosophila melanogaster	1	0	0	0.0336142366327624	0	0	0
SPSTSS	0	0	0	0	0	0.0504213549491436	0.0504213549491436	0	0	0	0	0	Drosophila melanogaster	1	0	0.0336142366327624	0.0504213549491436	0	0	0
SRASST	0	0	0	0	0	0.0168071183163812	0	0	0.0168071183163812	0	0	0	Drosophila melanogaster	1	0	0	0.084035591581906	0	0	0
TSSSPS	0	0	0	0	0	0.0168071183163812	0.0168071183163812	0	0	0	0	0	Drosophila melanogaster	1	0	0	0.0168071183163812	0	0.0168071183163812	0
VDSEDL	0	0	0	0	0	0.0168071183163812	0	0	0	0.0168071183163812	0	0	Drosophila melanogaster	1	0	0.0168071183163812	0.0168071183163812	0	0	0
VDSEDLP	0	0	0	0	0	0.0168071183163812	0	0	0	0.0168071183163812	0	0	Drosophila melanogaster	1	0	0.0168071183163812	0.0168071183163812	0	0	0
VDSEDLPL	0	0	0	0	0	0.0168071183163812	0	0	0	0.0168071183163812	0	0	Drosophila melanogaster	1	0	0.0168071183163812	0.0168071183163812	0	0	0
VDSEDLPLN	0	0	0	0	0	0.0168071183163812	0	0	0	0.0168071183163812	0	0	Drosophila melanogaster	1	0	0.0168071183163812	0.0168071183163812	0	0	0
VDSEDLPLNI	0	0	0	0	0	0.0168071183163812	0	0	0	0.0168071183163812	0	0	Drosophila melanogaster	1	0	0.0168071183163812	0.0168071183163812	0	0	0
VDSEDLPLNIS	0	0	0	0	0	0.0168071183163812	0	0	0	0.0168071183163812	0	0	Drosophila melanogaster	1	0	0.0168071183163812	0.0168071183163812	0	0	0
VDSEDLPLNISR	0	0	0	0	0	0.0168071183163812	0	0	0	0.0168071183163812	0	0	Drosophila melanogaster	1	0	0.0168071183163812	0.0168071183163812	0	0	0
VDSEDLPLNISRE	0	0	0	0	0	0.0168071183163812	0	0	0	0.0168071183163812	0	0	Drosophila melanogaster	1	0	0.0168071183163812	0.0168071183163812	0	0	0
EELPEE	0	0	0	0	0	0	0.0168071183163812	0.0168071183163812	0	0.0168071183163812	0	0	S. cerevisae	1	0	0	0	0.0168071183163812	0	0
LSSSLS	0	0.0336142366327624	0	0	0.0168071183163812	0	0.0504213549491436	0	0	0	0	0	S. cerevisae	1	0	0	0	0.0168071183163812	0.0168071183163812	0
LTASHN	0.0168071183163812	0.0168071183163812	0	0	0.0168071183163812	0.0168071183163812	0.0336142366327624	0.0336142366327624	0	0	0	0	S. cerevisae	1	0	0.0168071183163812	0.0168071183163812	0.0168071183163812	0	0
RTLSNT	0	0	0	0	0	0	0.0168071183163812	0	0.0168071183163812	0	0	0	S. cerevisae	1	0	0	0	0.0168071183163812	0	0
SDLLND	0	0	0	0	0	0	0.0168071183163812	0	0	0.0168071183163812	0	0	S. cerevisae	1	0	0	0	0.0168071183163812	0	0
SDVEED	0.0168071183163812	0.0168071183163812	0	0.0336142366327624	0	0.0168071183163812	0.0504213549491436	0	0	0	0	0	S. cerevisae	1	0	0.0504213549491436	0	0.0504213549491436	0	0
SSSLSK	0	0.0168071183163812	0	0	0	0.0168071183163812	0.0336142366327624	0	0	0	0	0	S. cerevisae	1	0	0	0	0.0168071183163812	0	0
EEESDE	0	0	0	0	0.0168071183163812	0	0	0.0336142366327624	0	0.0168071183163812	0	0	S. cerevisae	1	0	0	0	0.0336142366327624	0	0
SSSSSL	0	0.0168071183163812	0	0	0	0.0336142366327624	0	0	0.0504213549491436	0	0	0	Plasmodium falciparum	1	0	0	0	0	0.0168071183163812	0
ESDDDD	0.0168071183163812	0.0168071183163812	0.0168071183163812	0	0.084035591581906	0.0672284732655248	0.100842709898287	0.100842709898287	0	0	0	0	S. cerevisae	1	0	0	0.0168071183163812	0.0168071183163812	0	0
RSRSAS	0	0	0	0.0504213549491436	0.117649828214668	0.0504213549491436	0	0	0	0	0.0672284732655248	0.0336142366327624	Drosophila melanogaster	1	0	0.0336142366327624	0.0672284732655248	0	0.0168071183163812	0
RSRSAS	0	0	0	0.0504213549491436	0.117649828214668	0.0504213549491436	0	0	0	0	0.0672284732655248	0.0336142366327624	Drosophila melanogaster	1	0	0.0336142366327624	0.0672284732655248	0	0.0168071183163812	0
SDDDDD	0.0672284732655248	0.0168071183163812	0.100842709898287	0.0504213549491436	0.151264064847431	0.235299656429337	0.151264064847431	0.0336142366327624	0	0	0.0336142366327624	0.0168071183163812	Drosophila melanogaster	0.933333	0	0.0336142366327624	0.0672284732655248	0	0	0
SDDDDD	0.0672284732655248	0.0168071183163812	0.100842709898287	0.0504213549491436	0.151264064847431	0.235299656429337	0.151264064847431	0.0336142366327624	0	0	0.0336142366327624	0.0168071183163812	Drosophila melanogaster	0.933333	0	0.0336142366327624	0.0672284732655248	0	0	0
SRSRSR	0.100842709898287	0.0672284732655248	0.386563721276767	0.201685419796574	0.537827786124198	0.184878301480193	0.201685419796574	0.0672284732655248	0	0	0	0	Drosophila melanogaster	0.914286	0.0672284732655248	0.28572101137848	0.0168071183163812	0	0.0168071183163812	0
SDEEEE	0.0168071183163812	0	0.168071183163812	0	0.0504213549491436	0.0672284732655248	0.117649828214668	0.0504213549491436	0.0168071183163812	0.0168071183163812	0.0336142366327624	0.0336142366327624	Homo sapiens	0.909091	0	0.0336142366327624	0.13445694653105	0	0	0
SPAPSP	0	0	0.0336142366327624	0.168071183163812	0.084035591581906	0.0504213549491436	0	0	0	0	0.100842709898287	0.084035591581906	Homo sapiens	0.909091	0	0.0672284732655248	0	0	0	0
PSPSPS	0	0	0	0.13445694653105	0	0.0504213549491436	0.100842709898287	0	0	0	0	0	Homo sapiens	0.888889	0	0.0336142366327624	0	0	0.0504213549491436	0
EDSDEE	0.0168071183163812	0.0336142366327624	0.117649828214668	0.0672284732655248	0.100842709898287	0.0168071183163812	0	0.0336142366327624	0	0.0168071183163812	0.0336142366327624	0.0168071183163812	Homo sapiens	0.875	0	0.084035591581906	0.0168071183163812	0	0	0
EDSDEE	0.0168071183163812	0.0336142366327624	0.117649828214668	0.0672284732655248	0.100842709898287	0.0168071183163812	0	0.0336142366327624	0	0.0168071183163812	0.0336142366327624	0.0168071183163812	Homo sapiens	0.875	0	0.084035591581906	0.0168071183163812	0	0	0
RSRSSS	0.0168071183163812	0.0168071183163812	0.100842709898287	0.0168071183163812	0	0	0.100842709898287	0.0504213549491436	0	0	0.0168071183163812	0	Homo sapiens	0.857143	0	0.184878301480193	0.0168071183163812	0.0504213549491436	0	0.0336142366327624
SPSLSP	0.0336142366327624	0.0504213549491436	0.100842709898287	0	0.0168071183163812	0.0672284732655248	0.0336142366327624	0	0	0	0	0	Homo sapiens	0.857143	0	0.117649828214668	0	0	0	0
SESEDD	0	0	0.0672284732655248	0.0336142366327624	0.100842709898287	0.0336142366327624	0.0336142366327624	0.0504213549491436	0	0	0	0	Drosophila melanogaster	0.857143	0	0	0.0504213549491436	0.0336142366327624	0	0
ESEDEE	0.0336142366327624	0.0168071183163812	0.0504213549491436	0.0504213549491436	0.0336142366327624	0.0672284732655248	0.100842709898287	0	0	0	0	0	S. cerevisae	0.857143	0.0168071183163812	0.0336142366327624	0	0.0168071183163812	0	0
SDEEDE	0	0	0.0672284732655248	0.0672284732655248	0.0504213549491436	0.0504213549491436	0.0504213549491436	0.100842709898287	0	0.0168071183163812	0	0	S. cerevisae	0.857143	0.0672284732655248	0.084035591581906	0.084035591581906	0.0168071183163812	0	0
PRRRRS	0.0336142366327624	0.0168071183163812	0.100842709898287	0.0336142366327624	0.084035591581906	0	0	0	0	0	0.0168071183163812	0.0168071183163812	Homo sapiens	0.857143	0	0.0672284732655248	0.13445694653105	0	0	0
DSDEEE	0.0336142366327624	0.0336142366327624	0	0	0.100842709898287	0.0336142366327624	0.084035591581906	0.0336142366327624	0	0.0168071183163812	0.0336142366327624	0.0336142366327624	Drosophila melanogaster	0.857143	0	0.0336142366327624	0.0504213549491436	0.0168071183163812	0	0
SDSESD	0.0168071183163812	0.0168071183163812	0.184878301480193	0.0504213549491436	0.151264064847431	0	0.0672284732655248	0.0672284732655248	0	0	0	0	Homo sapiens	0.846154	0	0.0672284732655248	0	0	0	0
DSDDED	0.0168071183163812	0	0	0	0.184878301480193	0.084035591581906	0.0504213549491436	0	0	0	0.168071183163812	0.084035591581906	Drosophila melanogaster	0.846154	0.0336142366327624	0	0.0336142366327624	0.0672284732655248	0	0
SDEEDD	0.084035591581906	0.0672284732655248	0.0168071183163812	0.0168071183163812	0.0672284732655248	0	0	0.0336142366327624	0.0168071183163812	0	0	0	A. thaliana	0.833333	0.0168071183163812	0.0672284732655248	0	0.0168071183163812	0	0
EEEEEEEE	0.0504213549491436	0.0672284732655248	0.084035591581906	0	0	0	0.0336142366327624	0	0	0.0168071183163812	0	0	Homo sapiens	0.833333	0	0.0168071183163812	0	0	0	0
DEEEEE	0.0504213549491436	0.0504213549491436	0.168071183163812	0	0.0672284732655248	0.0336142366327624	0.13445694653105	0.0168071183163812	0	0.0168071183163812	0.0336142366327624	0.0336142366327624	Homo sapiens	0.833333	0	0.084035591581906	0.0504213549491436	0	0	0
EEKEEE	0.0672284732655248	0.0168071183163812	0.0168071183163812	0	0	0	0.0672284732655248	0.0168071183163812	0	0	0	0	A. thaliana	0.8	0.0168071183163812	0	0	0	0	0
KSRSRS	0.0168071183163812	0.0168071183163812	0.0672284732655248	0.0168071183163812	0.0672284732655248	0.0336142366327624	0	0	0	0	0	0	Homo sapiens	0.8	0	0.084035591581906	0.0168071183163812	0	0	0
DDDEEE	0.0168071183163812	0.0336142366327624	0	0	0.0672284732655248	0.0168071183163812	0.0504213549491436	0.0168071183163812	0	0	0.0168071183163812	0.0168071183163812	Drosophila melanogaster	0.8	0	0	0.0336142366327624	0	0	0
GRSRSR	0	0	0.0504213549491436	0.0504213549491436	0.0672284732655248	0	0	0	0	0	0.0336142366327624	0.0336142366327624	Drosophila melanogaster	0.8	0	0.0672284732655248	0.0168071183163812	0	0	0
GRSRSRS	0	0	0.0504213549491436	0.0504213549491436	0.0672284732655248	0	0	0	0	0	0.0336142366327624	0.0336142366327624	Drosophila melanogaster	0.8	0	0.0336142366327624	0.0168071183163812	0	0	0
DEDDDD	0.0168071183163812	0.0336142366327624	0	0	0.0336142366327624	0.0672284732655248	0.0504213549491436	0.0336142366327624	0	0	0.0336142366327624	0.0336142366327624	Drosophila melanogaster	0.8	0	0.0168071183163812	0.0672284732655248	0	0	0
SDSSDD	0.0336142366327624	0.0168071183163812	0	0	0	0.0672284732655248	0.0504213549491436	0	0	0	0	0	Drosophila melanogaster	0.8	0	0	0.117649828214668	0	0	0
ESEEEEE	0.0168071183163812	0.0168071183163812	0.0168071183163812	0.0168071183163812	0.0504213549491436	0.0336142366327624	0.0672284732655248	0	0	0	0.0336142366327624	0.0168071183163812	S. cerevisae	0.8	0	0.0336142366327624	0	0.0336142366327624	0	0
ESEEEEE	0.0168071183163812	0.0168071183163812	0.0168071183163812	0.0168071183163812	0.0504213549491436	0.0336142366327624	0.0672284732655248	0	0	0	0.0336142366327624	0.0168071183163812	S. cerevisae	0.8	0	0.0336142366327624	0	0.0336142366327624	0	0
GSPSSS	0.0504213549491436	0.0336142366327624	0	0.0336142366327624	0	0	0	0.0672284732655248	0	0	0.0168071183163812	0.0168071183163812	S. cerevisae	0.8	0	0.0168071183163812	0	0.0504213549491436	0.0336142366327624	0
SSRSRS	0.0336142366327624	0.0504213549491436	0	0.0168071183163812	0.0504213549491436	0	0	0	0	0	0	0	A. thaliana	0.75	0.0168071183163812	0.0336142366327624	0	0	0.0336142366327624	0
DESEDE	0	0	0.0504213549491436	0.0504213549491436	0	0	0.0336142366327624	0	0	0	0.0336142366327624	0.0336142366327624	Homo sapiens	0.75	0.0336142366327624	0.0504213549491436	0.0168071183163812	0	0	0
EEEDDD	0.0168071183163812	0.0336142366327624	0.0504213549491436	0.0168071183163812	0.0336142366327624	0.0336142366327624	0	0	0	0	0	0	Homo sapiens	0.75	0	0.0504213549491436	0	0	0	0
EEEDEE	0.0168071183163812	0	0.0504213549491436	0	0.0504213549491436	0.0504213549491436	0	0	0	0	0	0	Homo sapiens	0.75	0.0168071183163812	0.0672284732655248	0.0168071183163812	0	0	0
GRRRSS	0	0	0.0504213549491436	0.0504213549491436	0	0.0504213549491436	0.0168071183163812	0	0	0	0	0	Homo sapiens	0.75	0	0.0672284732655248	0	0	0	0
GSDSED	0	0.0336142366327624	0.0504213549491436	0.0168071183163812	0.0336142366327624	0	0.0336142366327624	0.0168071183163812	0	0	0	0	Homo sapiens	0.75	0	0.0504213549491436	0.0336142366327624	0.0504213549491436	0	0
GGSGGGS	0.0168071183163812	0	0.0336142366327624	0.0504213549491436	0	0.0504213549491436	0	0	0	0	0	0	Homo sapiens	0.75	0	0.0168071183163812	0	0	0	0
GSGGGS	0.0168071183163812	0.0168071183163812	0.0336142366327624	0.0504213549491436	0	0.0504213549491436	0	0	0	0	0	0	Homo sapiens	0.75	0	0.0504213549491436	0	0	0	0
SVSPSK	0	0	0.0168071183163812	0.0504213549491436	0	0	0.0504213549491436	0	0.0168071183163812	0	0	0	Homo sapiens	0.75	0	0.0168071183163812	0	0	0	0
DEEEDE	0.0336142366327624	0	0.0336142366327624	0	0.0504213549491436	0.0336142366327624	0	0	0	0	0	0	Drosophila melanogaster	0.75	0	0.0168071183163812	0.0168071183163812	0	0	0
DSDDDD	0.13445694653105	0.084035591581906	0.0504213549491436	0.0504213549491436	0.151264064847431	0.0504213549491436	0.0504213549491436	0.0672284732655248	0	0	0.0168071183163812	0.0168071183163812	Drosophila melanogaster	0.75	0.0168071183163812	0.0168071183163812	0.151264064847431	0	0	0
EESDDE	0.0336142366327624	0	0	0	0.0504213549491436	0	0.0336142366327624	0.0336142366327624	0	0.0168071183163812	0	0	Drosophila melanogaster	0.75	0	0	0.0336142366327624	0	0	0
GHSMSD	0.0336142366327624	0.0168071183163812	0	0	0.0504213549491436	0	0.0168071183163812	0	0	0	0.0336142366327624	0.0168071183163812	Drosophila melanogaster	0.75	0.0336142366327624	0.0504213549491436	0.0336142366327624	0	0	0
GHSMSD	0.0336142366327624	0.0168071183163812	0	0	0.0504213549491436	0	0.0168071183163812	0	0	0	0.0336142366327624	0.0168071183163812	Drosophila melanogaster	0.75	0.0336142366327624	0.0504213549491436	0.0336142366327624	0	0	0
GHSMSDP	0.0336142366327624	0.0168071183163812	0	0	0.0504213549491436	0	0.0168071183163812	0	0	0	0.0336142366327624	0.0168071183163812	Drosophila melanogaster	0.75	0.0336142366327624	0.0504213549491436	0.0336142366327624	0	0	0
GHSMSDP	0.0336142366327624	0.0168071183163812	0	0	0.0504213549491436	0	0.0168071183163812	0	0	0	0.0336142366327624	0.0168071183163812	Drosophila melanogaster	0.75	0.0336142366327624	0.0504213549491436	0.0336142366327624	0	0	0
GHSMSDPG	0.0336142366327624	0.0168071183163812	0	0	0.0504213549491436	0	0.0168071183163812	0	0	0	0.0336142366327624	0.0168071183163812	Drosophila melanogaster	0.75	0.0336142366327624	0.0504213549491436	0.0336142366327624	0	0	0
GHSMSDPG	0.0336142366327624	0.0168071183163812	0	0	0.0504213549491436	0	0.0168071183163812	0	0	0	0.0336142366327624	0.0168071183163812	Drosophila melanogaster	0.75	0.0336142366327624	0.0504213549491436	0.0336142366327624	0	0	0
HSMSDP	0.0336142366327624	0.0168071183163812	0	0	0.0504213549491436	0	0.0168071183163812	0	0	0	0.0336142366327624	0.0168071183163812	Drosophila melanogaster	0.75	0.0336142366327624	0.0504213549491436	0.0336142366327624	0	0	0
HSMSDP	0.0336142366327624	0.0168071183163812	0	0	0.0504213549491436	0	0.0168071183163812	0	0	0	0.0336142366327624	0.0168071183163812	Drosophila melanogaster	0.75	0.0336142366327624	0.0504213549491436	0.0336142366327624	0	0	0
HSMSDPG	0.0336142366327624	0.0168071183163812	0	0	0.0504213549491436	0	0.0168071183163812	0	0	0	0.0336142366327624	0.0168071183163812	Drosophila melanogaster	0.75	0.0336142366327624	0.0504213549491436	0.0336142366327624	0	0	0
HSMSDPG	0.0336142366327624	0.0168071183163812	0	0	0.0504213549491436	0	0.0168071183163812	0	0	0	0.0336142366327624	0.0168071183163812	Drosophila melanogaster	0.75	0.0336142366327624	0.0504213549491436	0.0336142366327624	0	0	0
SDDEDED	0.0168071183163812	0.0168071183163812	0	0	0.0504213549491436	0	0.0504213549491436	0.0336142366327624	0	0	0.0168071183163812	0.0168071183163812	Drosophila melanogaster	0.75	0	0	0.0168071183163812	0	0	0
SMSDPG	0.0336142366327624	0.0168071183163812	0	0	0.0504213549491436	0	0.0168071183163812	0	0	0	0.0336142366327624	0.0168071183163812	Drosophila melanogaster	0.75	0.0336142366327624	0.0672284732655248	0.0336142366327624	0	0	0
SMSDPG	0.0336142366327624	0.0168071183163812	0	0	0.0504213549491436	0	0.0168071183163812	0	0	0	0.0336142366327624	0.0168071183163812	Drosophila melanogaster	0.75	0.0336142366327624	0.0672284732655248	0.0336142366327624	0	0	0
SPKAAS	0.0336142366327624	0.0168071183163812	0.0168071183163812	0.0336142366327624	0.0504213549491436	0.0168071183163812	0	0	0	0	0	0	Drosophila melanogaster	0.75	0	0	0.0336142366327624	0	0	0
SSDDEDE	0.0168071183163812	0.0336142366327624	0	0	0.0504213549491436	0	0.0336142366327624	0	0	0	0	0	Drosophila melanogaster	0.75	0	0	0.0336142366327624	0	0	0
SSFSSP	0.0168071183163812	0.0336142366327624	0	0.0336142366327624	0	0	0.0504213549491436	0	0	0	0	0	S. cerevisae	0.75	0	0	0	0.0168071183163812	0.0168071183163812	0
RSRSPL	0.0336142366327624	0	0.0672284732655248	0.0504213549491436	0.100842709898287	0.0672284732655248	0	0	0	0	0.0672284732655248	0.0336142366327624	Drosophila melanogaster	0.75	0	0.0672284732655248	0.0336142366327624	0	0	0
RSRSPL	0.0336142366327624	0	0.0672284732655248	0.0504213549491436	0.100842709898287	0.0672284732655248	0	0	0	0	0.0672284732655248	0.0336142366327624	Drosophila melanogaster	0.75	0	0.0672284732655248	0.0336142366327624	0	0	0
KKKKKK	0.0504213549491436	0.0168071183163812	0.0336142366327624	0.0504213549491436	0.0504213549491436	0.0672284732655248	0.100842709898287	0	0	0.0672284732655248	0	0	S. cerevisae	0.75	0	0.151264064847431	0	0.0504213549491436	0.0672284732655248	0
SEEEEE	0.0504213549491436	0.0504213549491436	0.235299656429337	0.13445694653105	0.13445694653105	0.0672284732655248	0.184878301480193	0.0336142366327624	0	0	0.0336142366327624	0.0168071183163812	Homo sapiens	0.736842	0	0.151264064847431	0	0.0336142366327624	0	0
SEEEEE	0.0504213549491436	0.0504213549491436	0.235299656429337	0.13445694653105	0.13445694653105	0.0672284732655248	0.184878301480193	0.0336142366327624	0	0	0.0336142366327624	0.0168071183163812	Homo sapiens	0.736842	0	0.151264064847431	0	0.0336142366327624	0	0
DSSDDE	0	0.0168071183163812	0.117649828214668	0.0504213549491436	0.100842709898287	0.168071183163812	0.117649828214668	0.100842709898287	0	0	0	0	Drosophila melanogaster	0.714286	0	0.0672284732655248	0.100842709898287	0	0	0
EEEEEEE	0.117649828214668	0.151264064847431	0.168071183163812	0.0336142366327624	0.0168071183163812	0.0504213549491436	0.084035591581906	0	0	0.0336142366327624	0.0336142366327624	0.0336142366327624	Homo sapiens	0.714286	0	0.0672284732655248	0	0	0	0
GGSGGG	0.0336142366327624	0	0.0336142366327624	0.084035591581906	0.084035591581906	0.0672284732655248	0	0	0	0	0	0	Homo sapiens	0.714286	0	0.0672284732655248	0.0168071183163812	0	0	0
DDDDDDD	0	0.0504213549491436	0.084035591581906	0.0504213549491436	0.100842709898287	0.117649828214668	0.0336142366327624	0.084035591581906	0	0	0.0336142366327624	0.0336142366327624	Drosophila melanogaster	0.7	0	0	0.0168071183163812	0	0	0
EEEEEE	0.218492538112955	0.268913893062099	0.352949484644005	0.151264064847431	0.0672284732655248	0.117649828214668	0.252106774745718	0.0168071183163812	0	0.0504213549491436	0.0672284732655248	0.0672284732655248	Homo sapiens	0.677419	0	0.235299656429337	0.0504213549491436	0.0168071183163812	0	0
SDDDDE	0.0336142366327624	0.0336142366327624	0.0168071183163812	0.0168071183163812	0.0336142366327624	0.0336142366327624	0.0168071183163812	0	0	0	0	0	A. thaliana	0.666667	0.0336142366327624	0	0.0168071183163812	0	0	0
SDDEEE	0.0672284732655248	0.0672284732655248	0.0336142366327624	0	0.0504213549491436	0.0504213549491436	0	0.0504213549491436	0	0	0	0	A. thaliana	0.666667	0.0168071183163812	0.117649828214668	0.117649828214668	0.0168071183163812	0	0
DEEEEEE	0	0	0.0336142366327624	0	0	0	0.0168071183163812	0.0168071183163812	0	0.0168071183163812	0.0336142366327624	0.0336142366327624	Homo sapiens	0.666667	0	0.0336142366327624	0.0336142366327624	0	0	0
DSDDEK	0.0168071183163812	0.0168071183163812	0.0336142366327624	0.0336142366327624	0	0	0.0336142366327624	0	0	0.0168071183163812	0	0	Homo sapiens	0.666667	0	0.0168071183163812	0	0	0	0
GPPSPP	0	0	0.0336142366327624	0.0336142366327624	0.0168071183163812	0.0168071183163812	0	0	0	0	0.0336142366327624	0.0336142366327624	Homo sapiens	0.666667	0	0.0336142366327624	0	0.0168071183163812	0	0
GSSDEE	0.0168071183163812	0	0.0336142366327624	0.0336142366327624	0	0	0.0336142366327624	0	0	0	0	0	Homo sapiens	0.666667	0	0.0336142366327624	0.084035591581906	0	0	0
RRSASP	0	0.0168071183163812	0.0336142366327624	0.0336142366327624	0.0336142366327624	0	0	0	0	0	0	0	Homo sapiens	0.666667	0	0.0336142366327624	0	0	0.0168071183163812	0
SDEEEA	0	0	0.0672284732655248	0	0.0504213549491436	0	0	0.0504213549491436	0	0	0	0	Homo sapiens	0.666667	0	0.0336142366327624	0	0	0	0
SPPPSP	0.0168071183163812	0.0168071183163812	0.0336142366327624	0	0.0336142366327624	0.0336142366327624	0	0	0	0	0.0168071183163812	0.0168071183163812	Homo sapiens	0.666667	0	0.184878301480193	0	0	0.0168071183163812	0
SRSLSP	0.0336142366327624	0.0168071183163812	0.0672284732655248	0.0672284732655248	0.0672284732655248	0.0672284732655248	0	0	0	0	0	0	Homo sapiens	0.666667	0	0.0504213549491436	0	0	0.0504213549491436	0
KKKKRK	0.0168071183163812	0	0.0168071183163812	0.0336142366327624	0.0168071183163812	0.0336142366327624	0	0	0	0	0	0	Homo sapiens	0.666667	0	0.0168071183163812	0	0	0	0
LSTASS	0	0	0	0.0336142366327624	0.0336142366327624	0	0	0	0	0	0.0168071183163812	0.0168071183163812	Homo sapiens	0.666667	0	0.0168071183163812	0	0	0	0
PHSSSS	0	0.0168071183163812	0	0.0336142366327624	0.0336142366327624	0	0	0	0	0	0	0	Homo sapiens	0.666667	0	0.0336142366327624	0	0	0.0168071183163812	0
SDSEDG	0	0.0168071183163812	0	0.0336142366327624	0	0	0.0336142366327624	0	0	0	0	0	Homo sapiens	0.666667	0	0.0336142366327624	0	0	0	0
SEEEEK	0	0.0168071183163812	0	0.0336142366327624	0.0168071183163812	0.0336142366327624	0	0	0	0.0168071183163812	0	0	Homo sapiens	0.666667	0	0.0504213549491436	0	0	0	0
SPAPSP	0	0	0.0336142366327624	0.168071183163812	0.084035591581906	0.0504213549491436	0	0	0	0	0.168071183163812	0.084035591581906	Homo sapiens	0.666667	0	0.0672284732655248	0	0	0	0
SSSSEN	0.0168071183163812	0	0	0.0336142366327624	0.0336142366327624	0.0336142366327624	0.0168071183163812	0	0	0	0	0	Homo sapiens	0.666667	0	0.0336142366327624	0	0	0	0
DDEDED	0.0336142366327624	0.0336142366327624	0	0	0.0672284732655248	0.0336142366327624	0.0672284732655248	0.0336142366327624	0	0	0.0168071183163812	0.0168071183163812	Drosophila melanogaster	0.666667	0	0	0.0168071183163812	0	0	0
DDEEDE	0	0.0168071183163812	0	0	0.0336142366327624	0.0336142366327624	0.0336142366327624	0.0336142366327624	0	0	0	0	Drosophila melanogaster	0.666667	0	0	0.0168071183163812	0	0	0
EDSDAE	0.0168071183163812	0.0168071183163812	0	0	0.0336142366327624	0	0.0336142366327624	0.0336142366327624	0	0	0	0	Drosophila melanogaster	0.666667	0	0.0336142366327624	0.0336142366327624	0	0	0
ESSDDE	0.0168071183163812	0	0.0336142366327624	0.0336142366327624	0.0672284732655248	0.0336142366327624	0.0672284732655248	0	0	0	0	0	Drosophila melanogaster	0.666667	0	0	0.117649828214668	0	0	0
ISDDED	0.0168071183163812	0.0168071183163812	0	0	0.0336142366327624	0.0336142366327624	0.0168071183163812	0	0	0	0.0336142366327624	0.0168071183163812	Drosophila melanogaster	0.666667	0.0168071183163812	0.0336142366327624	0.0504213549491436	0	0	0
ISDDED	0.0168071183163812	0.0168071183163812	0	0	0.0336142366327624	0.0336142366327624	0.0168071183163812	0	0	0	0.0336142366327624	0.0168071183163812	Drosophila melanogaster	0.666667	0.0168071183163812	0.0336142366327624	0.0504213549491436	0	0	0
KKKKSK	0	0	0	0.0168071183163812	0.0336142366327624	0	0.0168071183163812	0.0168071183163812	0.0168071183163812	0.0336142366327624	0	0	Drosophila melanogaster	0.666667	0	0	0.0336142366327624	0.0168071183163812	0	0
RSPPRR	0.0168071183163812	0	0	0	0.0336142366327624	0	0	0	0	0	0.0336142366327624	0.0168071183163812	Drosophila melanogaster	0.666667	0	0	0.0168071183163812	0	0	0
RSPPRR	0.0168071183163812	0	0	0	0.0336142366327624	0	0	0	0	0	0.0336142366327624	0.0168071183163812	Drosophila melanogaster	0.666667	0	0	0.0168071183163812	0	0	0
AAAAAP	0.0168071183163812	0.0168071183163812	0	0	0	0.0336142366327624	0	0	0	0	0.0336142366327624	0.0168071183163812	Drosophila melanogaster	0.666667	0	0	0.0168071183163812	0	0	0
AAAAAP	0.0168071183163812	0.0168071183163812	0	0	0	0.0336142366327624	0	0	0	0	0.0336142366327624	0.0168071183163812	Drosophila melanogaster	0.666667	0	0	0.0168071183163812	0	0	0
ADSDEE	0	0	0	0	0.0168071183163812	0.0336142366327624	0.0168071183163812	0	0	0	0.0336142366327624	0.0168071183163812	Drosophila melanogaster	0.666667	0	0	0.0336142366327624	0	0	0
ADSDEE	0	0	0	0	0.0168071183163812	0.0336142366327624	0.0168071183163812	0	0	0	0.0336142366327624	0.0168071183163812	Drosophila melanogaster	0.666667	0	0	0.0336142366327624	0	0	0
DDDDNE	0.0168071183163812	0.0168071183163812	0	0	0	0.0336142366327624	0.0336142366327624	0	0	0	0	0	Drosophila melanogaster	0.666667	0	0	0.0168071183163812	0	0	0
SPPSPP	0	0.0168071183163812	0	0	0	0.0336142366327624	0.0336142366327624	0	0	0	0	0	Drosophila melanogaster	0.666667	0	0.0504213549491436	0.0168071183163812	0.0336142366327624	0	0
VKSPEK	0.0168071183163812	0	0	0	0	0.0336142366327624	0	0	0	0	0.0336142366327624	0.0168071183163812	Drosophila melanogaster	0.666667	0	0.0504213549491436	0.0168071183163812	0	0	0
VKSPEK	0.0168071183163812	0	0	0	0	0.0336142366327624	0	0	0	0	0.0336142366327624	0.0168071183163812	Drosophila melanogaster	0.666667	0	0.0504213549491436	0.0168071183163812	0	0	0
KSKKKK	0	0.0168071183163812	0	0	0	0	0.0336142366327624	0	0	0	0.0336142366327624	0.0168071183163812	S. cerevisae	0.666667	0	0	0	0.0504213549491436	0	0
KSKKKK	0	0.0168071183163812	0	0	0	0	0.0336142366327624	0	0	0	0.0336142366327624	0.0168071183163812	S. cerevisae	0.666667	0	0	0	0.0504213549491436	0	0
RRRSPS	0.0672284732655248	0.0168071183163812	0.0672284732655248	0	0.084035591581906	0.084035591581906	0	0	0	0	0.0336142366327624	0.0336142366327624	Drosophila melanogaster	0.625	0	0.13445694653105	0.084035591581906	0	0.084035591581906	0
RRRSPS	0.0672284732655248	0.0168071183163812	0.0672284732655248	0	0.084035591581906	0.084035591581906	0	0	0	0	0.0672284732655248	0.0336142366327624	Drosophila melanogaster	0.625	0	0.13445694653105	0.084035591581906	0	0.084035591581906	0
SSDEEE	0.0168071183163812	0.0168071183163812	0.117649828214668	0	0.117649828214668	0.13445694653105	0.100842709898287	0.0504213549491436	0	0	0.0336142366327624	0.0336142366327624	Drosophila melanogaster	0.615385	0	0.0336142366327624	0.13445694653105	0.0336142366327624	0	0
PSSPSS	0.0168071183163812	0.0504213549491436	0.0168071183163812	0	0	0.0336142366327624	0.0504213549491436	0	0	0	0	0	A. thaliana	0.6	0.0336142366327624	0	0	0	0.168071183163812	0
DSDDDS	0	0	0.100842709898287	0	0	0.0672284732655248	0.100842709898287	0	0	0	0.0168071183163812	0.0168071183163812	Homo sapiens	0.6	0	0.0168071183163812	0.0336142366327624	0	0	0
SEEEVE	0	0	0.0504213549491436	0.0168071183163812	0	0.0504213549491436	0	0	0	0	0.0336142366327624	0.0168071183163812	Homo sapiens	0.6	0	0.0168071183163812	0	0	0	0
SEEEVE	0	0	0.0504213549491436	0.0168071183163812	0	0.0504213549491436	0	0	0	0	0.0336142366327624	0.0168071183163812	Homo sapiens	0.6	0	0.0168071183163812	0	0	0	0
PSVSPS	0.0336142366327624	0	0.0168071183163812	0.0504213549491436	0	0.0504213549491436	0	0	0	0	0	0	Homo sapiens	0.6	0	0.0168071183163812	0	0	0.0504213549491436	0
DSEEED	0	0	0.0336142366327624	0	0.0504213549491436	0.0504213549491436	0.0504213549491436	0.0168071183163812	0	0	0	0	Drosophila melanogaster	0.6	0	0	0.0168071183163812	0	0	0
SSEDEG	0.0336142366327624	0.0168071183163812	0	0	0.0504213549491436	0.0168071183163812	0.0336142366327624	0.0504213549491436	0	0	0.0336142366327624	0.0336142366327624	Drosophila melanogaster	0.6	0	0	0.0504213549491436	0	0	0
LSRSRS	0	0.0168071183163812	0.0672284732655248	0.0168071183163812	0.0672284732655248	0.0504213549491436	0.0504213549491436	0	0	0	0	0	Homo sapiens	0.571429	0	0.0168071183163812	0	0	0.0168071183163812	0
SEDEEE	0.0504213549491436	0.0168071183163812	0.0672284732655248	0.0168071183163812	0.0672284732655248	0.0336142366327624	0.0504213549491436	0	0	0	0	0	Homo sapiens	0.571429	0.0168071183163812	0.0504213549491436	0.0168071183163812	0	0	0
SPPLSP	0.0168071183163812	0	0.0672284732655248	0.0672284732655248	0.0672284732655248	0.0336142366327624	0.0504213549491436	0	0	0	0	0	Homo sapiens	0.571429	0.0504213549491436	0.084035591581906	0	0.0504213549491436	0	0
LSPSPS	0	0	0.0336142366327624	0.0672284732655248	0.0672284732655248	0.0504213549491436	0.0504213549491436	0	0	0	0	0	Homo sapiens	0.571429	0	0.0168071183163812	0	0	0.0336142366327624	0
SDDEDE	0.084035591581906	0.100842709898287	0	0	0.117649828214668	0.0672284732655248	0.117649828214668	0.0336142366327624	0	0	0.100842709898287	0.0672284732655248	Drosophila melanogaster	0.538462	0.0168071183163812	0.0504213549491436	0.084035591581906	0	0	0
DEEEKK	0.0168071183163812	0	0	0	0.0168071183163812	0.0168071183163812	0.0168071183163812	0	0	0	0	0	A. thaliana	0.5	0.0168071183163812	0	0.0672284732655248	0	0	0
DEEEKE	0	0.0168071183163812	0.0168071183163812	0	0.0168071183163812	0.0168071183163812	0	0	0	0	0	0	A. thaliana	0.5	0.0168071183163812	0	0.0168071183163812	0	0	0
ESDEED	0.0336142366327624	0.0504213549491436	0.0168071183163812	0.0168071183163812	0.0504213549491436	0	0.0504213549491436	0	0	0	0.0336142366327624	0.0168071183163812	A. thaliana	0.5	0.0336142366327624	0.0168071183163812	0.0336142366327624	0	0	0
ESDEED	0.0336142366327624	0.0504213549491436	0.0168071183163812	0.0168071183163812	0.0504213549491436	0	0.0504213549491436	0	0	0	0.0336142366327624	0.0168071183163812	A. thaliana	0.5	0.0336142366327624	0.0168071183163812	0.0336142366327624	0	0	0
DEDDEE	0.0168071183163812	0.0168071183163812	0.0336142366327624	0	0.0168071183163812	0.0336142366327624	0.0336142366327624	0	0	0	0	0	Homo sapiens	0.5	0	0.0336142366327624	0	0	0	0
EDDSDE	0	0	0.0336142366327624	0.0336142366327624	0.0336142366327624	0	0.0336142366327624	0.0168071183163812	0	0	0	0	Homo sapiens	0.5	0	0.117649828214668	0	0	0	0
EDEDFE	0	0	0.0168071183163812	0	0.0168071183163812	0	0.0168071183163812	0	0	0	0	0	Homo sapiens	0.5	0	0.0168071183163812	0	0	0	0
EDSDLD	0	0	0.0336142366327624	0.0336142366327624	0	0	0.0336142366327624	0	0	0	0.0336142366327624	0.0168071183163812	Homo sapiens	0.5	0	0.0168071183163812	0	0	0	0
EDSDLD	0	0	0.0336142366327624	0.0336142366327624	0	0	0.0336142366327624	0	0	0	0.0336142366327624	0.0168071183163812	Homo sapiens	0.5	0	0.0168071183163812	0	0	0	0
EQSEEE	0	0	0.0168071183163812	0	0.0168071183163812	0	0.0168071183163812	0	0	0	0	0	Homo sapiens	0.5	0	0.0168071183163812	0	0	0	0
ESLKEE	0	0	0.0168071183163812	0.0168071183163812	0.0168071183163812	0	0	0	0	0.0168071183163812	0	0	Homo sapiens	0.5	0	0.0168071183163812	0	0	0	0
FLISPP	0	0	0.0336142366327624	0.0336142366327624	0.0336142366327624	0	0.0336142366327624	0	0	0	0	0	Homo sapiens	0.5	0	0.0672284732655248	0	0	0	0
FLISPPA	0	0	0.0336142366327624	0.0336142366327624	0.0336142366327624	0	0.0336142366327624	0	0	0	0	0	Homo sapiens	0.5	0	0.0168071183163812	0	0	0	0
FLISPPAS	0	0	0.0336142366327624	0.0336142366327624	0.0336142366327624	0	0.0336142366327624	0	0	0	0	0	Homo sapiens	0.5	0	0.0168071183163812	0	0	0	0
FLISPPASP	0	0	0.0336142366327624	0.0336142366327624	0.0336142366327624	0	0.0336142366327624	0	0	0	0	0	Homo sapiens	0.5	0	0.0168071183163812	0	0	0	0
FLISPPASPP	0	0	0.0336142366327624	0.0336142366327624	0.0336142366327624	0	0.0336142366327624	0	0	0	0	0	Homo sapiens	0.5	0	0.0168071183163812	0	0	0	0
GSDDEE	0.0168071183163812	0.0168071183163812	0.0336142366327624	0.0168071183163812	0.0336142366327624	0.0336142366327624	0.0336142366327624	0.0168071183163812	0	0	0	0	Homo sapiens	0.5	0	0.0504213549491436	0.0168071183163812	0	0	0
ISPPAS	0	0	0.0336142366327624	0.0336142366327624	0.0336142366327624	0.0336142366327624	0.0336142366327624	0	0	0	0	0	Homo sapiens	0.5	0	0.0336142366327624	0	0	0	0
ISPPASP	0	0	0.0336142366327624	0.0336142366327624	0.0336142366327624	0	0.0336142366327624	0	0	0	0	0	Homo sapiens	0.5	0	0.0336142366327624	0	0	0	0
ISPPASPP	0	0	0.0336142366327624	0.0336142366327624	0.0336142366327624	0	0.0336142366327624	0	0	0	0	0	Homo sapiens	0.5	0	0.0336142366327624	0	0	0	0
LISPPA	0	0	0.0336142366327624	0.0336142366327624	0.0336142366327624	0	0.0336142366327624	0	0	0	0	0	Homo sapiens	0.5	0	0.0168071183163812	0	0	0	0
LISPPAS	0	0	0.0336142366327624	0.0336142366327624	0.0336142366327624	0	0.0336142366327624	0	0	0	0	0	Homo sapiens	0.5	0	0.0168071183163812	0	0	0	0
LISPPASP	0	0	0.0336142366327624	0.0336142366327624	0.0336142366327624	0	0.0336142366327624	0	0	0	0	0	Homo sapiens	0.5	0	0.0168071183163812	0	0	0	0
LISPPASPP	0	0	0.0336142366327624	0.0336142366327624	0.0336142366327624	0	0.0336142366327624	0	0	0	0	0	Homo sapiens	0.5	0	0.0168071183163812	0	0	0	0
LRRSAS	0	0	0.0336142366327624	0.0336142366327624	0.0336142366327624	0.0168071183163812	0	0	0	0	0.0336142366327624	0.0168071183163812	Homo sapiens	0.5	0	0.0336142366327624	0	0	0	0
LRRSAS	0	0	0.0336142366327624	0.0336142366327624	0.0336142366327624	0.0168071183163812	0	0	0	0	0.0336142366327624	0.0168071183163812	Homo sapiens	0.5	0	0.0336142366327624	0	0	0	0
PPASPP	0	0	0.0336142366327624	0.0336142366327624	0.0336142366327624	0	0.0336142366327624	0	0	0	0	0	Homo sapiens	0.5	0	0.0336142366327624	0	0	0	0
QSEEEE	0	0	0.0168071183163812	0.0168071183163812	0.0168071183163812	0	0.0168071183163812	0	0	0	0	0	Homo sapiens	0.5	0	0.0336142366327624	0.0168071183163812	0	0	0
SPPASPP	0	0	0.0336142366327624	0.0336142366327624	0.0336142366327624	0	0.0336142366327624	0	0	0	0	0	Homo sapiens	0.5	0	0.0336142366327624	0	0	0	0
SSSSGG	0	0	0.0672284732655248	0.0168071183163812	0	0.0672284732655248	0.0672284732655248	0	0	0	0	0	Homo sapiens	0.5	0	0.0336142366327624	0	0	0	0
ASPATE	0	0	0	0.0168071183163812	0.0168071183163812	0	0.0168071183163812	0	0	0	0	0	Homo sapiens	0.5	0	0.0168071183163812	0	0	0	0
ASPPPV	0	0	0	0.0336142366327624	0.0336142366327624	0	0	0	0	0	0.0336142366327624	0.0336142366327624	Homo sapiens	0.5	0	0.0168071183163812	0	0	0	0
EESDED	0	0	0	0.0336142366327624	0.0336142366327624	0.0336142366327624	0	0.0168071183163812	0	0	0.0336142366327624	0.0168071183163812	Homo sapiens	0.5	0	0.0504213549491436	0	0.0336142366327624	0	0
EESDED	0	0	0	0.0336142366327624	0.0336142366327624	0.0336142366327624	0	0.0168071183163812	0	0	0.0336142366327624	0.0168071183163812	Homo sapiens	0.5	0	0.0504213549491436	0	0.0336142366327624	0	0
LLGGGS	0	0	0	0.0168071183163812	0.0168071183163812	0	0.0168071183163812	0	0	0	0	0	Homo sapiens	0.5	0	0.0336142366327624	0	0	0	0
PAAPAA	0	0	0	0.0168071183163812	0	0.0168071183163812	0	0	0	0	0.0168071183163812	0.0168071183163812	Homo sapiens	0.5	0	0.0168071183163812	0	0	0	0
RRRSSS	0	0.0168071183163812	0.0504213549491436	0.0672284732655248	0.0168071183163812	0.0336142366327624	0.0672284732655248	0	0	0	0.0672284732655248	0.0336142366327624	Homo sapiens	0.5	0	0.0672284732655248	0	0	0.0168071183163812	0
RRRSSS	0	0.0168071183163812	0.0504213549491436	0.0672284732655248	0.0168071183163812	0.0336142366327624	0.0672284732655248	0	0	0	0.0672284732655248	0.0336142366327624	Homo sapiens	0.5	0	0.0672284732655248	0	0	0.0168071183163812	0
SKSPPK	0	0	0	0.0168071183163812	0.0168071183163812	0	0.0168071183163812	0	0	0	0	0	Homo sapiens	0.5	0	0.0336142366327624	0	0	0	0
DEDEED	0	0.0168071183163812	0	0	0.0336142366327624	0	0.0336142366327624	0	0	0	0.0336142366327624	0.0168071183163812	Drosophila melanogaster	0.5	0	0.100842709898287	0.0336142366327624	0	0	0
DEDEED	0	0.0168071183163812	0	0	0.0336142366327624	0	0.0336142366327624	0	0	0	0.0336142366327624	0.0168071183163812	Drosophila melanogaster	0.5	0	0.100842709898287	0.0336142366327624	0	0	0
GDDDED	0	0	0	0	0.0168071183163812	0.0168071183163812	0.0168071183163812	0	0	0	0.0168071183163812	0.0168071183163812	Drosophila melanogaster	0.5	0.0336142366327624	0	0.0168071183163812	0	0	0
KKKKKS	0	0	0	0	0.0336142366327624	0	0.0336142366327624	0	0.0168071183163812	0.0336142366327624	0	0	Drosophila melanogaster	0.5	0	0	0.0168071183163812	0.0168071183163812	0	0
NSDDED	0	0	0	0	0.0168071183163812	0	0.0168071183163812	0.0168071183163812	0	0.0168071183163812	0	0	Drosophila melanogaster	0.5	0	0	0.0168071183163812	0	0	0
KKRSTS	0	0	0	0	0	0.0168071183163812	0.0168071183163812	0	0.0168071183163812	0	0	0	Drosophila melanogaster	0.5	0	0	0.0168071183163812	0	0	0
EDSDSD	0	0	0	0	0.218492538112955	0.0336142366327624	0	0	0	0	0	0	Drosophila melanogaster	0.218493	0	0.0672284732655248	0.0504213549491436	0	0	0
DRSGSS	0	0	0.184878301480193	0.084035591581906	0	0	0	0	0	0	0	0	Homo sapiens	0.184878	0	0.0336142366327624	0	0	0	0
RSASPA	0	0	0	0	0.168071183163812	0.0504213549491436	0	0	0	0	0	0	Drosophila melanogaster	0.168071	0	0	0.0336142366327624	0	0	0
NSSSSV	0	0	0	0	0.0168071183163812	0.168071183163812	0	0	0	0	0	0	Drosophila melanogaster	0.168071	0	0	0.0168071183163812	0	0	0
ATPSSS	0	0	0	0	0.0336142366327624	0.151264064847431	0	0	0	0	0	0	Drosophila melanogaster	0.151264	0	0	0.0168071183163812	0	0.0168071183163812	0
HSSISP	0	0	0.13445694653105	0.0672284732655248	0	0	0	0	0	0	0	0	Homo sapiens	0.134457	0	0.0336142366327624	0	0	0	0
RHSSIS	0	0	0.13445694653105	0.0672284732655248	0	0	0	0	0	0	0	0	Homo sapiens	0.134457	0	0.0336142366327624	0	0	0	0
RHSSISP	0	0	0.13445694653105	0.0672284732655248	0	0	0	0	0	0	0	0	Homo sapiens	0.134457	0	0.0336142366327624	0	0	0	0
RSRHSS	0	0	0.13445694653105	0.084035591581906	0	0	0	0	0	0	0	0	Homo sapiens	0.134457	0	0.0504213549491436	0	0	0	0
RSRHSSI	0	0	0.13445694653105	0.0672284732655248	0	0	0	0	0	0	0	0	Homo sapiens	0.134457	0	0.0336142366327624	0	0	0	0
RSRHSSIS	0	0	0.13445694653105	0.0672284732655248	0	0	0	0	0	0	0	0	Homo sapiens	0.134457	0	0.0336142366327624	0	0	0	0
RSRHSSISP	0	0	0.13445694653105	0.0672284732655248	0	0	0	0	0	0	0	0	Homo sapiens	0.134457	0	0.0336142366327624	0	0	0	0
SPSPTP	0	0	0.13445694653105	0.0504213549491436	0	0	0	0	0	0	0	0	Homo sapiens	0.134457	0	0.0336142366327624	0	0	0	0
SRHSSI	0	0	0.13445694653105	0.0672284732655248	0	0	0	0	0	0	0	0	Homo sapiens	0.134457	0	0.0336142366327624	0	0	0	0
SRHSSIS	0	0	0.13445694653105	0.0672284732655248	0	0	0	0	0	0	0	0	Homo sapiens	0.134457	0	0.0336142366327624	0	0	0	0
SRHSSISP	0	0	0.13445694653105	0.0672284732655248	0	0	0	0	0	0	0	0	Homo sapiens	0.134457	0	0.0336142366327624	0	0	0	0
SRSRHSS	0	0	0.13445694653105	0.0672284732655248	0	0	0	0	0	0	0	0	Homo sapiens	0.134457	0	0.0336142366327624	0	0	0	0
SRSRHSSI	0	0	0.13445694653105	0.0672284732655248	0	0	0	0	0	0	0	0	Homo sapiens	0.134457	0	0.0336142366327624	0	0	0	0
SRSRHSSIS	0	0	0.13445694653105	0.0672284732655248	0	0	0	0	0	0	0	0	Homo sapiens	0.134457	0	0.0336142366327624	0	0	0	0
SRSRHSSISP	0	0	0.13445694653105	0.0672284732655248	0	0	0	0	0	0	0	0	Homo sapiens	0.134457	0	0.0336142366327624	0	0	0	0
SSSPSPS	0	0	0.13445694653105	0	0	0	0	0	0	0	0	0	Homo sapiens	0.134457	0	0.0168071183163812	0	0	0.0504213549491436	0
SVGSSS	0	0	0.13445694653105	0	0	0	0	0	0	0	0	0	Homo sapiens	0.134457	0	0.0504213549491436	0	0	0	0
SVGSSSS	0	0	0.13445694653105	0	0	0	0	0	0	0	0	0	Homo sapiens	0.134457	0	0.0336142366327624	0	0	0	0
SDSDSG	0	0	0	0	0.13445694653105	0.0672284732655248	0	0	0	0	0	0	Drosophila melanogaster	0.134457	0	0	0.0504213549491436	0	0	0
SPSPAK	0	0	0	0	0.084035591581906	0.13445694653105	0	0	0	0	0	0	Drosophila melanogaster	0.134457	0	0	0.0336142366327624	0	0	0
GSSSSY	0	0	0.117649828214668	0	0	0	0	0	0	0	0	0	Homo sapiens	0.11765	0	0.0168071183163812	0	0	0	0
GSSSSYP	0	0	0.117649828214668	0	0	0	0	0	0	0	0	0	Homo sapiens	0.11765	0	0.0168071183163812	0	0	0	0
PSPSPT	0	0	0.117649828214668	0.0504213549491436	0	0	0	0	0	0	0	0	Homo sapiens	0.11765	0	0.151264064847431	0	0	0	0
RSSSVG	0	0	0.117649828214668	0	0	0	0	0	0	0	0	0	Homo sapiens	0.11765	0	0.0336142366327624	0	0	0	0
RSSSVGS	0	0	0.117649828214668	0	0	0	0	0	0	0	0	0	Homo sapiens	0.11765	0	0.0336142366327624	0	0	0	0
RSSSVGSS	0	0	0.117649828214668	0	0	0	0	0	0	0	0	0	Homo sapiens	0.11765	0	0.0336142366327624	0	0	0	0
RSSSVGSSS	0	0	0.117649828214668	0	0	0	0	0	0	0	0	0	Homo sapiens	0.11765	0	0.0336142366327624	0	0	0	0
RSSSVGSSSS	0	0	0.117649828214668	0	0	0	0	0	0	0	0	0	Homo sapiens	0.11765	0	0.0336142366327624	0	0	0	0
SEDSDE	0	0	0.117649828214668	0.0672284732655248	0	0	0	0	0	0	0	0	Homo sapiens	0.11765	0	0.084035591581906	0	0	0	0.0168071183163812
SEDSDEE	0	0	0.117649828214668	0.0672284732655248	0	0	0	0	0	0	0	0	Homo sapiens	0.11765	0	0.0672284732655248	0	0	0	0
SPSPSPT	0	0	0.117649828214668	0.0504213549491436	0	0	0	0	0	0	0	0	Homo sapiens	0.11765	0	0.151264064847431	0	0	0	0
SRSSSVG	0	0	0.117649828214668	0	0	0	0	0	0	0	0	0	Homo sapiens	0.11765	0	0.0336142366327624	0	0	0	0
SRSSSVGS	0	0	0.117649828214668	0	0	0	0	0	0	0	0	0	Homo sapiens	0.11765	0	0.0336142366327624	0	0	0	0
SRSSSVGSS	0	0	0.117649828214668	0	0	0	0	0	0	0	0	0	Homo sapiens	0.11765	0	0.0336142366327624	0	0	0	0
SRSSSVGSSS	0	0	0.117649828214668	0	0	0	0	0	0	0	0	0	Homo sapiens	0.11765	0	0.0336142366327624	0	0	0	0
SRSSSVGSSSS	0	0	0.117649828214668	0	0	0	0	0	0	0	0	0	Homo sapiens	0.11765	0	0.0336142366327624	0	0	0	0
SSSSYP	0	0	0.117649828214668	0	0	0	0	0	0	0	0	0	Homo sapiens	0.11765	0	0.0168071183163812	0	0.0168071183163812	0	0
SSSVGSSS	0	0	0.117649828214668	0	0	0	0	0	0	0	0	0	Homo sapiens	0.11765	0	0.0336142366327624	0	0	0	0
SSSVGSSSS	0	0	0.117649828214668	0	0	0	0	0	0	0	0	0	Homo sapiens	0.11765	0	0.0336142366327624	0	0	0	0
SSVGSSS	0	0	0.117649828214668	0	0	0	0	0	0	0	0	0	Homo sapiens	0.11765	0	0.0336142366327624	0	0	0	0
SSVGSSSS	0	0	0.117649828214668	0	0	0	0	0	0	0	0	0	Homo sapiens	0.11765	0	0.0336142366327624	0	0	0	0
SVGSSSSY	0	0	0.117649828214668	0	0	0	0	0	0	0	0	0	Homo sapiens	0.11765	0	0.0168071183163812	0	0	0	0
SVGSSSSYP	0	0	0.117649828214668	0	0	0	0	0	0	0	0	0	Homo sapiens	0.11765	0	0.0168071183163812	0	0	0	0
VGSSSSY	0	0	0.117649828214668	0	0	0	0	0	0	0	0	0	Homo sapiens	0.11765	0	0.0168071183163812	0	0	0	0
VGSSSSYP	0	0	0.117649828214668	0	0	0	0	0	0	0	0	0	Homo sapiens	0.11765	0	0.0168071183163812	0	0	0	0
GSGVSD	0	0	0	0.117649828214668	0	0	0	0	0	0	0	0	Homo sapiens	0.11765	0	0.0168071183163812	0	0	0	0
GVSDDV	0	0	0	0.117649828214668	0	0	0	0	0	0	0	0	Homo sapiens	0.11765	0	0.0168071183163812	0	0	0	0
RSRSRSY	0	0	0.0672284732655248	0.117649828214668	0	0	0	0	0	0	0	0	Homo sapiens	0.11765	0	0.13445694653105	0	0	0	0
TSPSPS	0	0	0	0.117649828214668	0	0	0	0	0	0	0	0	Homo sapiens	0.11765	0	0.0672284732655248	0	0	0.0168071183163812	0
ASSDEE	0	0	0	0	0.117649828214668	0.0504213549491436	0	0	0	0	0	0	Drosophila melanogaster	0.11765	0	0	0.0336142366327624	0	0	0
DSDDSS	0	0	0	0	0.117649828214668	0	0	0	0	0	0	0	Drosophila melanogaster	0.11765	0	0.0168071183163812	0.0504213549491436	0	0	0
ESPSSS	0	0	0	0	0.117649828214668	0.100842709898287	0	0	0	0	0	0	Drosophila melanogaster	0.11765	0	0	0.0672284732655248	0	0.0168071183163812	0
SEEEEDD	0	0	0	0	0.117649828214668	0.117649828214668	0	0	0	0	0	0	Drosophila melanogaster	0.11765	0	0.0168071183163812	0.0168071183163812	0	0	0
SEEEEDDE	0	0	0	0	0.117649828214668	0.117649828214668	0	0	0	0	0	0	Drosophila melanogaster	0.11765	0	0.0168071183163812	0.0168071183163812	0	0	0
SPIKSL	0	0	0	0	0.117649828214668	0.100842709898287	0	0	0	0	0	0	Drosophila melanogaster	0.11765	0	0	0.0168071183163812	0	0	0
ASPSPA	0	0	0	0	0.084035591581906	0.117649828214668	0	0	0	0	0	0	Drosophila melanogaster	0.11765	0	0	0.0168071183163812	0	0	0
GSSSSYPI	0	0	0.100842709898287	0	0	0	0	0	0	0	0	0	Homo sapiens	0.100843	0	0.0168071183163812	0	0	0	0
KSPSLSPS	0	0	0.100842709898287	0	0	0	0	0	0	0	0	0	Homo sapiens	0.100843	0	0.100842709898287	0	0	0	0
PSLSPS	0	0	0.100842709898287	0	0	0	0	0	0	0	0	0	Homo sapiens	0.100843	0	0.100842709898287	0	0	0	0
PSPSPTP	0	0	0.100842709898287	0.0504213549491436	0	0	0	0	0	0	0	0	Homo sapiens	0.100843	0	0.0336142366327624	0	0	0	0
RSRSRH	0	0	0.100842709898287	0.0336142366327624	0	0	0	0	0	0	0	0	Homo sapiens	0.100843	0	0.0336142366327624	0	0	0	0
RSRSSSV	0	0	0.100842709898287	0	0	0	0	0	0	0	0	0	Homo sapiens	0.100843	0	0.084035591581906	0	0	0	0
RSRSSSVG	0	0	0.100842709898287	0	0	0	0	0	0	0	0	0	Homo sapiens	0.100843	0	0.0336142366327624	0	0	0	0
RSRSSSVGS	0	0	0.100842709898287	0	0	0	0	0	0	0	0	0	Homo sapiens	0.100843	0	0.0336142366327624	0	0	0	0
RSRSSSVGSS	0	0	0.100842709898287	0	0	0	0	0	0	0	0	0	Homo sapiens	0.100843	0	0.0336142366327624	0	0	0	0
RSRSSSVGSSS	0	0	0.100842709898287	0	0	0	0	0	0	0	0	0	Homo sapiens	0.100843	0	0.0336142366327624	0	0	0	0
RSRSSSVGSSSS	0	0	0.100842709898287	0	0	0	0	0	0	0	0	0	Homo sapiens	0.100843	0	0.0336142366327624	0	0	0	0
RSSSVGSSSSY	0	0	0.100842709898287	0	0	0	0	0	0	0	0	0	Homo sapiens	0.100843	0	0.0168071183163812	0	0	0	0
RSSSVGSSSSYP	0	0	0.100842709898287	0	0	0	0	0	0	0	0	0	Homo sapiens	0.100843	0	0.0168071183163812	0	0	0	0
SASESY	0	0	0.100842709898287	0.0168071183163812	0	0	0	0	0	0	0	0	Homo sapiens	0.100843	0	0.0168071183163812	0	0	0	0
SDSDEM	0	0	0.100842709898287	0	0	0	0	0	0	0	0	0	Homo sapiens	0.100843	0	0.0336142366327624	0	0	0	0
SPSLSPS	0	0	0.100842709898287	0	0	0	0	0	0	0	0	0	Homo sapiens	0.100843	0	0.100842709898287	0	0	0	0
SPSPSPTP	0	0	0.100842709898287	0.0504213549491436	0	0	0	0	0	0	0	0	Homo sapiens	0.100843	0	0.0336142366327624	0	0	0	0
SRSSSVGSSSSY	0	0	0.100842709898287	0	0	0	0	0	0	0	0	0	Homo sapiens	0.100843	0	0.0168071183163812	0	0	0	0
SRSSSVGSSSSYP	0	0	0.100842709898287	0	0	0	0	0	0	0	0	0	Homo sapiens	0.100843	0	0.0168071183163812	0	0	0	0
SSSSYPI	0	0	0.100842709898287	0	0	0	0	0	0	0	0	0	Homo sapiens	0.100843	0	0.0168071183163812	0	0	0	0
SSSVGSSSSY	0	0	0.100842709898287	0	0	0	0	0	0	0	0	0	Homo sapiens	0.100843	0	0.0168071183163812	0	0	0	0
SSSVGSSSSYP	0	0	0.100842709898287	0	0	0	0	0	0	0	0	0	Homo sapiens	0.100843	0	0.0168071183163812	0	0	0	0
SSSYPI	0	0	0.100842709898287	0	0	0	0	0	0	0	0	0	Homo sapiens	0.100843	0	0.0168071183163812	0	0	0	0
SSVGSSSSY	0	0	0.100842709898287	0	0	0	0	0	0	0	0	0	Homo sapiens	0.100843	0	0.0168071183163812	0	0	0	0
SSVGSSSSYP	0	0	0.100842709898287	0	0	0	0	0	0	0	0	0	Homo sapiens	0.100843	0	0.0168071183163812	0	0	0	0
SVGSSSSYPI	0	0	0.100842709898287	0	0	0	0	0	0	0	0	0	Homo sapiens	0.100843	0	0.0168071183163812	0	0	0	0
VGSSSSYPI	0	0	0.100842709898287	0	0	0	0	0	0	0	0	0	Homo sapiens	0.100843	0	0.0168071183163812	0	0	0	0
YRRRRS	0	0	0.100842709898287	0.100842709898287	0	0	0	0	0	0	0	0	Homo sapiens	0.100843	0	0.0168071183163812	0	0	0	0
RSYSPRR	0	0	0.0336142366327624	0.100842709898287	0	0	0	0	0	0	0	0	Homo sapiens	0.100843	0	0.0504213549491436	0	0	0	0
SLSPGR	0	0	0.084035591581906	0.100842709898287	0	0	0	0	0	0	0	0	Homo sapiens	0.100843	0	0.0504213549491436	0	0	0	0
SSAPGS	0	0	0	0.100842709898287	0	0	0	0	0	0	0	0	Homo sapiens	0.100843	0	0.0168071183163812	0	0	0	0
STPSPS	0	0	0	0.100842709898287	0	0	0	0	0	0	0	0	Homo sapiens	0.100843	0	0.0168071183163812	0	0	0	0
SYSPRR	0	0	0.0336142366327624	0.100842709898287	0	0	0	0	0	0	0	0	Homo sapiens	0.100843	0	0.0504213549491436	0	0	0	0
EDSDSDS	0	0	0	0	0.100842709898287	0	0	0	0	0	0	0	Drosophila melanogaster	0.100843	0	0	0.0504213549491436	0	0	0
GSEDEE	0	0	0	0	0.100842709898287	0	0	0	0	0	0	0	Drosophila melanogaster	0.100843	0	0.0504213549491436	0.0168071183163812	0	0	0
GSGSSS	0	0	0	0	0.100842709898287	0	0	0	0	0	0	0	Drosophila melanogaster	0.100843	0	0	0.0168071183163812	0	0.0336142366327624	0
PPRRRR	0	0	0	0	0.100842709898287	0	0	0	0	0	0	0	Drosophila melanogaster	0.100843	0	0.0336142366327624	0.13445694653105	0	0	0
SPPRRRR	0	0	0	0	0.100842709898287	0	0	0	0	0	0	0	Drosophila melanogaster	0.100843	0	0	0.13445694653105	0	0	0
ASSESE	0	0	0	0	0	0.100842709898287	0	0	0	0	0	0	Drosophila melanogaster	0.100843	0	0	0.0504213549491436	0	0	0
KSPISK	0	0	0	0	0.0504213549491436	0.100842709898287	0	0	0	0	0	0	Drosophila melanogaster	0.100843	0	0	0.0168071183163812	0	0	0
LSDSDA	0	0	0	0	0	0.100842709898287	0	0	0	0	0	0	Drosophila melanogaster	0.100843	0	0	0.0336142366327624	0	0	0
LSDSDAE	0	0	0	0	0	0.100842709898287	0	0	0	0	0	0	Drosophila melanogaster	0.100843	0	0	0.0336142366327624	0	0	0
PSPASS	0	0	0	0	0.0504213549491436	0.100842709898287	0	0	0	0	0	0	Drosophila melanogaster	0.100843	0	0	0.0168071183163812	0	0	0
SSDEEN	0	0	0	0	0	0.100842709898287	0	0	0	0	0	0	Drosophila melanogaster	0.100843	0	0	0.0168071183163812	0	0	0
SFSSPS	0	0	0	0	0	0	0.100842709898287	0	0	0	0	0	S. cerevisae	0.100843	0	0	0	0.0168071183163812	0.0168071183163812	0
GSSSAL	0	0	0	0	0	0	0	0	0	0	0.100842709898287	0.0504213549491436	P. infestans	0.100843	0	0	0	0	0	0.0336142366327624
GSSSAL	0	0	0	0	0	0	0	0	0	0	0.100842709898287	0.0504213549491436	P. infestans	0.100843	0	0	0	0	0	0.0336142366327624
DISPLT	0	0	0.084035591581906	0.0672284732655248	0	0	0	0	0	0	0	0	Homo sapiens	0.0840356	0	0.0672284732655248	0	0	0	0
DISPLTP	0	0	0.084035591581906	0.0672284732655248	0	0	0	0	0	0	0	0	Homo sapiens	0.0840356	0	0.0672284732655248	0	0	0	0
DRSGSSS	0	0	0.084035591581906	0.0504213549491436	0	0	0	0	0	0	0	0	Homo sapiens	0.0840356	0	0.0336142366327624	0	0	0	0
DRSGSSSP	0	0	0.084035591581906	0.0504213549491436	0	0	0	0	0	0	0	0	Homo sapiens	0.0840356	0	0.0336142366327624	0	0	0	0
DRSGSSSPD	0	0	0.084035591581906	0.0504213549491436	0	0	0	0	0	0	0	0	Homo sapiens	0.0840356	0	0.0336142366327624	0	0	0	0
DRSGSSSPDS	0	0	0.084035591581906	0.0504213549491436	0	0	0	0	0	0	0	0	Homo sapiens	0.0840356	0	0.0336142366327624	0	0	0	0
DRSGSSSPDSE	0	0	0.084035591581906	0.0504213549491436	0	0	0	0	0	0	0	0	Homo sapiens	0.0840356	0	0.0336142366327624	0	0	0	0
DRSGSSSPDSEI	0	0	0.084035591581906	0.0504213549491436	0	0	0	0	0	0	0	0	Homo sapiens	0.0840356	0	0.0336142366327624	0	0	0	0
DRSGSSSPDSEIT	0	0	0.084035591581906	0.0504213549491436	0	0	0	0	0	0	0	0	Homo sapiens	0.0840356	0	0.0336142366327624	0	0	0	0
DTYSDR	0	0	0.084035591581906	0.0672284732655248	0	0	0	0	0	0	0	0	Homo sapiens	0.0840356	0	0.0336142366327624	0	0	0	0
DTYSDRS	0	0	0.084035591581906	0.0672284732655248	0	0	0	0	0	0	0	0	Homo sapiens	0.0840356	0	0.0336142366327624	0	0	0	0
DTYSDRSG	0	0	0.084035591581906	0.0672284732655248	0	0	0	0	0	0	0	0	Homo sapiens	0.0840356	0	0.0336142366327624	0	0	0	0
EDSPER	0	0	0.084035591581906	0.0336142366327624	0	0	0	0	0	0	0	0	Homo sapiens	0.0840356	0	0.0168071183163812	0	0	0	0
ESEGEE	0	0	0.084035591581906	0	0	0	0	0	0	0	0	0	Homo sapiens	0.0840356	0	0.0504213549491436	0	0	0	0
FRSRSS	0	0	0.084035591581906	0	0	0	0	0	0	0	0	0	Homo sapiens	0.0840356	0	0.0168071183163812	0	0	0	0
FRSRSSS	0	0	0.084035591581906	0	0	0	0	0	0	0	0	0	Homo sapiens	0.0840356	0	0.0168071183163812	0	0	0	0
FRSRSSSV	0	0	0.084035591581906	0	0	0	0	0	0	0	0	0	Homo sapiens	0.0840356	0	0.0168071183163812	0	0	0	0
FRSRSSSVG	0	0	0.084035591581906	0	0	0	0	0	0	0	0	0	Homo sapiens	0.0840356	0	0.0168071183163812	0	0	0	0
FRSRSSSVGS	0	0	0.084035591581906	0	0	0	0	0	0	0	0	0	Homo sapiens	0.0840356	0	0.0168071183163812	0	0	0	0
FRSRSSSVGSS	0	0	0.084035591581906	0	0	0	0	0	0	0	0	0	Homo sapiens	0.0840356	0	0.0168071183163812	0	0	0	0
FRSRSSSVGSSS	0	0	0.084035591581906	0	0	0	0	0	0	0	0	0	Homo sapiens	0.0840356	0	0.0168071183163812	0	0	0	0
FRSRSSSVGSSSS	0	0	0.084035591581906	0	0	0	0	0	0	0	0	0	Homo sapiens	0.0840356	0	0.0168071183163812	0	0	0	0
GFRSRS	0	0	0.084035591581906	0	0	0	0	0	0	0	0	0	Homo sapiens	0.0840356	0	0.0168071183163812	0	0	0.0168071183163812	0
GFRSRSS	0	0	0.084035591581906	0	0	0	0	0	0	0	0	0	Homo sapiens	0.0840356	0	0.0168071183163812	0	0	0	0
GFRSRSSS	0	0	0.084035591581906	0	0	0	0	0	0	0	0	0	Homo sapiens	0.0840356	0	0.0168071183163812	0	0	0	0
GFRSRSSSV	0	0	0.084035591581906	0	0	0	0	0	0	0	0	0	Homo sapiens	0.0840356	0	0.0168071183163812	0	0	0	0
GFRSRSSSVG	0	0	0.084035591581906	0	0	0	0	0	0	0	0	0	Homo sapiens	0.0840356	0	0.0168071183163812	0	0	0	0
GFRSRSSSVGS	0	0	0.084035591581906	0	0	0	0	0	0	0	0	0	Homo sapiens	0.0840356	0	0.0168071183163812	0	0	0	0
GFRSRSSSVGSS	0	0	0.084035591581906	0	0	0	0	0	0	0	0	0	Homo sapiens	0.0840356	0	0.0168071183163812	0	0	0	0
GFRSRSSSVGSSS	0	0	0.084035591581906	0	0	0	0	0	0	0	0	0	Homo sapiens	0.0840356	0	0.0168071183163812	0	0	0	0
GFRSRSSSVGSSSS	0	0	0.084035591581906	0	0	0	0	0	0	0	0	0	Homo sapiens	0.0840356	0	0.0168071183163812	0	0	0	0
GSSSPDS	0	0	0.084035591581906	0.0504213549491436	0	0	0	0	0	0	0	0	Homo sapiens	0.0840356	0	0.0336142366327624	0	0	0	0
GSSSPDSE	0	0	0.084035591581906	0.0504213549491436	0	0	0	0	0	0	0	0	Homo sapiens	0.0840356	0	0.0336142366327624	0	0	0	0
GSSSPDSEI	0	0	0.084035591581906	0.0504213549491436	0	0	0	0	0	0	0	0	Homo sapiens	0.0840356	0	0.0336142366327624	0	0	0	0
GSSSPDSEIT	0	0	0.084035591581906	0.0504213549491436	0	0	0	0	0	0	0	0	Homo sapiens	0.0840356	0	0.0336142366327624	0	0	0	0
GSSSSYPIS	0	0	0.084035591581906	0	0	0	0	0	0	0	0	0	Homo sapiens	0.0840356	0	0.0168071183163812	0	0	0	0
HSSISPS	0	0	0.084035591581906	0.0504213549491436	0	0	0	0	0	0	0	0	Homo sapiens	0.0840356	0	0.0336142366327624	0	0	0	0
ISPLTP	0	0	0.084035591581906	0.0672284732655248	0	0	0	0	0	0	0	0	Homo sapiens	0.0840356	0	0.0672284732655248	0	0	0	0
ISPVRL	0	0	0.084035591581906	0.0504213549491436	0	0	0	0	0	0	0	0	Homo sapiens	0.0840356	0	0.0504213549491436	0	0	0	0
KSPSLSPSP	0	0	0.084035591581906	0	0	0	0	0	0	0	0	0	Homo sapiens	0.0840356	0	0.084035591581906	0	0	0	0
KSPSLSPSPP	0	0	0.084035591581906	0	0	0	0	0	0	0	0	0	Homo sapiens	0.0840356	0	0.084035591581906	0	0	0	0
KSPSLSPSPPS	0	0	0.084035591581906	0	0	0	0	0	0	0	0	0	Homo sapiens	0.0840356	0	0.084035591581906	0	0	0	0
KSPSLSPSPPSP	0	0	0.084035591581906	0	0	0	0	0	0	0	0	0	Homo sapiens	0.0840356	0	0.084035591581906	0	0	0	0
LSNVSS	0	0	0.084035591581906	0	0	0	0	0	0	0	0	0	Homo sapiens	0.0840356	0	0.100842709898287	0	0	0	0
LSNVSSS	0	0	0.084035591581906	0	0	0	0	0	0	0	0	0	Homo sapiens	0.0840356	0	0.0336142366327624	0	0	0	0
LSNVSSSG	0	0	0.084035591581906	0	0	0	0	0	0	0	0	0	Homo sapiens	0.0840356	0	0.0336142366327624	0	0	0	0
LSNVSSSGS	0	0	0.084035591581906	0	0	0	0	0	0	0	0	0	Homo sapiens	0.0840356	0	0.0336142366327624	0	0	0	0
LSNVSSSGSI	0	0	0.084035591581906	0	0	0	0	0	0	0	0	0	Homo sapiens	0.0840356	0	0.0336142366327624	0	0	0	0
LSNVSSSGSIN	0	0	0.084035591581906	0	0	0	0	0	0	0	0	0	Homo sapiens	0.0840356	0	0.0336142366327624	0	0	0	0
LSNVSSSGSINL	0	0	0.084035591581906	0	0	0	0	0	0	0	0	0	Homo sapiens	0.0840356	0	0.0336142366327624	0	0	0	0
LSPSPPS	0	0	0.084035591581906	0	0	0	0	0	0	0	0	0	Homo sapiens	0.0840356	0	0.084035591581906	0	0	0	0
LSPSPPSP	0	0	0.084035591581906	0	0	0	0	0	0	0	0	0	Homo sapiens	0.0840356	0	0.084035591581906	0	0	0	0
LTPRES	0	0	0.084035591581906	0.0672284732655248	0	0	0	0	0	0	0	0	Homo sapiens	0.0840356	0	0.0672284732655248	0	0	0	0
NVSSSG	0	0	0.084035591581906	0	0	0	0	0	0	0	0	0	Homo sapiens	0.0840356	0	0.0336142366327624	0	0	0	0
NVSSSGS	0	0	0.084035591581906	0	0	0	0	0	0	0	0	0	Homo sapiens	0.0840356	0	0.0336142366327624	0	0	0	0
NVSSSGSI	0	0	0.084035591581906	0	0	0	0	0	0	0	0	0	Homo sapiens	0.0840356	0	0.0336142366327624	0	0	0	0
NVSSSGSIN	0	0	0.084035591581906	0	0	0	0	0	0	0	0	0	Homo sapiens	0.0840356	0	0.0336142366327624	0	0	0	0
NVSSSGSINL	0	0	0.084035591581906	0	0	0	0	0	0	0	0	0	Homo sapiens	0.0840356	0	0.0336142366327624	0	0	0	0
PDSEIT	0	0	0.084035591581906	0.0504213549491436	0	0	0	0	0	0	0	0	Homo sapiens	0.0840356	0	0.0336142366327624	0	0	0	0
PSKSPS	0	0	0.084035591581906	0	0	0	0	0	0	0	0	0	Homo sapiens	0.0840356	0	0.084035591581906	0	0	0	0
PSLSPSP	0	0	0.084035591581906	0	0	0	0	0	0	0	0	0	Homo sapiens	0.0840356	0	0.084035591581906	0	0	0	0
[truncated: 3,637 more rows]

## Sheet: Signature2
n_gram	A. thaliana	A. thaliana	Homo sapiens	Homo sapiens	Drosophila melanogaster	Drosophila melanogaster	S. cerevisae	S. cerevisae	Plasmodium falciparum	Plasmodium falciparum	P. infestans	P. infestans	organism	discriminatory factor	Oryza sativa	Mus musculus	C. elegans	S. pombe	Toxoplasma gondii	Filamentus fungus
SESPPP	0	0	0.0168071183163812	0	0	0	0.0336142366327624	0.0336142366327624	0	0	0	0	S. cerevisae2	2	0	0.0168071183163812	0	0	0	0.0168071183163812
SPPPSS	0	0.0168071183163812	0	0	0	0	0.0336142366327624	0	0	0	0	0	S. cerevisae2	2	0	0.0168071183163812	0	0	0.0168071183163812	0.0168071183163812
SSSGGD	0	0	0	0	0	0	0.0672284732655248	0	0	0	0	0	S. cerevisae2	0.0672285	0	0	0	0	0	0.0168071183163812
TKFKSS	0	0	0	0	0	0	0.0504213549491436	0	0	0	0	0	S. cerevisae2	0.0504214	0	0	0	0	0	0.0168071183163812
SSPTKV	0.0168071183163812	0	0	0	0	0	0.0168071183163812	0.084035591581906	0	0	0	0	S. cerevisae2	5	0	0	0	0	0	0.0168071183163812
TSASTS	0	0	0	0	0	0.0168071183163812	0	0	0	0	0.0672284732655248	0.0336142366327624	P. infestans2	4	0	0	0	0.0168071183163812	0	0
TSASTS	0	0	0	0	0	0.0168071183163812	0	0	0	0	0.0672284732655248	0.0336142366327624	P. infestans2	4	0	0	0	0.0168071183163812	0	0
ESSPSA	0	0	0	0	0	0	0.0168071183163812	0	0	0	0.0336142366327624	0.0336142366327624	P. infestans2	2	0	0	0	0.0168071183163812	0	0
FSDDEE	0	0	0	0	0.0168071183163812	0.0168071183163812	0	0	0	0	0.0336142366327624	0.0168071183163812	P. infestans2	2	0	0	0	0.0168071183163812	0	0
FSDDEE	0	0	0	0	0.0168071183163812	0.0168071183163812	0	0	0	0	0.0336142366327624	0.0168071183163812	P. infestans2	2	0	0	0	0.0168071183163812	0	0
KAPSPP	0	0	0	0	0.0168071183163812	0	0	0	0	0	0.0336142366327624	0.0168071183163812	P. infestans2	2	0	0	0	0.0168071183163812	0	0
KAPSPP	0	0	0	0	0.0168071183163812	0	0	0	0	0	0.0336142366327624	0.0168071183163812	P. infestans2	2	0	0	0	0.0168071183163812	0	0
SDDEDA	0.0336142366327624	0.0168071183163812	0	0	0	0	0	0	0	0	0.0672284732655248	0.0336142366327624	P. infestans2	2	0	0	0.0336142366327624	0.0168071183163812	0	0
SDDEDA	0.0336142366327624	0.0168071183163812	0	0	0	0	0	0	0	0	0.0672284732655248	0.0336142366327624	P. infestans2	2	0	0	0.0336142366327624	0.0168071183163812	0	0
SPKKTA	0	0	0	0	0.0168071183163812	0.0168071183163812	0	0	0	0	0.0336142366327624	0.0168071183163812	P. infestans2	2	0	0	0	0.0336142366327624	0	0
SPKKTA	0	0	0	0	0.0168071183163812	0.0168071183163812	0	0	0	0	0.0336142366327624	0.0168071183163812	P. infestans2	2	0	0	0	0.0336142366327624	0	0
STKPVL	0	0.0168071183163812	0	0	0	0	0	0	0	0	0.0336142366327624	0.0168071183163812	P. infestans2	2	0	0	0	0.0168071183163812	0	0
STKPVL	0	0.0168071183163812	0	0	0	0	0	0	0	0	0.0336142366327624	0.0168071183163812	P. infestans2	2	0	0	0	0.0168071183163812	0	0
STSASG	0	0	0	0	0	0	0.0168071183163812	0	0	0	0.0336142366327624	0.0168071183163812	P. infestans2	2	0	0	0	0.0168071183163812	0	0
STSASG	0	0	0	0	0	0	0.0168071183163812	0	0	0	0.0336142366327624	0.0168071183163812	P. infestans2	2	0	0	0	0.0168071183163812	0	0
TSSISS	0	0.0168071183163812	0	0	0	0	0.0168071183163812	0	0	0	0.0672284732655248	0.0336142366327624	P. infestans2	2	0	0	0	0.0336142366327624	0	0
GPPSPP	0	0	0.0336142366327624	0.0336142366327624	0.0168071183163812	0.0168071183163812	0	0	0	0	0.0672284732655248	0.0336142366327624	P. infestans2	1.33333	0	0.0336142366327624	0	0.0168071183163812	0	0
PSSLSP	0	0	0	0.0168071183163812	0	0.0168071183163812	0	0	0	0	0.0336142366327624	0.0168071183163812	P. infestans2	1	0	0.0672284732655248	0	0.0336142366327624	0.0336142366327624	0
PSSLSP	0	0	0	0.0168071183163812	0	0.0168071183163812	0	0	0	0	0.0336142366327624	0.0168071183163812	P. infestans2	1	0	0.0672284732655248	0	0.0336142366327624	0.0336142366327624	0
RGPPSP	0	0	0.0168071183163812	0.0168071183163812	0.0168071183163812	0.0168071183163812	0	0	0	0	0.0336142366327624	0.0168071183163812	P. infestans2	1	0	0	0	0.0168071183163812	0	0
RGPPSP	0	0	0.0168071183163812	0.0168071183163812	0.0168071183163812	0.0168071183163812	0	0	0	0	0.0336142366327624	0.0168071183163812	P. infestans2	1	0	0	0	0.0168071183163812	0	0
RGPPSPP	0	0	0.0168071183163812	0.0168071183163812	0.0168071183163812	0.0168071183163812	0	0	0	0	0.0336142366327624	0.0168071183163812	P. infestans2	1	0	0	0	0.0168071183163812	0	0
RGPPSPP	0	0	0.0168071183163812	0.0168071183163812	0.0168071183163812	0.0168071183163812	0	0	0	0	0.0336142366327624	0.0168071183163812	P. infestans2	1	0	0	0	0.0168071183163812	0	0
SSFSGS	0	0	0.0168071183163812	0	0.0168071183163812	0	0	0	0	0	0.0336142366327624	0.0168071183163812	P. infestans2	1	0	0	0	0.0168071183163812	0	0
SSFSGS	0	0	0.0168071183163812	0	0.0168071183163812	0	0	0	0	0	0.0336142366327624	0.0168071183163812	P. infestans2	1	0	0	0	0.0168071183163812	0	0
TSSISS	0	0.0168071183163812	0	0	0	0	0.0168071183163812	0	0	0	0.0336142366327624	0.0336142366327624	P. infestans2	1	0	0	0	0.0336142366327624	0	0
ADVESA	0	0	0	0	0	0	0	0	0	0	0.0672284732655248	0.0336142366327624	P. infestans2	0.0672285	0	0	0	0.0168071183163812	0	0
ADVESA	0	0	0	0	0	0	0	0	0	0	0.0672284732655248	0.0336142366327624	P. infestans2	0.0672285	0	0	0	0.0168071183163812	0	0
IRRKRS	0	0	0	0	0	0	0	0	0	0	0.0672284732655248	0.0336142366327624	P. infestans2	0.0672285	0	0	0	0.0168071183163812	0	0
IRRKRS	0	0	0	0	0	0	0	0	0	0	0.0672284732655248	0.0336142366327624	P. infestans2	0.0672285	0	0	0	0.0168071183163812	0	0
IRRKRSI	0	0	0	0	0	0	0	0	0	0	0.0672284732655248	0.0336142366327624	P. infestans2	0.0672285	0	0	0	0.0168071183163812	0	0
IRRKRSI	0	0	0	0	0	0	0	0	0	0	0.0672284732655248	0.0336142366327624	P. infestans2	0.0672285	0	0	0	0.0168071183163812	0	0
KAPASL	0	0	0	0	0	0	0	0	0	0	0.0672284732655248	0.0336142366327624	P. infestans2	0.0672285	0	0	0	0.0168071183163812	0	0
KAPASL	0	0	0	0	0	0	0	0	0	0	0.0672284732655248	0.0336142366327624	P. infestans2	0.0672285	0	0	0	0.0168071183163812	0	0
PPLSPL	0	0	0	0	0	0	0	0	0	0	0.0672284732655248	0.0336142366327624	P. infestans2	0.0672285	0	0	0	0.0504213549491436	0.0168071183163812	0
PPLSPL	0	0	0	0	0	0	0	0	0	0	0.0672284732655248	0.0336142366327624	P. infestans2	0.0672285	0	0	0	0.0504213549491436	0.0168071183163812	0
PVLHSPP	0	0	0	0	0	0	0	0	0	0	0.0672284732655248	0.0336142366327624	P. infestans2	0.0672285	0	0	0	0.0336142366327624	0	0
PVLHSPP	0	0	0	0	0	0	0	0	0	0	0.0672284732655248	0.0336142366327624	P. infestans2	0.0672285	0	0	0	0.0336142366327624	0	0
RRKRSI	0	0	0	0	0	0	0	0	0	0	0.0672284732655248	0.0336142366327624	P. infestans2	0.0672285	0	0	0	0.0168071183163812	0	0
RRKRSI	0	0	0	0	0	0	0	0	0	0	0.0672284732655248	0.0336142366327624	P. infestans2	0.0672285	0	0	0	0.0168071183163812	0	0
RVSIES	0	0	0	0	0	0	0	0	0	0	0.0672284732655248	0.0336142366327624	P. infestans2	0.0672285	0	0	0	0.0336142366327624	0	0
RVSIES	0	0	0	0	0	0	0	0	0	0	0.0672284732655248	0.0336142366327624	P. infestans2	0.0672285	0	0	0	0.0336142366327624	0	0
VLHSPP	0	0	0	0	0	0	0	0	0	0	0.0672284732655248	0.0336142366327624	P. infestans2	0.0672285	0	0	0	0.0336142366327624	0	0
VLHSPP	0	0	0	0	0	0	0	0	0	0	0.0672284732655248	0.0336142366327624	P. infestans2	0.0672285	0	0	0	0.0336142366327624	0	0
LLRDNL	0.117649828214668	0.0504213549491436	0	0.0168071183163812	0	0	0	0	0	0	0	0	A. thaliana	7	0.0336142366327624	0.0168071183163812	0	0	0	0
LLRDNLT	0.117649828214668	0.0504213549491436	0	0.0168071183163812	0	0	0	0	0	0	0	0	A. thaliana	7	0.0336142366327624	0.0168071183163812	0	0	0	0
LLRDNLTL	0.117649828214668	0.0504213549491436	0	0.0168071183163812	0	0	0	0	0	0	0	0	A. thaliana	7	0.0336142366327624	0.0168071183163812	0	0	0	0
LLRDNLTLW	0.117649828214668	0.0504213549491436	0	0.0168071183163812	0	0	0	0	0	0	0	0	A. thaliana	7	0.0336142366327624	0.0168071183163812	0	0	0	0
LRDNLT	0.117649828214668	0.0504213549491436	0	0.0168071183163812	0	0	0	0	0	0	0	0	A. thaliana	7	0.0336142366327624	0.0168071183163812	0	0	0	0
LRDNLTL	0.117649828214668	0.0504213549491436	0	0.0168071183163812	0	0	0	0	0	0	0	0	A. thaliana	7	0.0336142366327624	0.0168071183163812	0	0	0	0
LRDNLTLW	0.117649828214668	0.0504213549491436	0	0.0168071183163812	0	0	0	0	0	0	0	0	A. thaliana	7	0.0336142366327624	0.0168071183163812	0	0	0	0
LLRDNLTLWT	0.100842709898287	0.0336142366327624	0	0.0168071183163812	0	0	0	0	0	0	0	0	A. thaliana	6	0.0336142366327624	0.0168071183163812	0	0	0	0
LLRDNLTLWTS	0.100842709898287	0.0336142366327624	0	0.0168071183163812	0	0	0	0	0	0	0	0	A. thaliana	6	0.0336142366327624	0.0168071183163812	0	0	0	0
LLRDNLTLWTSD	0.100842709898287	0.0336142366327624	0	0.0168071183163812	0	0	0	0	0	0	0	0	A. thaliana	6	0.0336142366327624	0.0168071183163812	0	0	0	0
LRDNLTLWT	0.100842709898287	0.0336142366327624	0	0.0168071183163812	0	0	0	0	0	0	0	0	A. thaliana	6	0.0336142366327624	0.0168071183163812	0	0	0	0
LRDNLTLWTS	0.100842709898287	0.0336142366327624	0	0.0168071183163812	0	0	0	0	0	0	0	0	A. thaliana	6	0.0336142366327624	0.0168071183163812	0	0	0	0
LRDNLTLWTSD	0.100842709898287	0.0336142366327624	0	0.0168071183163812	0	0	0	0	0	0	0	0	A. thaliana	6	0.0336142366327624	0.0168071183163812	0	0	0	0
DNLTLW	0.13445694653105	0.0672284732655248	0.0168071183163812	0.0336142366327624	0	0	0	0	0	0	0	0	A. thaliana	4	0.0504213549491436	0.0168071183163812	0	0	0	0
TLWTSD	0.13445694653105	0.0672284732655248	0.0168071183163812	0.0336142366327624	0	0	0	0	0	0	0	0	A. thaliana	4	0.0504213549491436	0.0168071183163812	0	0	0	0
EISDDE	0.0504213549491436	0.0672284732655248	0	0	0.0168071183163812	0.0168071183163812	0	0	0	0	0	0	A. thaliana	4	0.0168071183163812	0.0168071183163812	0.0168071183163812	0	0	0
DNLTLWT	0.117649828214668	0.0504213549491436	0.0168071183163812	0.0336142366327624	0	0	0	0	0	0	0	0	A. thaliana	3.5	0.0504213549491436	0.0168071183163812	0	0	0	0
DNLTLWTS	0.117649828214668	0.0504213549491436	0.0168071183163812	0.0336142366327624	0	0	0	0	0	0	0	0	A. thaliana	3.5	0.0504213549491436	0.0168071183163812	0	0	0	0
DNLTLWTSD	0.117649828214668	0.0504213549491436	0.0168071183163812	0.0336142366327624	0	0	0	0	0	0	0	0	A. thaliana	3.5	0.0504213549491436	0.0168071183163812	0	0	0	0
LTLWTS	0.117649828214668	0.0504213549491436	0.0168071183163812	0.0336142366327624	0	0	0	0	0	0	0	0	A. thaliana	3.5	0.0504213549491436	0.0168071183163812	0	0	0	0
LTLWTSD	0.117649828214668	0.0504213549491436	0.0168071183163812	0.0336142366327624	0	0	0	0	0	0	0	0	A. thaliana	3.5	0.0504213549491436	0.0168071183163812	0	0	0	0
NLTLWT	0.117649828214668	0.0504213549491436	0.0168071183163812	0.0336142366327624	0	0	0	0	0	0	0	0	A. thaliana	3.5	0.0504213549491436	0.0168071183163812	0	0	0	0
NLTLWTS	0.117649828214668	0.0504213549491436	0.0168071183163812	0.0336142366327624	0	0	0	0	0	0	0	0	A. thaliana	3.5	0.0504213549491436	0.0168071183163812	0	0	0	0
NLTLWTSD	0.117649828214668	0.0504213549491436	0.0168071183163812	0.0336142366327624	0	0	0	0	0	0	0	0	A. thaliana	3.5	0.0504213549491436	0.0168071183163812	0	0	0	0
RDNLTL	0.117649828214668	0.0504213549491436	0.0168071183163812	0.0336142366327624	0	0	0	0	0	0	0	0	A. thaliana	3.5	0.0336142366327624	0.0168071183163812	0	0	0	0
RDNLTLW	0.117649828214668	0.0504213549491436	0.0168071183163812	0.0336142366327624	0	0	0	0	0	0	0	0	A. thaliana	3.5	0.0336142366327624	0.0168071183163812	0	0	0	0
SYSRSP	0.0504213549491436	0.0168071183163812	0	0.0168071183163812	0	0	0	0	0	0	0	0	A. thaliana	3	0.0504213549491436	0	0	0	0	0
SPSATS	0	0.0504213549491436	0.0168071183163812	0.0168071183163812	0	0	0	0	0	0	0	0	A. thaliana	3	0.0336142366327624	0	0	0.0168071183163812	0	0
RDNLTLWT	0.100842709898287	0.0336142366327624	0.0168071183163812	0.0336142366327624	0	0	0	0	0	0	0	0	A. thaliana	3	0.0336142366327624	0.0168071183163812	0	0	0	0
RDNLTLWTS	0.100842709898287	0.0336142366327624	0.0168071183163812	0.0336142366327624	0	0	0	0	0	0	0	0	A. thaliana	3	0.0336142366327624	0.0168071183163812	0	0	0	0
RDNLTLWTSD	0.100842709898287	0.0336142366327624	0.0168071183163812	0.0336142366327624	0	0	0	0	0	0	0	0	A. thaliana	3	0.0336142366327624	0.0168071183163812	0	0	0	0
ASASSP	0.0336142366327624	0.0336142366327624	0	0	0.0168071183163812	0	0	0	0	0	0	0	A. thaliana	2	0.0504213549491436	0	0	0.0168071183163812	0.0168071183163812	0
DSDGED	0.0336142366327624	0	0	0	0	0.0168071183163812	0	0	0	0	0	0	A. thaliana	2	0.0168071183163812	0	0	0	0	0
RSGSRP	0.0336142366327624	0.0336142366327624	0	0	0	0.0168071183163812	0	0	0	0	0	0	A. thaliana	2	0.0504213549491436	0	0	0	0	0
SSDEDD	0.0672284732655248	0.0336142366327624	0	0	0	0	0.0336142366327624	0.0336142366327624	0	0	0	0	A. thaliana	2	0.0336142366327624	0.0168071183163812	0.0336142366327624	0	0	0
DISLNL	0.0168071183163812	0.0336142366327624	0	0	0	0	0	0	0.0168071183163812	0	0	0	A. thaliana	2	0.0168071183163812	0	0	0	0	0
DEDEEE	0.084035591581906	0.0336142366327624	0.0168071183163812	0.0168071183163812	0.0168071183163812	0.0168071183163812	0.0336142366327624	0.0168071183163812	0	0	0	0	A. thaliana	1.66667	0.0168071183163812	0.0336142366327624	0	0	0	0
DEDDED	0.0504213549491436	0.0336142366327624	0	0	0.0168071183163812	0.0168071183163812	0.0168071183163812	0	0	0	0	0	A. thaliana	1.5	0.0336142366327624	0	0	0	0	0
SPPPPP	0.0672284732655248	0.100842709898287	0	0.0168071183163812	0.0504213549491436	0.0336142366327624	0.0336142366327624	0	0	0	0	0	A. thaliana	1.2	0.0168071183163812	0.0336142366327624	0	0	0	0
ADSDDE	0.0336142366327624	0.0168071183163812	0.0168071183163812	0.0168071183163812	0.0168071183163812	0	0	0	0	0.0168071183163812	0.0168071183163812	0.0168071183163812	A. thaliana	1	0.0168071183163812	0	0.0336142366327624	0	0	0
DSDEEDD	0.0168071183163812	0	0	0	0.0168071183163812	0	0	0	0	0	0	0	A. thaliana	1	0.0168071183163812	0.0168071183163812	0	0	0	0
EEDEED	0.0336142366327624	0.0336142366327624	0.0168071183163812	0	0.0168071183163812	0.0168071183163812	0	0	0	0	0	0	A. thaliana	1	0.0168071183163812	0.0336142366327624	0	0	0	0
EEEEEA	0.0168071183163812	0.0168071183163812	0	0	0	0	0.0168071183163812	0	0	0	0	0	A. thaliana	1	0.0168071183163812	0.0504213549491436	0.0168071183163812	0.0336142366327624	0	0
EEEKEE	0.0504213549491436	0.0336142366327624	0	0.0168071183163812	0.0168071183163812	0.0168071183163812	0.0336142366327624	0	0	0	0	0	A. thaliana	1	0.0168071183163812	0	0	0	0	0
EEEKEEE	0.0336142366327624	0	0	0	0	0	0.0336142366327624	0	0	0	0	0	A. thaliana	1	0.0168071183163812	0	0	0	0	0
EEEKKD	0.0168071183163812	0.0168071183163812	0	0	0.0168071183163812	0.0168071183163812	0	0	0	0	0	0	A. thaliana	1	0.0168071183163812	0.0168071183163812	0	0	0	0
EISDDED	0.0168071183163812	0.0168071183163812	0	0	0.0168071183163812	0.0168071183163812	0	0	0	0	0	0	A. thaliana	1	0.0168071183163812	0	0	0	0	0
ESEDEEE	0.0168071183163812	0.0168071183163812	0	0	0	0	0.0168071183163812	0	0	0	0	0	A. thaliana	1	0.0168071183163812	0	0	0	0	0
FDELLE	0.0168071183163812	0	0	0	0	0	0	0	0	0.0168071183163812	0	0	A. thaliana	1	0.0168071183163812	0	0	0	0	0
GAAAAA	0.0168071183163812	0.0168071183163812	0	0	0	0	0	0	0	0	0.0168071183163812	0.0168071183163812	A. thaliana	1	0.0168071183163812	0	0	0	0	0
GHAGAI	0.0168071183163812	0	0	0	0.0168071183163812	0	0	0	0	0	0	0	A. thaliana	1	0.0168071183163812	0	0	0	0	0
GSDDLE	0.0168071183163812	0	0	0	0	0	0	0	0	0.0168071183163812	0	0	A. thaliana	1	0.0336142366327624	0	0	0	0	0
HGHSMS	0.0336142366327624	0.0168071183163812	0	0	0	0	0	0	0	0	0.0336142366327624	0.0168071183163812	A. thaliana	1	0.0336142366327624	0.0504213549491436	0.0336142366327624	0	0	0
HGHSMS	0.0336142366327624	0.0168071183163812	0	0	0	0	0	0	0	0	0.0336142366327624	0.0168071183163812	A. thaliana	1	0.0336142366327624	0.0504213549491436	0.0336142366327624	0	0	0
HGHSMSD	0.0336142366327624	0.0168071183163812	0	0	0	0	0	0	0	0	0.0336142366327624	0.0168071183163812	A. thaliana	1	0.0336142366327624	0.0504213549491436	0.0336142366327624	0	0	0
HGHSMSD	0.0336142366327624	0.0168071183163812	0	0	0	0	0	0	0	0	0.0336142366327624	0.0168071183163812	A. thaliana	1	0.0336142366327624	0.0504213549491436	0.0336142366327624	0	0	0
HGHSMSDP	0.0336142366327624	0.0168071183163812	0	0	0	0	0	0	0	0	0.0336142366327624	0.0168071183163812	A. thaliana	1	0.0336142366327624	0.0504213549491436	0.0336142366327624	0	0	0
HGHSMSDP	0.0336142366327624	0.0168071183163812	0	0	0	0	0	0	0	0	0.0336142366327624	0.0168071183163812	A. thaliana	1	0.0336142366327624	0.0504213549491436	0.0336142366327624	0	0	0
HGHSMSDPG	0.0336142366327624	0.0168071183163812	0	0	0	0	0	0	0	0	0.0336142366327624	0.0168071183163812	A. thaliana	1	0.0336142366327624	0.0504213549491436	0.0336142366327624	0	0	0
HGHSMSDPG	0.0336142366327624	0.0168071183163812	0	0	0	0	0	0	0	0	0.0336142366327624	0.0168071183163812	A. thaliana	1	0.0336142366327624	0.0504213549491436	0.0336142366327624	0	0	0
KSFDEL	0.0168071183163812	0	0	0	0	0	0.0168071183163812	0	0	0	0	0	A. thaliana	1	0.0168071183163812	0	0	0	0	0
MGHAGA	0.0168071183163812	0	0	0	0.0168071183163812	0	0	0	0	0	0	0	A. thaliana	1	0.0168071183163812	0	0	0	0	0
MGHAGAI	0.0168071183163812	0	0	0	0.0168071183163812	0	0	0	0	0	0	0	A. thaliana	1	0.0168071183163812	0	0	0	0	0
NGSDED	0.0168071183163812	0.0168071183163812	0	0	0	0	0.0168071183163812	0.0168071183163812	0	0	0	0	A. thaliana	1	0.0168071183163812	0	0	0	0	0
RMGHAG	0.0168071183163812	0	0	0	0.0168071183163812	0	0	0	0	0	0	0	A. thaliana	1	0.0168071183163812	0	0	0	0	0
RMGHAGA	0.0168071183163812	0	0	0	0.0168071183163812	0	0	0	0	0	0	0	A. thaliana	1	0.0168071183163812	0	0	0	0	0
RMGHAGAI	0.0168071183163812	0	0	0	0.0168071183163812	0	0	0	0	0	0	0	A. thaliana	1	0.0168071183163812	0	0	0	0	0
RRMGHA	0.0168071183163812	0	0	0	0.0168071183163812	0	0	0	0	0	0	0	A. thaliana	1	0.0168071183163812	0	0	0	0	0
RRMGHAG	0.0168071183163812	0	0	0	0.0168071183163812	0	0	0	0	0	0	0	A. thaliana	1	0.0168071183163812	0	0	0	0	0
RRMGHAGA	0.0168071183163812	0	0	0	0.0168071183163812	0	0	0	0	0	0	0	A. thaliana	1	0.0168071183163812	0	0	0	0	0
RRMGHAGAI	0.0168071183163812	0	0	0	0.0168071183163812	0	0	0	0	0	0	0	A. thaliana	1	0.0168071183163812	0	0	0	0	0
RRSRSRSR	0.0336142366327624	0	0.0168071183163812	0.0336142366327624	0	0	0	0	0	0	0	0	A. thaliana	1	0.0168071183163812	0	0.0168071183163812	0	0	0
RSRSRSRG	0.0168071183163812	0.0168071183163812	0	0	0.0168071183163812	0.0168071183163812	0	0	0	0	0	0	A. thaliana	1	0.0168071183163812	0	0	0	0	0
RYHGHS	0.0336142366327624	0.0168071183163812	0	0	0	0	0	0	0	0	0.0336142366327624	0.0168071183163812	A. thaliana	1	0.0336142366327624	0.0336142366327624	0.0336142366327624	0	0	0
RYHGHS	0.0336142366327624	0.0168071183163812	0	0	0	0	0	0	0	0	0.0336142366327624	0.0168071183163812	A. thaliana	1	0.0336142366327624	0.0336142366327624	0.0336142366327624	0	0	0
RYHGHSM	0.0336142366327624	0.0168071183163812	0	0	0	0	0	0	0	0	0.0336142366327624	0.0168071183163812	A. thaliana	1	0.0336142366327624	0.0336142366327624	0.0336142366327624	0	0	0
RYHGHSM	0.0336142366327624	0.0168071183163812	0	0	0	0	0	0	0	0	0.0336142366327624	0.0168071183163812	A. thaliana	1	0.0336142366327624	0.0336142366327624	0.0336142366327624	0	0	0
RYHGHSMS	0.0336142366327624	0.0168071183163812	0	0	0	0	0	0	0	0	0.0336142366327624	0.0168071183163812	A. thaliana	1	0.0336142366327624	0.0336142366327624	0.0336142366327624	0	0	0
RYHGHSMS	0.0336142366327624	0.0168071183163812	0	0	0	0	0	0	0	0	0.0336142366327624	0.0168071183163812	A. thaliana	1	0.0336142366327624	0.0336142366327624	0.0336142366327624	0	0	0
RYHGHSMSD	0.0336142366327624	0.0168071183163812	0	0	0	0	0	0	0	0	0.0336142366327624	0.0168071183163812	A. thaliana	1	0.0336142366327624	0.0336142366327624	0.0336142366327624	0	0	0
RYHGHSMSD	0.0336142366327624	0.0168071183163812	0	0	0	0	0	0	0	0	0.0336142366327624	0.0168071183163812	A. thaliana	1	0.0336142366327624	0.0336142366327624	0.0336142366327624	0	0	0
RYHGHSMSDP	0.0336142366327624	0.0168071183163812	0	0	0	0	0	0	0	0	0.0336142366327624	0.0168071183163812	A. thaliana	1	0.0336142366327624	0.0336142366327624	0.0336142366327624	0	0	0
RYHGHSMSDP	0.0336142366327624	0.0168071183163812	0	0	0	0	0	0	0	0	0.0336142366327624	0.0168071183163812	A. thaliana	1	0.0336142366327624	0.0336142366327624	0.0336142366327624	0	0	0
RYHGHSMSDPG	0.0336142366327624	0.0168071183163812	0	0	0	0	0	0	0	0	0.0336142366327624	0.0168071183163812	A. thaliana	1	0.0336142366327624	0.0336142366327624	0.0336142366327624	0	0	0
RYHGHSMSDPG	0.0336142366327624	0.0168071183163812	0	0	0	0	0	0	0	0	0.0336142366327624	0.0168071183163812	A. thaliana	1	0.0336142366327624	0.0336142366327624	0.0336142366327624	0	0	0
SDDELD	0.0168071183163812	0.0168071183163812	0	0	0.0168071183163812	0	0	0	0	0	0	0	A. thaliana	1	0.0168071183163812	0	0	0	0	0
SDVDSD	0.0168071183163812	0.0168071183163812	0	0	0.0168071183163812	0	0	0	0	0	0	0	A. thaliana	1	0.0336142366327624	0	0	0	0	0
SFDELLE	0.0168071183163812	0	0	0	0	0	0	0	0	0.0168071183163812	0	0	A. thaliana	1	0.0168071183163812	0	0	0	0	0
SPNVRG	0.0168071183163812	0.0168071183163812	0	0	0	0	0	0	0	0	0.0168071183163812	0	A. thaliana	1	0.0168071183163812	0	0	0	0	0
TYRYHG	0.0336142366327624	0.0168071183163812	0	0	0	0	0	0	0	0	0.0336142366327624	0.0168071183163812	A. thaliana	1	0.0336142366327624	0.0336142366327624	0.0336142366327624	0	0	0
TYRYHG	0.0336142366327624	0.0168071183163812	0	0	0	0	0	0	0	0	0.0336142366327624	0.0168071183163812	A. thaliana	1	0.0336142366327624	0.0336142366327624	0.0336142366327624	0	0	0
TYRYHGH	0.0336142366327624	0.0168071183163812	0	0	0	0	0	0	0	0	0.0336142366327624	0.0168071183163812	A. thaliana	1	0.0336142366327624	0.0336142366327624	0.0336142366327624	0	0	0
TYRYHGH	0.0336142366327624	0.0168071183163812	0	0	0	0	0	0	0	0	0.0336142366327624	0.0168071183163812	A. thaliana	1	0.0336142366327624	0.0336142366327624	0.0336142366327624	0	0	0
TYRYHGHS	0.0336142366327624	0.0168071183163812	0	0	0	0	0	0	0	0	0.0336142366327624	0.0168071183163812	A. thaliana	1	0.0336142366327624	0.0336142366327624	0.0336142366327624	0	0	0
TYRYHGHS	0.0336142366327624	0.0168071183163812	0	0	0	0	0	0	0	0	0.0336142366327624	0.0168071183163812	A. thaliana	1	0.0336142366327624	0.0336142366327624	0.0336142366327624	0	0	0
TYRYHGHSM	0.0336142366327624	0.0168071183163812	0	0	0	0	0	0	0	0	0.0336142366327624	0.0168071183163812	A. thaliana	1	0.0336142366327624	0.0336142366327624	0.0336142366327624	0	0	0
TYRYHGHSM	0.0336142366327624	0.0168071183163812	0	0	0	0	0	0	0	0	0.0336142366327624	0.0168071183163812	A. thaliana	1	0.0336142366327624	0.0336142366327624	0.0336142366327624	0	0	0
TYRYHGHSMS	0.0336142366327624	0.0168071183163812	0	0	0	0	0	0	0	0	0.0336142366327624	0.0168071183163812	A. thaliana	1	0.0336142366327624	0.0336142366327624	0.0336142366327624	0	0	0
TYRYHGHSMS	0.0336142366327624	0.0168071183163812	0	0	0	0	0	0	0	0	0.0336142366327624	0.0168071183163812	A. thaliana	1	0.0336142366327624	0.0336142366327624	0.0336142366327624	0	0	0
TYRYHGHSMSD	0.0336142366327624	0.0168071183163812	0	0	0	0	0	0	0	0	0.0336142366327624	0.0168071183163812	A. thaliana	1	0.0336142366327624	0.0336142366327624	0.0336142366327624	0	0	0
TYRYHGHSMSD	0.0336142366327624	0.0168071183163812	0	0	0	0	0	0	0	0	0.0336142366327624	0.0168071183163812	A. thaliana	1	0.0336142366327624	0.0336142366327624	0.0336142366327624	0	0	0
TYRYHGHSMSDP	0.0336142366327624	0.0168071183163812	0	0	0	0	0	0	0	0	0.0336142366327624	0.0168071183163812	A. thaliana	1	0.0336142366327624	0.0336142366327624	0.0336142366327624	0	0	0
TYRYHGHSMSDP	0.0336142366327624	0.0168071183163812	0	0	0	0	0	0	0	0	0.0336142366327624	0.0168071183163812	A. thaliana	1	0.0336142366327624	0.0336142366327624	0.0336142366327624	0	0	0
TYRYHGHSMSDPG	0.0336142366327624	0.0168071183163812	0	0	0	0	0	0	0	0	0.0336142366327624	0.0168071183163812	A. thaliana	1	0.0336142366327624	0.0336142366327624	0.0336142366327624	0	0	0
TYRYHGHSMSDPG	0.0336142366327624	0.0168071183163812	0	0	0	0	0	0	0	0	0.0336142366327624	0.0168071183163812	A. thaliana	1	0.0336142366327624	0.0336142366327624	0.0336142366327624	0	0	0
YHGHSM	0.0336142366327624	0.0168071183163812	0	0	0	0	0	0	0	0	0.0336142366327624	0.0168071183163812	A. thaliana	1	0.0336142366327624	0.0336142366327624	0.0336142366327624	0	0	0
YHGHSM	0.0336142366327624	0.0168071183163812	0	0	0	0	0	0	0	0	0.0336142366327624	0.0168071183163812	A. thaliana	1	0.0336142366327624	0.0336142366327624	0.0336142366327624	0	0	0
YHGHSMS	0.0336142366327624	0.0168071183163812	0	0	0	0	0	0	0	0	0.0336142366327624	0.0168071183163812	A. thaliana	1	0.0336142366327624	0.0336142366327624	0.0336142366327624	0	0	0
YHGHSMS	0.0336142366327624	0.0168071183163812	0	0	0	0	0	0	0	0	0.0336142366327624	0.0168071183163812	A. thaliana	1	0.0336142366327624	0.0336142366327624	0.0336142366327624	0	0	0
YHGHSMSD	0.0336142366327624	0.0168071183163812	0	0	0	0	0	0	0	0	0.0336142366327624	0.0168071183163812	A. thaliana	1	0.0336142366327624	0.0336142366327624	0.0336142366327624	0	0	0
YHGHSMSD	0.0336142366327624	0.0168071183163812	0	0	0	0	0	0	0	0	0.0336142366327624	0.0168071183163812	A. thaliana	1	0.0336142366327624	0.0336142366327624	0.0336142366327624	0	0	0
YHGHSMSDP	0.0336142366327624	0.0168071183163812	0	0	0	0	0	0	0	0	0.0336142366327624	0.0168071183163812	A. thaliana	1	0.0336142366327624	0.0336142366327624	0.0336142366327624	0	0	0
YHGHSMSDP	0.0336142366327624	0.0168071183163812	0	0	0	0	0	0	0	0	0.0336142366327624	0.0168071183163812	A. thaliana	1	0.0336142366327624	0.0336142366327624	0.0336142366327624	0	0	0
YHGHSMSDPG	0.0336142366327624	0.0168071183163812	0	0	0	0	0	0	0	0	0.0336142366327624	0.0168071183163812	A. thaliana	1	0.0336142366327624	0.0336142366327624	0.0336142366327624	0	0	0
YHGHSMSDPG	0.0336142366327624	0.0168071183163812	0	0	0	0	0	0	0	0	0.0336142366327624	0.0168071183163812	A. thaliana	1	0.0336142366327624	0.0336142366327624	0.0336142366327624	0	0	0
YRYHGH	0.0336142366327624	0.0168071183163812	0	0	0	0	0	0	0	0	0.0336142366327624	0.0168071183163812	A. thaliana	1	0.0336142366327624	0.0336142366327624	0.0336142366327624	0	0	0
YRYHGH	0.0336142366327624	0.0168071183163812	0	0	0	0	0	0	0	0	0.0336142366327624	0.0168071183163812	A. thaliana	1	0.0336142366327624	0.0336142366327624	0.0336142366327624	0	0	0
YRYHGHS	0.0336142366327624	0.0168071183163812	0	0	0	0	0	0	0	0	0.0336142366327624	0.0168071183163812	A. thaliana	1	0.0336142366327624	0.0336142366327624	0.0336142366327624	0	0	0
YRYHGHS	0.0336142366327624	0.0168071183163812	0	0	0	0	0	0	0	0	0.0336142366327624	0.0168071183163812	A. thaliana	1	0.0336142366327624	0.0336142366327624	0.0336142366327624	0	0	0
YRYHGHSM	0.0336142366327624	0.0168071183163812	0	0	0	0	0	0	0	0	0.0336142366327624	0.0168071183163812	A. thaliana	1	0.0336142366327624	0.0336142366327624	0.0336142366327624	0	0	0
YRYHGHSM	0.0336142366327624	0.0168071183163812	0	0	0	0	0	0	0	0	0.0336142366327624	0.0168071183163812	A. thaliana	1	0.0336142366327624	0.0336142366327624	0.0336142366327624	0	0	0
YRYHGHSMS	0.0336142366327624	0.0168071183163812	0	0	0	0	0	0	0	0	0.0336142366327624	0.0168071183163812	A. thaliana	1	0.0336142366327624	0.0336142366327624	0.0336142366327624	0	0	0
YRYHGHSMS	0.0336142366327624	0.0168071183163812	0	0	0	0	0	0	0	0	0.0336142366327624	0.0168071183163812	A. thaliana	1	0.0336142366327624	0.0336142366327624	0.0336142366327624	0	0	0
YRYHGHSMSD	0.0336142366327624	0.0168071183163812	0	0	0	0	0	0	0	0	0.0336142366327624	0.0168071183163812	A. thaliana	1	0.0336142366327624	0.0336142366327624	0.0336142366327624	0	0	0
YRYHGHSMSD	0.0336142366327624	0.0168071183163812	0	0	0	0	0	0	0	0	0.0336142366327624	0.0168071183163812	A. thaliana	1	0.0336142366327624	0.0336142366327624	0.0336142366327624	0	0	0
YRYHGHSMSDP	0.0336142366327624	0.0168071183163812	0	0	0	0	0	0	0	0	0.0336142366327624	0.0168071183163812	A. thaliana	1	0.0336142366327624	0.0336142366327624	0.0336142366327624	0	0	0
YRYHGHSMSDP	0.0336142366327624	0.0168071183163812	0	0	0	0	0	0	0	0	0.0336142366327624	0.0168071183163812	A. thaliana	1	0.0336142366327624	0.0336142366327624	0.0336142366327624	0	0	0
YRYHGHSMSDPG	0.0336142366327624	0.0168071183163812	0	0	0	0	0	0	0	0	0.0336142366327624	0.0168071183163812	A. thaliana	1	0.0336142366327624	0.0336142366327624	0.0336142366327624	0	0	0
YRYHGHSMSDPG	0.0336142366327624	0.0168071183163812	0	0	0	0	0	0	0	0	0.0336142366327624	0.0168071183163812	A. thaliana	1	0.0336142366327624	0.0336142366327624	0.0336142366327624	0	0	0
APSSPR	0.0168071183163812	0.0336142366327624	0	0	0	0.0336142366327624	0	0	0	0	0	0	A. thaliana	1	0.0168071183163812	0.0336142366327624	0	0	0	0
KKVSSS	0	0.0168071183163812	0	0	0	0	0	0	0.0168071183163812	0	0	0	A. thaliana	1	0.0168071183163812	0	0	0	0	0
LGGGGG	0	0.0168071183163812	0	0	0.0168071183163812	0.0168071183163812	0	0	0	0	0	0	A. thaliana	1	0.0168071183163812	0.0504213549491436	0	0	0	0
SASSPS	0	0.0336142366327624	0.0168071183163812	0.0336142366327624	0	0	0	0	0	0	0	0	A. thaliana	1	0.0504213549491436	0	0	0	0.0672284732655248	0
SEEEDE	0	0.0336142366327624	0	0	0.0336142366327624	0.0336142366327624	0	0	0	0	0	0	A. thaliana	1	0.0168071183163812	0.0168071183163812	0.0336142366327624	0	0	0
SDEEDD	0.084035591581906	0.0672284732655248	0.0168071183163812	0.0168071183163812	0.0672284732655248	0	0	0.0336142366327624	0.0168071183163812	0	0	0	A. thaliana	0.833333	0.0168071183163812	0.0672284732655248	0	0.0168071183163812	0	0
EEKEEE	0.0672284732655248	0.0168071183163812	0.0168071183163812	0	0	0	0.0672284732655248	0.0168071183163812	0	0	0	0	A. thaliana	0.8	0.0168071183163812	0	0	0	0	0
SSRSRS	0.0336142366327624	0.0504213549491436	0	0.0168071183163812	0.0504213549491436	0	0	0	0	0	0	0	A. thaliana	0.75	0.0168071183163812	0.0336142366327624	0	0	0.0336142366327624	0
SDDDDE	0.0336142366327624	0.0336142366327624	0.0168071183163812	0.0168071183163812	0.0336142366327624	0.0336142366327624	0.0168071183163812	0	0	0	0	0	A. thaliana	0.666667	0.0336142366327624	0	0.0168071183163812	0	0	0
SDDEEE	0.0672284732655248	0.0672284732655248	0.0336142366327624	0	0.0504213549491436	0.0504213549491436	0	0.0504213549491436	0	0	0	0	A. thaliana	0.666667	0.0168071183163812	0.117649828214668	0.117649828214668	0.0168071183163812	0	0
PSSPSS	0.0168071183163812	0.0504213549491436	0.0168071183163812	0	0	0.0336142366327624	0.0504213549491436	0	0	0	0	0	A. thaliana	0.6	0.0336142366327624	0	0	0	0.168071183163812	0
DEEEKK	0.0168071183163812	0	0	0	0.0168071183163812	0.0168071183163812	0.0168071183163812	0	0	0	0	0	A. thaliana	0.5	0.0168071183163812	0	0.0672284732655248	0	0	0
DEEEKE	0	0.0168071183163812	0.0168071183163812	0	0.0168071183163812	0.0168071183163812	0	0	0	0	0	0	A. thaliana	0.5	0.0168071183163812	0	0.0168071183163812	0	0	0
ESDEED	0.0336142366327624	0.0504213549491436	0.0168071183163812	0.0168071183163812	0.0504213549491436	0	0.0504213549491436	0	0	0	0.0336142366327624	0.0168071183163812	A. thaliana	0.5	0.0336142366327624	0.0168071183163812	0.0336142366327624	0	0	0
ESDEED	0.0336142366327624	0.0504213549491436	0.0168071183163812	0.0168071183163812	0.0504213549491436	0	0.0504213549491436	0	0	0	0.0336142366327624	0.0168071183163812	A. thaliana	0.5	0.0336142366327624	0.0168071183163812	0.0336142366327624	0	0	0
SPTRRS	0.0336142366327624	0.0672284732655248	0	0	0	0	0	0	0	0	0	0	A. thaliana	0.0672285	0.0336142366327624	0	0.0168071183163812	0	0	0
ELSEIA	0.0504213549491436	0.0336142366327624	0	0	0	0	0	0	0	0	0	0	A. thaliana	0.0504214	0.0168071183163812	0	0	0	0	0
ELSEIAE	0.0504213549491436	0.0336142366327624	0	0	0	0	0	0	0	0	0	0	A. thaliana	0.0504214	0.0168071183163812	0	0	0	0	0
ELSEIAEQ	0.0504213549491436	0.0336142366327624	0	0	0	0	0	0	0	0	0	0	A. thaliana	0.0504214	0.0168071183163812	0	0	0	0	0
LSEIAE	0.0504213549491436	0.0336142366327624	0	0	0	0	0	0	0	0	0	0	A. thaliana	0.0504214	0.0168071183163812	0	0	0	0	0
LSEIAEQ	0.0504213549491436	0.0336142366327624	0	0	0	0	0	0	0	0	0	0	A. thaliana	0.0504214	0.0168071183163812	0	0	0	0	0
RELSEI	0.0504213549491436	0.0336142366327624	0	0	0	0	0	0	0	0	0	0	A. thaliana	0.0504214	0.0168071183163812	0	0	0	0	0
RELSEIA	0.0504213549491436	0.0336142366327624	0	0	0	0	0	0	0	0	0	0	A. thaliana	0.0504214	0.0168071183163812	0	0	0	0	0
RELSEIAE	0.0504213549491436	0.0336142366327624	0	0	0	0	0	0	0	0	0	0	A. thaliana	0.0504214	0.0168071183163812	0	0	0	0	0
RELSEIAEQ	0.0504213549491436	0.0336142366327624	0	0	0	0	0	0	0	0	0	0	A. thaliana	0.0504214	0.0168071183163812	0	0	0	0	0
RRSYSP	0.0504213549491436	0.0504213549491436	0	0	0	0	0	0	0	0	0	0	A. thaliana	0.0504214	0.0336142366327624	0	0	0	0	0
SEIAEQ	0.0504213549491436	0.0336142366327624	0	0	0	0	0	0	0	0	0	0	A. thaliana	0.0504214	0.0168071183163812	0	0	0	0	0
SSPARS	0.0504213549491436	0.0336142366327624	0	0	0	0	0	0	0	0	0	0	A. thaliana	0.0504214	0.0168071183163812	0.0168071183163812	0	0	0	0
SYRELS	0.0504213549491436	0.0336142366327624	0	0	0	0	0	0	0	0	0	0	A. thaliana	0.0504214	0.0168071183163812	0	0	0	0	0
SYRELSE	0.0504213549491436	0.0336142366327624	0	0	0	0	0	0	0	0	0	0	A. thaliana	0.0504214	0.0168071183163812	0	0	0	0	0
SYRELSEI	0.0504213549491436	0.0336142366327624	0	0	0	0	0	0	0	0	0	0	A. thaliana	0.0504214	0.0168071183163812	0	0	0	0	0
SYRELSEIA	0.0504213549491436	0.0336142366327624	0	0	0	0	0	0	0	0	0	0	A. thaliana	0.0504214	0.0168071183163812	0	0	0	0	0
SYRELSEIAE	0.0504213549491436	0.0336142366327624	0	0	0	0	0	0	0	0	0	0	A. thaliana	0.0504214	0.0168071183163812	0	0	0	0	0
SYRELSEIAEQ	0.0504213549491436	0.0336142366327624	0	0	0	0	0	0	0	0	0	0	A. thaliana	0.0504214	0.0168071183163812	0	0	0	0	0
YRELSE	0.0504213549491436	0.0336142366327624	0	0	0	0	0	0	0	0	0	0	A. thaliana	0.0504214	0.0168071183163812	0	0	0	0	0
YRELSEI	0.0504213549491436	0.0336142366327624	0	0	0	0	0	0	0	0	0	0	A. thaliana	0.0504214	0.0168071183163812	0	0	0	0	0
YRELSEIA	0.0504213549491436	0.0336142366327624	0	0	0	0	0	0	0	0	0	0	A. thaliana	0.0504214	0.0168071183163812	0	0	0	0	0
YRELSEIAE	0.0504213549491436	0.0336142366327624	0	0	0	0	0	0	0	0	0	0	A. thaliana	0.0504214	0.0168071183163812	0	0	0	0	0
YRELSEIAEQ	0.0504213549491436	0.0336142366327624	0	0	0	0	0	0	0	0	0	0	A. thaliana	0.0504214	0.0168071183163812	0	0	0	0	0
DSSSIA	0.0336142366327624	0.0504213549491436	0	0	0	0	0	0	0	0	0	0	A. thaliana	0.0504214	0.0336142366327624	0	0	0	0	0
SGSGDD	0	0.0504213549491436	0	0	0	0	0	0	0	0	0	0	A. thaliana	0.0504214	0.0336142366327624	0	0	0	0	0
SGSPLS	0.0336142366327624	0.0504213549491436	0	0	0	0	0	0	0	0	0	0	A. thaliana	0.0504214	0.0168071183163812	0	0	0	0	0
SPDRVD	0.0168071183163812	0.0504213549491436	0	0	0	0	0	0	0	0	0	0	A. thaliana	0.0504214	0.0168071183163812	0	0	0	0	0
SRRSRS	0	0	0	0.0168071183163812	0.201685419796574	0.0672284732655248	0	0	0	0	0	0	Drosophila melanogaster	12	0	0.0672284732655248	0.0504213549491436	0	0.0168071183163812	0
SPPRRR	0.0168071183163812	0	0	0	0.184878301480193	0	0	0	0	0	0	0	Drosophila melanogaster	11	0	0.084035591581906	0.201685419796574	0	0	0
SRSRSA	0	0.0168071183163812	0	0	0.184878301480193	0.0672284732655248	0	0	0	0	0	0	Drosophila melanogaster	11	0	0	0.0168071183163812	0	0.0672284732655248	0
SRSKSP	0.0168071183163812	0	0	0	0.151264064847431	0.0504213549491436	0	0	0	0	0	0	Drosophila melanogaster	9	0	0.084035591581906	0.13445694653105	0	0	0
RDRSRS	0	0	0	0	0.13445694653105	0.0504213549491436	0	0	0	0.0168071183163812	0	0	Drosophila melanogaster	8	0	0	0.0504213549491436	0	0.0168071183163812	0
RSPSPV	0.0168071183163812	0	0	0	0.13445694653105	0.100842709898287	0	0	0	0	0	0	Drosophila melanogaster	8	0	0	0.0168071183163812	0.0336142366327624	0	0
ESEEEED	0	0	0.0168071183163812	0	0.117649828214668	0.100842709898287	0	0	0	0	0	0	Drosophila melanogaster	7	0	0	0.0336142366327624	0	0	0
SDSDAE	0.0168071183163812	0.0168071183163812	0	0	0	0.117649828214668	0	0	0	0	0	0	Drosophila melanogaster	7	0	0.0672284732655248	0.0336142366327624	0	0.0168071183163812	0
SSSSAA	0.0168071183163812	0	0	0	0	0.117649828214668	0	0	0	0	0	0	Drosophila melanogaster	7	0	0	0.0168071183163812	0	0.0168071183163812	0
DSDSDS	0.0336142366327624	0.0336142366327624	0	0	0.218492538112955	0.0672284732655248	0	0	0	0	0	0	Drosophila melanogaster	6.5	0	0.0672284732655248	0.0504213549491436	0	0	0
ARSPSP	0	0.0336142366327624	0	0	0.201685419796574	0.0504213549491436	0	0	0	0	0	0	Drosophila melanogaster	6	0	0	0.0672284732655248	0	0	0
GSPRSR	0	0	0	0	0.100842709898287	0.0504213549491436	0	0	0	0	0.0168071183163812	0	Drosophila melanogaster	6	0	0	0.0168071183163812	0	0	0
RRRSNS	0	0	0	0	0.100842709898287	0	0	0	0.0168071183163812	0	0	0	Drosophila melanogaster	6	0	0	0.0336142366327624	0	0	0
SRSRSPR	0	0.0168071183163812	0	0	0.100842709898287	0	0	0	0	0	0	0	Drosophila melanogaster	6	0	0	0.084035591581906	0	0.0168071183163812	0
SSDDEE	0	0	0.0168071183163812	0	0.100842709898287	0.084035591581906	0	0	0	0	0	0	Drosophila melanogaster	6	0	0	0.084035591581906	0	0	0
ASSSTS	0	0	0	0	0	0.100842709898287	0.0168071183163812	0.0168071183163812	0	0	0	0	Drosophila melanogaster	6	0	0	0.0168071183163812	0	0.0336142366327624	0
RKSSTS	0	0.0168071183163812	0	0	0.0336142366327624	0.100842709898287	0	0	0	0	0	0	Drosophila melanogaster	6	0	0	0.0672284732655248	0	0	0
RSRSVS	0	0.0168071183163812	0	0	0.0672284732655248	0.100842709898287	0	0	0	0	0	0	Drosophila melanogaster	6	0	0.0336142366327624	0.0336142366327624	0	0	0
SASASS	0	0.0168071183163812	0	0	0.0504213549491436	0.100842709898287	0	0	0	0	0	0	Drosophila melanogaster	6	0	0	0.0504213549491436	0	0.0336142366327624	0
SRSNSS	0	0	0	0	0	0.100842709898287	0.0168071183163812	0	0	0	0	0	Drosophila melanogaster	6	0	0	0.0168071183163812	0	0.0168071183163812	0
ESGSDD	0.0168071183163812	0	0	0	0.084035591581906	0.084035591581906	0	0	0	0	0	0	Drosophila melanogaster	5	0	0	0.0168071183163812	0	0	0
GSPRSRS	0	0	0	0	0.084035591581906	0.0504213549491436	0	0	0	0	0.0168071183163812	0	Drosophila melanogaster	5	0	0	0.0168071183163812	0	0	0
SDEEDS	0.0168071183163812	0.0168071183163812	0	0	0.084035591581906	0.0336142366327624	0	0	0	0	0	0	Drosophila melanogaster	5	0	0.0336142366327624	0.0504213549491436	0	0	0
SEDEAD	0	0	0	0	0.084035591581906	0.0336142366327624	0	0	0	0	0.0168071183163812	0	Drosophila melanogaster	5	0	0	0.0336142366327624	0	0	0
ASSSSP	0	0.0336142366327624	0	0	0.0168071183163812	0.168071183163812	0	0	0	0	0	0	Drosophila melanogaster	5	0	0.0168071183163812	0.0336142366327624	0	0	0
DSDAES	0.0168071183163812	0.0168071183163812	0	0	0	0.084035591581906	0	0	0	0	0	0	Drosophila melanogaster	5	0	0.0504213549491436	0.0168071183163812	0	0.0168071183163812	0
PSPVPS	0	0	0	0.0168071183163812	0.0672284732655248	0.084035591581906	0	0	0	0	0	0	Drosophila melanogaster	5	0	0	0.0672284732655248	0	0	0
RSPSPE	0.0168071183163812	0	0	0	0.0672284732655248	0.084035591581906	0	0	0	0	0	0	Drosophila melanogaster	5	0	0.084035591581906	0.0336142366327624	0	0.0168071183163812	0
SLSRSL	0	0.0168071183163812	0	0	0.0504213549491436	0.084035591581906	0	0	0	0	0	0	Drosophila melanogaster	5	0	0	0.0168071183163812	0	0	0
SRSISS	0	0.0168071183163812	0	0	0.0672284732655248	0.084035591581906	0	0	0	0	0	0	Drosophila melanogaster	5	0	0	0.0504213549491436	0	0	0
SSSPVG	0	0	0	0.0168071183163812	0.0504213549491436	0.084035591581906	0	0	0	0	0	0	Drosophila melanogaster	5	0	0	0.0168071183163812	0	0	0
ASASSS	0	0.0168071183163812	0	0	0.0168071183163812	0.13445694653105	0	0	0	0	0.0168071183163812	0.0168071183163812	Drosophila melanogaster	4	0	0	0.0504213549491436	0	0.0504213549491436	0
EEEEDD	0.0336142366327624	0.0336142366327624	0	0	0.117649828214668	0.13445694653105	0	0	0	0	0	0	Drosophila melanogaster	4	0	0.084035591581906	0.0504213549491436	0	0	0
ASDDDS	0.0168071183163812	0	0	0	0.0672284732655248	0.0336142366327624	0	0	0	0	0	0	Drosophila melanogaster	4	0	0	0.0168071183163812	0	0	0
DRSRSR	0	0	0	0	0.0672284732655248	0	0	0	0	0.0168071183163812	0	0	Drosophila melanogaster	4	0	0	0.0336142366327624	0	0	0
DRSSSP	0	0	0	0	0.0672284732655248	0	0.0168071183163812	0	0	0	0	0	Drosophila melanogaster	4	0	0	0.0336142366327624	0	0	0
DSDEDI	0	0	0	0	0.0672284732655248	0	0	0	0	0.0168071183163812	0	0	Drosophila melanogaster	4	0	0	0.0168071183163812	0.0168071183163812	0	0
DSDGDD	0.0168071183163812	0.0168071183163812	0	0	0.0672284732655248	0.0168071183163812	0	0	0	0	0	0	Drosophila melanogaster	4	0	0	0.0168071183163812	0	0	0
GRRSRS	0	0	0.0168071183163812	0.0168071183163812	0.0672284732655248	0	0	0	0	0	0	0	Drosophila melanogaster	4	0	0.0168071183163812	0.0672284732655248	0	0	0
KSPSPA	0	0	0	0.0168071183163812	0.0672284732655248	0.0336142366327624	0	0	0	0	0	0	Drosophila melanogaster	4	0	0	0.0336142366327624	0	0	0
QRRSSS	0	0	0	0	0.0672284732655248	0.0336142366327624	0.0168071183163812	0	0	0	0	0	Drosophila melanogaster	4	0	0.0168071183163812	0.0336142366327624	0	0	0
RDRSRSR	0	0	0	0	0.0672284732655248	0	0	0	0	0.0168071183163812	0	0	Drosophila melanogaster	4	0	0	0.0336142366327624	0	0	0
SRRSSR	0	0	0	0	0.0672284732655248	0	0.0168071183163812	0	0	0	0	0	Drosophila melanogaster	4	0	0	0.0336142366327624	0	0	0
SSDSEDS	0	0.0168071183163812	0	0	0.0672284732655248	0.0672284732655248	0	0	0	0	0	0	Drosophila melanogaster	4	0	0	0.0168071183163812	0	0	0
LSDLSS	0	0	0	0.0168071183163812	0	0.0672284732655248	0	0	0	0	0	0	Drosophila melanogaster	4	0	0	0.0168071183163812	0	0	0
PPSPPL	0	0	0	0.0168071183163812	0	0.0672284732655248	0	0	0	0	0	0	Drosophila melanogaster	4	0	0.0168071183163812	0.0168071183163812	0	0	0
SASASSS	0	0.0168071183163812	0	0	0	0.0672284732655248	0	0	0	0	0	0	Drosophila melanogaster	4	0	0	0.0504213549491436	0	0.0168071183163812	0
SDDEDV	0.0168071183163812	0.0168071183163812	0	0	0.0504213549491436	0.0672284732655248	0	0	0	0	0	0	Drosophila melanogaster	4	0.0168071183163812	0.0168071183163812	0.0336142366327624	0	0	0
SGNLSS	0.0168071183163812	0.0168071183163812	0	0	0	0.0672284732655248	0	0	0	0	0	0	Drosophila melanogaster	4	0	0	0.0336142366327624	0	0	0
SNSNED	0	0	0	0	0	0.0672284732655248	0.0168071183163812	0	0	0	0	0	Drosophila melanogaster	4	0	0	0.0168071183163812	0	0	0
SSSSSSA	0	0	0	0	0	0.0672284732655248	0	0.0168071183163812	0	0	0	0	Drosophila melanogaster	4	0	0	0.0168071183163812	0	0.100842709898287	0
STDDED	0	0	0.0168071183163812	0	0.0336142366327624	0.0672284732655248	0	0	0	0	0	0	Drosophila melanogaster	4	0	0	0.0168071183163812	0	0	0
SPRSRS	0	0	0	0.0336142366327624	0.201685419796574	0.0504213549491436	0	0	0	0	0.0168071183163812	0	Drosophila melanogaster	4	0	0	0.084035591581906	0	0.0168071183163812	0
DSEDSD	0	0	0	0	0.184878301480193	0.13445694653105	0.0504213549491436	0.0504213549491436	0	0	0	0	Drosophila melanogaster	3.66667	0	0.0336142366327624	0.0504213549491436	0	0	0
SDSEDSD	0	0	0	0	0.184878301480193	0.13445694653105	0.0504213549491436	0.0504213549491436	0	0	0	0	Drosophila melanogaster	3.66667	0	0	0.0504213549491436	0	0	0
DDSSDEE	0	0	0	0.0336142366327624	0.117649828214668	0.0504213549491436	0	0	0	0	0	0	Drosophila melanogaster	3.5	0	0	0.0336142366327624	0	0	0
EEEEDDE	0.0336142366327624	0.0336142366327624	0	0	0.117649828214668	0.117649828214668	0	0	0	0	0	0	Drosophila melanogaster	3.5	0	0.0336142366327624	0.0504213549491436	0	0	0
RGGGGG	0	0	0	0	0.117649828214668	0.0336142366327624	0	0	0	0	0.0336142366327624	0.0168071183163812	Drosophila melanogaster	3.5	0.0168071183163812	0	0.0168071183163812	0	0	0
RGGGGG	0	0	0	0	0.117649828214668	0.0336142366327624	0	0	0	0	0.0336142366327624	0.0168071183163812	Drosophila melanogaster	3.5	0.0168071183163812	0	0.0168071183163812	0	0	0
SGSDSD	0	0	0.0336142366327624	0	0.117649828214668	0.0672284732655248	0	0	0	0	0	0	Drosophila melanogaster	3.5	0	0.0504213549491436	0.0504213549491436	0	0	0
SPSPAP	0	0.0336142366327624	0	0	0.117649828214668	0	0	0	0	0	0	0	Drosophila melanogaster	3.5	0	0.084035591581906	0.0168071183163812	0	0.0168071183163812	0
SDSEDD	0	0	0	0	0.100842709898287	0.117649828214668	0.0336142366327624	0.0336142366327624	0	0	0	0	Drosophila melanogaster	3.5	0	0.084035591581906	0.0336142366327624	0	0	0
SGSSRS	0	0	0	0	0.0168071183163812	0.117649828214668	0	0	0	0	0.0336142366327624	0.0168071183163812	Drosophila melanogaster	3.5	0	0	0.0168071183163812	0	0	0
SGSSRS	0	0	0	0	0.0168071183163812	0.117649828214668	0	0	0	0	0.0336142366327624	0.0168071183163812	Drosophila melanogaster	3.5	0	0	0.0168071183163812	0	0	0
VSSLSR	0	0.0168071183163812	0	0	0	0.117649828214668	0.0168071183163812	0	0	0	0	0	Drosophila melanogaster	3.5	0	0	0.0336142366327624	0	0	0
DDEDDES	0.0168071183163812	0.0168071183163812	0	0	0.0504213549491436	0.0504213549491436	0	0	0	0	0	0	Drosophila melanogaster	3	0	0	0.0504213549491436	0	0	0
EASDDE	0	0	0	0	0.0504213549491436	0.0336142366327624	0.0168071183163812	0.0168071183163812	0	0	0	0	Drosophila melanogaster	3	0	0	0.0504213549491436	0	0	0
EEEDDE	0.0504213549491436	0.0504213549491436	0	0	0.151264064847431	0.151264064847431	0	0	0	0	0	0	Drosophila melanogaster	3	0	0.0504213549491436	0.0504213549491436	0	0	0
ESDNED	0	0	0	0	0.0504213549491436	0.0336142366327624	0.0168071183163812	0	0	0	0	0	Drosophila melanogaster	3	0	0	0.0168071183163812	0	0	0
GHSMSDPGT	0	0	0	0	0.0504213549491436	0	0.0168071183163812	0	0	0	0	0	Drosophila melanogaster	3	0	0	0.0336142366327624	0	0	0
GSDDDED	0.0168071183163812	0	0	0	0.0504213549491436	0.0504213549491436	0	0	0	0	0	0	Drosophila melanogaster	3	0	0	0.0168071183163812	0	0	0
HSMSDPGT	0	0	0	0	0.0504213549491436	0	0.0168071183163812	0	0	0	0	0	Drosophila melanogaster	3	0	0	0.0336142366327624	0	0	0
LLSPPS	0	0	0	0.0168071183163812	0.0504213549491436	0.0168071183163812	0	0	0	0	0	0	Drosophila melanogaster	3	0	0.0336142366327624	0.0336142366327624	0	0	0
MSDPGT	0	0	0	0	0.0504213549491436	0	0.0168071183163812	0	0	0	0	0	Drosophila melanogaster	3	0	0	0.0336142366327624	0	0	0
QSSSSP	0	0	0	0	0.0504213549491436	0.0168071183163812	0.0168071183163812	0	0	0	0	0	Drosophila melanogaster	3	0	0	0.0336142366327624	0	0	0
RSRSRSPR	0	0.0168071183163812	0	0	0.0504213549491436	0	0	0	0	0	0	0	Drosophila melanogaster	3	0	0	0.0168071183163812	0	0	0
RSRSRSPRR	0	0.0168071183163812	0	0	0.0504213549491436	0	0	0	0	0	0	0	Drosophila melanogaster	3	0	0	0.0168071183163812	0	0	0
SDDEKP	0	0	0.0168071183163812	0.0168071183163812	0.0504213549491436	0	0	0	0	0	0	0	Drosophila melanogaster	3	0	0.0336142366327624	0.0168071183163812	0	0	0
SDDSDE	0	0	0	0	0.0504213549491436	0.0504213549491436	0	0	0	0	0.0168071183163812	0.0168071183163812	Drosophila melanogaster	3	0	0	0.0336142366327624	0	0	0
SEDDEA	0.0168071183163812	0	0	0	0.0504213549491436	0	0	0	0	0	0	0	Drosophila melanogaster	3	0	0	0.0168071183163812	0	0	0
SMSDPGT	0	0	0	0	0.0504213549491436	0	0.0168071183163812	0	0	0	0	0	Drosophila melanogaster	3	0	0	0.0336142366327624	0	0	0
SPSPPPA	0.0168071183163812	0.0168071183163812	0	0	0.0504213549491436	0	0	0	0	0	0	0	Drosophila melanogaster	3	0	0.0336142366327624	0.0336142366327624	0	0	0
SPSPVS	0	0	0	0.0168071183163812	0.0504213549491436	0	0	0	0	0	0	0	Drosophila melanogaster	3	0	0.0168071183163812	0.0336142366327624	0.0336142366327624	0.0168071183163812	0
SRRRSV	0	0	0	0	0.0504213549491436	0.0504213549491436	0.0168071183163812	0	0	0	0	0	Drosophila melanogaster	3	0	0	0.0168071183163812	0	0	0
SRSPVR	0.0168071183163812	0	0	0	0.0504213549491436	0	0	0	0	0	0	0	Drosophila melanogaster	3	0	0	0.0336142366327624	0	0	0
SRSRSPRR	0	0.0168071183163812	0	0	0.0504213549491436	0	0	0	0	0	0	0	Drosophila melanogaster	3	0	0	0.0672284732655248	0	0	0
STSSVE	0	0	0	0	0.0504213549491436	0	0.0168071183163812	0	0	0	0	0	Drosophila melanogaster	3	0	0	0.0168071183163812	0	0	0
TSLASS	0	0	0	0	0.0504213549491436	0.0504213549491436	0.0168071183163812	0	0	0	0	0	Drosophila melanogaster	3	0	0	0.0168071183163812	0	0	0
DDSEDE	0	0	0	0.0168071183163812	0.0168071183163812	0.0504213549491436	0	0	0	0	0	0	Drosophila melanogaster	3	0	0	0.0336142366327624	0	0	0
KLSSED	0.0168071183163812	0	0	0	0.0168071183163812	0.0504213549491436	0	0	0	0	0	0	Drosophila melanogaster	3	0	0	0.0336142366327624	0	0	0
KRSTSP	0	0	0	0	0.0336142366327624	0.0504213549491436	0	0	0	0	0.0168071183163812	0.0168071183163812	Drosophila melanogaster	3	0	0	0.0168071183163812	0.0168071183163812	0	0
LESPSR	0	0	0	0.0168071183163812	0	0.0504213549491436	0	0	0	0	0	0	Drosophila melanogaster	3	0	0	0.0336142366327624	0	0	0
NSDDES	0	0	0	0	0.0336142366327624	0.0504213549491436	0.0168071183163812	0.0168071183163812	0	0	0	0	Drosophila melanogaster	3	0	0	0.0168071183163812	0	0	0
PSPVPK	0	0	0	0	0	0.0504213549491436	0	0	0	0	0.0168071183163812	0.0168071183163812	Drosophila melanogaster	3	0	0	0.0336142366327624	0	0	0
QQQQQR	0	0	0	0	0.0336142366327624	0.0504213549491436	0	0	0	0	0.0168071183163812	0.0168071183163812	Drosophila melanogaster	3	0	0	0.0168071183163812	0	0	0
RERRRS	0	0	0	0.0168071183163812	0.0336142366327624	0.0504213549491436	0	0	0	0	0	0	Drosophila melanogaster	3	0	0	0.0168071183163812	0	0.0168071183163812	0
SDDDDDDD	0	0	0.0336142366327624	0.0168071183163812	0.100842709898287	0.0672284732655248	0	0	0	0	0	0	Drosophila melanogaster	3	0	0	0.0168071183163812	0	0	0
RRSPSP	0.0504213549491436	0.0168071183163812	0.0336142366327624	0	0.235299656429337	0.184878301480193	0	0	0	0	0	0	Drosophila melanogaster	2.8	0	0.151264064847431	0.0504213549491436	0	0.0672284732655248	0
SEEEED	0	0	0.0168071183163812	0	0.168071183163812	0.184878301480193	0.0504213549491436	0	0	0	0	0	Drosophila melanogaster	2.75	0	0.0504213549491436	0.0336142366327624	0	0	0
SSGSSS	0	0	0	0.0336142366327624	0.084035591581906	0.0168071183163812	0	0	0	0	0	0	Drosophila melanogaster	2.5	0	0.0672284732655248	0.0336142366327624	0.084035591581906	0	0
DSSDDD	0.0336142366327624	0.0168071183163812	0	0	0.0672284732655248	0.084035591581906	0	0	0	0	0	0	Drosophila melanogaster	2.5	0	0	0.0672284732655248	0.0336142366327624	0	0
SSPSPA	0	0.0336142366327624	0	0	0	0.084035591581906	0	0	0	0	0	0	Drosophila melanogaster	2.5	0	0	0.0336142366327624	0	0	0
SSSAAA	0	0	0	0	0	0.084035591581906	0	0	0	0	0.0336142366327624	0	Drosophila melanogaster	2.5	0	0	0.0504213549491436	0	0	0
ESDDED	0.0504213549491436	0.0336142366327624	0	0	0.0504213549491436	0.184878301480193	0.0168071183163812	0	0	0.0168071183163812	0.0336142366327624	0.0168071183163812	Drosophila melanogaster	2.2	0	0	0.0168071183163812	0	0	0
ESDDED	0.0504213549491436	0.0336142366327624	0	0	0.0504213549491436	0.184878301480193	0.0168071183163812	0	0	0.0168071183163812	0.0336142366327624	0.0168071183163812	Drosophila melanogaster	2.2	0	0	0.0168071183163812	0	0	0
SSSSPS	0.0336142366327624	0	0	0	0.0168071183163812	0.184878301480193	0.0336142366327624	0	0.0504213549491436	0	0	0	Drosophila melanogaster	2.2	0	0	0.0336142366327624	0	0.13445694653105	0
DSDEED	0.0504213549491436	0.0336142366327624	0	0.0168071183163812	0.13445694653105	0.100842709898287	0	0	0	0	0	0	Drosophila melanogaster	2	0.0168071183163812	0.0168071183163812	0.0504213549491436	0.0168071183163812	0	0
SDDDDDD	0.0336142366327624	0	0.0336142366327624	0.0168071183163812	0.13445694653105	0.117649828214668	0.0168071183163812	0	0	0	0	0	Drosophila melanogaster	2	0	0	0.0336142366327624	0	0	0
SDDDSD	0.0336142366327624	0.0336142366327624	0	0	0.0504213549491436	0.13445694653105	0.0336142366327624	0	0	0	0.0168071183163812	0.0168071183163812	Drosophila melanogaster	2	0	0	0.0168071183163812	0	0	0
SRSNSP	0	0	0.0672284732655248	0.0336142366327624	0.0672284732655248	0.13445694653105	0	0	0	0	0	0	Drosophila melanogaster	2	0	0	0.0672284732655248	0	0.0168071183163812	0
APSPSV	0	0	0	0	0.0336142366327624	0	0.0168071183163812	0	0	0	0	0	Drosophila melanogaster	2	0	0	0.0336142366327624	0	0	0
ARSSSP	0.0168071183163812	0.0168071183163812	0	0	0.0336142366327624	0	0	0	0	0	0	0	Drosophila melanogaster	2	0	0.0336142366327624	0.0504213549491436	0	0.0168071183163812	0
ARSSSPG	0.0168071183163812	0.0168071183163812	0	0	0.0336142366327624	0	0	0	0	0	0	0	Drosophila melanogaster	2	0	0	0.0504213549491436	0	0	0
ASSSRK	0	0	0	0	0.0336142366327624	0	0.0168071183163812	0	0	0	0	0	Drosophila melanogaster	2	0	0	0.0168071183163812	0	0	0
DDDDDDI	0	0.0168071183163812	0	0	0.0336142366327624	0.0336142366327624	0	0	0	0	0	0	Drosophila melanogaster	2	0	0	0.0168071183163812	0	0	0
DDDEDL	0	0	0	0	0.0336142366327624	0.0336142366327624	0	0	0	0	0.0168071183163812	0.0168071183163812	Drosophila melanogaster	2	0	0	0.0672284732655248	0	0	0
DDDEEEE	0	0.0168071183163812	0	0	0.0336142366327624	0	0	0	0	0	0	0	Drosophila melanogaster	2	0	0	0.0336142366327624	0	0	0
DDDESE	0.0168071183163812	0.0168071183163812	0	0	0.0336142366327624	0.0168071183163812	0	0	0	0	0	0	Drosophila melanogaster	2	0	0	0.0336142366327624	0	0	0
DDEEEV	0	0	0.0168071183163812	0.0168071183163812	0.0336142366327624	0.0168071183163812	0	0	0	0	0	0	Drosophila melanogaster	2	0	0.0168071183163812	0.0168071183163812	0	0	0
DFSDDE	0	0	0.0168071183163812	0.0168071183163812	0.0336142366327624	0.0336142366327624	0	0	0	0	0	0	Drosophila melanogaster	2	0	0	0.0504213549491436	0	0	0
DGDDSD	0.0168071183163812	0.0168071183163812	0	0	0.0336142366327624	0.0336142366327624	0	0	0	0	0	0	Drosophila melanogaster	2	0	0	0.0168071183163812	0	0	0
DSDEEDS	0.0168071183163812	0.0168071183163812	0	0	0.0336142366327624	0.0336142366327624	0	0	0	0	0	0	Drosophila melanogaster	2	0	0	0.0504213549491436	0	0	0
DSDGDDD	0.0168071183163812	0.0168071183163812	0	0	0.0336142366327624	0	0	0	0	0	0	0	Drosophila melanogaster	2	0	0	0.0168071183163812	0	0	0
EDDDSD	0.0168071183163812	0.0168071183163812	0	0	0.0336142366327624	0.0336142366327624	0	0	0	0	0	0	Drosophila melanogaster	2	0	0.0168071183163812	0.0168071183163812	0	0	0
EDEDEED	0	0	0	0	0.0336142366327624	0	0.0168071183163812	0	0	0	0	0	Drosophila melanogaster	2	0	0.084035591581906	0.0168071183163812	0	0	0
EDEEEDE	0.0168071183163812	0	0	0	0.0336142366327624	0.0336142366327624	0	0	0	0	0	0	Drosophila melanogaster	2	0	0	0.0168071183163812	0	0	0
EEDELE	0	0	0.0168071183163812	0.0168071183163812	0.0336142366327624	0.0336142366327624	0	0	0	0	0	0	Drosophila melanogaster	2	0	0	0.0168071183163812	0	0	0
EEEEES	0	0	0.0168071183163812	0.0168071183163812	0.100842709898287	0.0168071183163812	0.0336142366327624	0	0	0	0	0	Drosophila melanogaster	2	0	0	0.0168071183163812	0	0	0
EEKKEE	0.0168071183163812	0.0168071183163812	0	0	0.0336142366327624	0.0336142366327624	0	0	0	0	0	0	Drosophila melanogaster	2	0	0.0168071183163812	0.0336142366327624	0	0	0
EESPKK	0	0	0	0.0168071183163812	0.0336142366327624	0.0336142366327624	0	0	0	0	0	0	Drosophila melanogaster	2	0	0	0.0168071183163812	0	0	0
ESDDDG	0.0168071183163812	0.0168071183163812	0	0	0.0336142366327624	0.0336142366327624	0	0	0	0	0	0	Drosophila melanogaster	2	0	0	0.0168071183163812	0	0	0
ESSGEE	0	0	0.0168071183163812	0.0168071183163812	0.0336142366327624	0	0	0	0	0	0	0	Drosophila melanogaster	2	0	0	0.0336142366327624	0	0	0
GESSLE	0.0168071183163812	0.0168071183163812	0	0	0.0336142366327624	0	0	0	0	0	0	0	Drosophila melanogaster	2	0	0	0.0168071183163812	0	0	0
GGGSPA	0	0	0	0.0168071183163812	0.0336142366327624	0	0	0	0	0	0	0	Drosophila melanogaster	2	0	0	0.0168071183163812	0	0	0
GGSGGGG	0.0168071183163812	0	0	0	0.0336142366327624	0.0168071183163812	0	0	0	0	0	0	Drosophila melanogaster	2	0	0.0168071183163812	0.0168071183163812	0	0	0
GTPDYI	0	0.0168071183163812	0	0	0.0336142366327624	0	0	0	0	0	0	0	Drosophila melanogaster	2	0	0	0.0168071183163812	0	0	0
HRRRSP	0.0168071183163812	0	0	0	0.0336142366327624	0.0336142366327624	0	0	0	0	0	0	Drosophila melanogaster	2	0	0	0.0168071183163812	0	0.0336142366327624	0
ISSGDE	0.0168071183163812	0.0336142366327624	0	0	0.0672284732655248	0	0	0	0	0	0	0	Drosophila melanogaster	2	0	0	0.0336142366327624	0	0	0
KLSPSE	0	0.0168071183163812	0	0	0.0336142366327624	0	0	0	0	0	0	0	Drosophila melanogaster	2	0	0	0.0336142366327624	0.0168071183163812	0	0
KSDDDD	0	0	0	0	0.0336142366327624	0.0336142366327624	0.0168071183163812	0	0	0	0	0	Drosophila melanogaster	2	0	0	0.0336142366327624	0	0	0
KSDDDDD	0	0	0	0	0.0336142366327624	0.0336142366327624	0.0168071183163812	0	0	0	0	0	Drosophila melanogaster	2	0	0	0.0336142366327624	0	0	0
LESSDD	0.0168071183163812	0	0	0	0.0336142366327624	0.0336142366327624	0	0	0	0	0	0	Drosophila melanogaster	2	0	0	0.0168071183163812	0	0	0
NASDDDS	0.0168071183163812	0	0	0	0.0336142366327624	0.0336142366327624	0	0	0	0	0	0	Drosophila melanogaster	2	0	0	0.0168071183163812	0	0	0
PSPPPA	0.0168071183163812	0.0336142366327624	0	0	0.0672284732655248	0	0	0	0	0	0	0	Drosophila melanogaster	2	0	0.0504213549491436	0.0504213549491436	0	0	0
PSPPRA	0.0168071183163812	0.0168071183163812	0	0	0.0336142366327624	0	0	0	0	0	0	0	Drosophila melanogaster	2	0.0168071183163812	0	0.0504213549491436	0	0	0
PSRRSS	0	0	0	0	0.0336142366327624	0.0168071183163812	0.0168071183163812	0	0	0	0	0	Drosophila melanogaster	2	0	0.0168071183163812	0.0672284732655248	0	0.0168071183163812	0
RDSDDE	0	0	0	0	0.0336142366327624	0	0.0168071183163812	0	0	0	0	0	Drosophila melanogaster	2	0	0	0.0168071183163812	0	0	0
RDSRDR	0	0	0.0168071183163812	0	0.0336142366327624	0	0	0	0	0	0	0	Drosophila melanogaster	2	0	0	0.0168071183163812	0	0	0
RLSSLS	0	0.0168071183163812	0	0	0.0336142366327624	0	0	0	0	0	0	0	Drosophila melanogaster	2	0	0	0.0168071183163812	0	0	0
RSPPRRR	0.0168071183163812	0	0	0	0.0336142366327624	0	0	0	0	0	0	0	Drosophila melanogaster	2	0	0	0.0168071183163812	0	0	0
RSPRRR	0.0168071183163812	0	0	0	0.0336142366327624	0.0168071183163812	0	0	0	0	0	0	Drosophila melanogaster	2	0.0168071183163812	0	0.13445694653105	0	0	0
RSPSPD	0.0168071183163812	0	0	0	0.0336142366327624	0	0	0	0	0	0	0	Drosophila melanogaster	2	0	0	0.0336142366327624	0	0	0
RSPSRSP	0.0168071183163812	0	0	0	0.0336142366327624	0	0	0	0	0	0	0	Drosophila melanogaster	2	0	0	0.0672284732655248	0	0	0
RSSSPG	0.0168071183163812	0.0168071183163812	0	0	0.0336142366327624	0	0	0	0	0	0	0	Drosophila melanogaster	2	0	0.0672284732655248	0.0504213549491436	0	0	0
SASNLN	0	0	0	0	0.0336142366327624	0.0336142366327624	0.0168071183163812	0	0	0	0	0	Drosophila melanogaster	2	0	0	0.0168071183163812	0	0	0
SDDDID	0	0	0	0	0.0336142366327624	0	0	0	0	0.0168071183163812	0	0	Drosophila melanogaster	2	0	0	0.0168071183163812	0	0	0
SDDDST	0	0	0	0	0.0672284732655248	0.0672284732655248	0.0336142366327624	0	0	0	0	0	Drosophila melanogaster	2	0	0	0.0336142366327624	0	0	0
SDDESE	0.0168071183163812	0	0	0	0.0336142366327624	0.0336142366327624	0	0	0	0	0	0	Drosophila melanogaster	2	0	0	0.0336142366327624	0	0	0
SDEDEL	0	0	0.0168071183163812	0	0.0336142366327624	0.0336142366327624	0	0	0	0	0	0	Drosophila melanogaster	2	0	0	0.0168071183163812	0	0	0
SDGDDD	0.0168071183163812	0.0168071183163812	0	0	0.0336142366327624	0	0	0	0	0	0	0	Drosophila melanogaster	2	0	0	0.0336142366327624	0	0	0
SDSEPE	0	0	0.0336142366327624	0.0336142366327624	0.0672284732655248	0.0336142366327624	0	0	0	0	0	0	Drosophila melanogaster	2	0	0.0336142366327624	0.0504213549491436	0	0	0
SEDELE	0	0	0.0168071183163812	0.0168071183163812	0.0336142366327624	0.0336142366327624	0	0	0	0	0	0	Drosophila melanogaster	2	0	0	0.0168071183163812	0	0	0
SEEEDN	0	0	0	0	0.0336142366327624	0.0336142366327624	0.0168071183163812	0	0	0	0	0	Drosophila melanogaster	2	0	0	0.0168071183163812	0	0	0
SGSSSS	0.0168071183163812	0	0	0	0.0336142366327624	0.0336142366327624	0	0	0	0	0	0	Drosophila melanogaster	2	0	0.0168071183163812	0.0168071183163812	0	0	0
SKSPAP	0	0	0	0	0.0336142366327624	0	0.0168071183163812	0	0	0	0	0	Drosophila melanogaster	2	0	0	0.0336142366327624	0	0	0
SNPPPS	0	0	0	0	0.0336142366327624	0	0.0168071183163812	0	0	0	0	0	Drosophila melanogaster	2	0	0	0.0336142366327624	0	0	0
SNSVSD	0	0	0	0	0.0336142366327624	0.0168071183163812	0.0168071183163812	0	0	0	0	0	Drosophila melanogaster	2	0	0	0.0504213549491436	0	0	0
SPPPPL	0.0168071183163812	0.0168071183163812	0	0	0.0336142366327624	0	0	0	0	0	0	0	Drosophila melanogaster	2	0	0.0336142366327624	0.0168071183163812	0	0	0
SPRPRR	0	0	0	0	0.0336142366327624	0	0	0	0	0	0.0168071183163812	0	Drosophila melanogaster	2	0	0	0.0168071183163812	0	0	0
SPSDPT	0	0	0	0	0.0336142366327624	0	0.0168071183163812	0.0168071183163812	0	0	0	0	Drosophila melanogaster	2	0	0	0.0336142366327624	0	0	0
SRAASP	0.0168071183163812	0.0168071183163812	0	0	0.0336142366327624	0.0336142366327624	0	0	0	0	0	0	Drosophila melanogaster	2	0	0.0168071183163812	0.0168071183163812	0	0	0
TASSSS	0.0168071183163812	0	0	0	0.0336142366327624	0	0	0	0	0	0	0	Drosophila melanogaster	2	0	0	0.0336142366327624	0.0168071183163812	0	0
TPPGSP	0.0168071183163812	0.0168071183163812	0	0	0.0336142366327624	0.0336142366327624	0	0	0	0	0	0	Drosophila melanogaster	2	0	0	0.0168071183163812	0	0	0
AKKKKK	0	0	0	0	0	0.0672284732655248	0	0	0.0168071183163812	0.0336142366327624	0	0	Drosophila melanogaster	2	0	0	0.0168071183163812	0	0	0
DDDGDD	0.0168071183163812	0.0168071183163812	0	0	0.0168071183163812	0.0336142366327624	0	0	0	0	0	0	Drosophila melanogaster	2	0	0	0.0168071183163812	0	0	0
EPEESE	0.0168071183163812	0.0168071183163812	0	0	0	0.0336142366327624	0	0	0	0	0	0	Drosophila melanogaster	2	0	0.0168071183163812	0.0336142366327624	0	0	0
GSEDED	0	0.0168071183163812	0	0	0	0.0336142366327624	0	0	0	0	0	0	Drosophila melanogaster	2	0	0	0.0336142366327624	0	0	0
GSSSPA	0.0168071183163812	0.0168071183163812	0	0	0	0.0336142366327624	0	0	0	0	0	0	Drosophila melanogaster	2	0.0168071183163812	0	0.0168071183163812	0	0.0168071183163812	0
KDDDSS	0.0168071183163812	0	0	0	0	0.0336142366327624	0	0	0	0	0	0	Drosophila melanogaster	2	0	0	0.0336142366327624	0	0	0
KTSSSS	0	0	0	0	0	0.0672284732655248	0.0336142366327624	0	0	0	0	0	Drosophila melanogaster	2	0	0	0.0168071183163812	0	0	0
LESSSS	0	0	0	0	0	0.0672284732655248	0.0336142366327624	0	0	0	0	0	Drosophila melanogaster	2	0	0.0168071183163812	0.0168071183163812	0	0	0
LPPPPP	0.0168071183163812	0.0168071183163812	0	0	0.0168071183163812	0.0336142366327624	0	0	0	0	0	0	Drosophila melanogaster	2	0	0.0168071183163812	0.0336142366327624	0	0	0
LSDDDE	0	0	0	0	0	0.0336142366327624	0.0168071183163812	0.0168071183163812	0	0	0	0	Drosophila melanogaster	2	0	0	0.0168071183163812	0	0	0
PLPPPP	0	0.0168071183163812	0	0	0.0168071183163812	0.0336142366327624	0	0	0	0	0	0	Drosophila melanogaster	2	0	0	0.0504213549491436	0	0	0
PPSPAA	0	0.0168071183163812	0	0	0	0.0336142366327624	0	0	0	0	0	0	Drosophila melanogaster	2	0	0	0.0168071183163812	0	0.0168071183163812	0
PRTPSP	0	0	0.0168071183163812	0.0168071183163812	0	0.0336142366327624	0	0	0	0	0	0	Drosophila melanogaster	2	0	0.0168071183163812	0.0168071183163812	0	0	0
PSASSA	0	0	0	0	0	0.0336142366327624	0.0168071183163812	0	0	0	0	0	Drosophila melanogaster	2	0	0	0.0504213549491436	0	0	0
PSNESL	0	0	0	0	0	0.0672284732655248	0.0336142366327624	0	0	0	0	0	Drosophila melanogaster	2	0	0	0.0336142366327624	0	0	0
PSPKKV	0	0	0	0	0	0.0336142366327624	0.0168071183163812	0	0	0	0	0	Drosophila melanogaster	2	0	0	0.0336142366327624	0	0	0
PSSSPK	0	0	0	0	0	0.0336142366327624	0	0	0	0	0.0168071183163812	0.0168071183163812	Drosophila melanogaster	2	0.0672284732655248	0	0.0504213549491436	0	0	0
PVGSPT	0	0.0168071183163812	0	0	0	0.0336142366327624	0	0	0	0	0	0	Drosophila melanogaster	2	0	0	0.0504213549491436	0	0	0
QEEEES	0	0	0	0	0	0.0336142366327624	0.0168071183163812	0	0	0	0	0	Drosophila melanogaster	2	0	0.0336142366327624	0.0336142366327624	0	0	0
RKRKGS	0	0	0.0168071183163812	0.0168071183163812	0	0.0336142366327624	0	0	0	0	0	0	Drosophila melanogaster	2	0	0	0.0336142366327624	0	0	0
RPRRVS	0	0.0168071183163812	0	0	0	0.0336142366327624	0	0	0	0	0	0	Drosophila melanogaster	2	0	0	0.0168071183163812	0	0	0
RSRSNS	0	0	0	0	0	0.100842709898287	0.0504213549491436	0	0	0	0	0	Drosophila melanogaster	2	0	0	0.084035591581906	0	0	0
RSSSPV	0	0	0	0.0168071183163812	0	0.0336142366327624	0	0	0	0	0	0	Drosophila melanogaster	2	0	0.0504213549491436	0.0336142366327624	0	0	0
SASPSR	0	0	0	0	0	0.0336142366327624	0.0168071183163812	0	0	0	0	0	Drosophila melanogaster	2	0	0.0168071183163812	0.0504213549491436	0.0168071183163812	0.0504213549491436	0
SDDNDD	0	0	0	0	0	0.0336142366327624	0.0168071183163812	0.0168071183163812	0	0	0	0	Drosophila melanogaster	2	0	0	0.0168071183163812	0	0	0
SDEEEK	0	0	0.0168071183163812	0	0.0168071183163812	0.0672284732655248	0.0168071183163812	0	0	0	0	0	Drosophila melanogaster	2	0.0168071183163812	0	0.0168071183163812	0	0	0
SEDELN	0	0	0	0.0336142366327624	0.0336142366327624	0.0672284732655248	0	0	0	0	0	0	Drosophila melanogaster	2	0	0	0.0168071183163812	0	0	0
SGSGGS	0	0	0	0.0336142366327624	0.0336142366327624	0.0672284732655248	0	0	0	0	0	0	Drosophila melanogaster	2	0	0.0168071183163812	0.0168071183163812	0	0	0
SPPRTP	0	0	0.0168071183163812	0	0.0168071183163812	0.0336142366327624	0	0	0	0	0	0	Drosophila melanogaster	2	0	0.0168071183163812	0.0168071183163812	0	0	0
SPSSSPK	0	0	0	0	0	0.0336142366327624	0	0	0	0	0.0168071183163812	0.0168071183163812	Drosophila melanogaster	2	0.0672284732655248	0	0.0504213549491436	0	0	0
SQGGPR	0.0168071183163812	0.0168071183163812	0	0	0.0168071183163812	0.0336142366327624	0	0	0	0	0	0	Drosophila melanogaster	2	0	0	0.0168071183163812	0	0	0
SSRASS	0	0	0	0	0	0.0672284732655248	0.0336142366327624	0	0	0	0	0	Drosophila melanogaster	2	0	0.13445694653105	0.100842709898287	0	0	0
SSSDSS	0	0	0	0	0.0168071183163812	0.0336142366327624	0.0168071183163812	0	0	0	0	0	Drosophila melanogaster	2	0	0	0.0168071183163812	0	0	0
STTTPT	0	0	0	0	0	0.0336142366327624	0.0168071183163812	0	0	0	0	0	Drosophila melanogaster	2	0	0	0.0168071183163812	0	0	0
SVSSLS	0	0.0168071183163812	0	0.0336142366327624	0	0.100842709898287	0	0	0	0	0	0	Drosophila melanogaster	2	0	0	0.0336142366327624	0	0	0
TPLSPA	0	0	0	0	0	0.0336142366327624	0.0168071183163812	0	0	0	0	0	Drosophila melanogaster	2	0	0	0.0168071183163812	0	0	0
SDSEDS	0.0336142366327624	0.0504213549491436	0	0	0.184878301480193	0.13445694653105	0.0504213549491436	0.0504213549491436	0	0	0	0	Drosophila melanogaster	1.83333	0	0	0.184878301480193	0	0	0
SSDSED	0	0.0336142366327624	0.0672284732655248	0	0.184878301480193	0.184878301480193	0.0168071183163812	0	0	0	0	0	Drosophila melanogaster	1.83333	0	0	0.0168071183163812	0	0	0
DDEDDD	0.0336142366327624	0.0168071183163812	0.0336142366327624	0	0.084035591581906	0.184878301480193	0.0672284732655248	0.0168071183163812	0	0	0	0	Drosophila melanogaster	1.83333	0.0336142366327624	0	0.0168071183163812	0	0	0
RSRSKS	0.0336142366327624	0.0336142366327624	0	0.0168071183163812	0.151264064847431	0.0504213549491436	0.0504213549491436	0	0	0	0	0	Drosophila melanogaster	1.8	0	0.117649828214668	0.0336142366327624	0	0	0
SKSPSP	0.0168071183163812	0	0.0504213549491436	0.0504213549491436	0.151264064847431	0.0504213549491436	0.0336142366327624	0	0	0	0	0	Drosophila melanogaster	1.8	0	0	0.0336142366327624	0	0	0
SDSDED	0	0	0.0336142366327624	0.0336142366327624	0.117649828214668	0.0672284732655248	0.0336142366327624	0.0336142366327624	0	0	0	0	Drosophila melanogaster	1.75	0	0.0672284732655248	0.0336142366327624	0	0	0
SRSRSP	0.0672284732655248	0.0504213549491436	0.0168071183163812	0.117649828214668	0.319335248011243	0.100842709898287	0.0168071183163812	0	0	0	0.0336142366327624	0.0336142366327624	Drosophila melanogaster	1.72727	0	0.117649828214668	0.151264064847431	0	0.0504213549491436	0
SRSPSR	0	0	0	0.0168071183163812	0.084035591581906	0	0	0	0	0	0.0336142366327624	0.0168071183163812	Drosophila melanogaster	1.66667	0	0	0.0672284732655248	0	0	0
SRSPSR	0	0	0	0.0168071183163812	0.084035591581906	0	0	0	0	0	0.0336142366327624	0.0168071183163812	Drosophila melanogaster	1.66667	0	0	0.0672284732655248	0	0	0
SDDDEP	0	0.0336142366327624	0	0	0.0672284732655248	0.084035591581906	0.0168071183163812	0	0	0	0	0	Drosophila melanogaster	1.66667	0	0	0.100842709898287	0	0	0
RSRSRSRS	0.0672284732655248	0.0336142366327624	0.0672284732655248	0.0672284732655248	0.218492538112955	0.084035591581906	0.0504213549491436	0	0	0	0	0	Drosophila melanogaster	1.625	0	0.100842709898287	0.0168071183163812	0	0	0
SPSSSP	0.0168071183163812	0	0.0504213549491436	0.0336142366327624	0.0672284732655248	0.13445694653105	0.0168071183163812	0	0	0	0.0336142366327624	0.0336142366327624	Drosophila melanogaster	1.6	0.0672284732655248	0.0504213549491436	0.100842709898287	0	0.13445694653105	0
RSRSRS	0.184878301480193	0.13445694653105	0.42017795790953	0.386563721276767	0.958005744033728	0.235299656429337	0.151264064847431	0.0336142366327624	0	0	0.0336142366327624	0.0336142366327624	Drosophila melanogaster	1.58333	0.0336142366327624	0.470599312858673	0.13445694653105	0	0.0504213549491436	0
RSRSRS	0.184878301480193	0.13445694653105	0.42017795790953	0.386563721276767	0.958005744033728	0.235299656429337	0.151264064847431	0.0336142366327624	0	0	0.0672284732655248	0.0336142366327624	Drosophila melanogaster	1.58333	0.0336142366327624	0.470599312858673	0.13445694653105	0	0.0504213549491436	0
AAVSDS	0	0.0336142366327624	0	0	0.0504213549491436	0.0504213549491436	0	0	0	0	0	0	Drosophila melanogaster	1.5	0	0	0.0168071183163812	0	0	0
DDEDEDE	0.0168071183163812	0.0168071183163812	0	0	0.0504213549491436	0	0.0168071183163812	0.0168071183163812	0	0	0	0	Drosophila melanogaster	1.5	0	0	0.0168071183163812	0	0	0
DDSSDE	0	0	0	0.0336142366327624	0.151264064847431	0.100842709898287	0.0336142366327624	0.0672284732655248	0	0	0	0	Drosophila melanogaster	1.5	0.0336142366327624	0.0672284732655248	0.0336142366327624	0	0	0
DEDDES	0.0168071183163812	0.0168071183163812	0.0168071183163812	0.0168071183163812	0.0504213549491436	0.0504213549491436	0	0	0	0	0	0	Drosophila melanogaster	1.5	0	0	0.0504213549491436	0	0	0
EDEEED	0.0336142366327624	0	0	0	0.0504213549491436	0.0504213549491436	0	0	0	0	0	0	Drosophila melanogaster	1.5	0	0	0.0168071183163812	0	0	0
EGSSDE	0	0	0.0336142366327624	0.0336142366327624	0.0504213549491436	0.0504213549491436	0	0	0	0	0	0	Drosophila melanogaster	1.5	0	0.0336142366327624	0.0504213549491436	0.0336142366327624	0	0
GGGSGGG	0	0	0	0.0336142366327624	0.0504213549491436	0	0	0	0	0	0	0	Drosophila melanogaster	1.5	0	0.0336142366327624	0.0168071183163812	0	0	0
GSDDDE	0.0168071183163812	0.0168071183163812	0	0	0.0504213549491436	0.0504213549491436	0	0	0	0	0.0168071183163812	0.0168071183163812	Drosophila melanogaster	1.5	0	0.0168071183163812	0.0168071183163812	0	0	0
GSGGGG	0.0168071183163812	0.0336142366327624	0.0168071183163812	0.0336142366327624	0.100842709898287	0.0504213549491436	0	0	0	0	0	0	Drosophila melanogaster	1.5	0	0.0336142366327624	0.0168071183163812	0	0	0
GSSDED	0	0	0	0	0.0504213549491436	0.0504213549491436	0.0336142366327624	0	0	0	0	0	Drosophila melanogaster	1.5	0	0	0.0336142366327624	0	0	0
ISDSDD	0	0	0.0336142366327624	0.0336142366327624	0.0504213549491436	0.0504213549491436	0	0	0	0	0	0	Drosophila melanogaster	1.5	0	0	0.084035591581906	0	0	0
ISDSDDD	0	0	0.0336142366327624	0.0336142366327624	0.0504213549491436	0.0504213549491436	0	0	0	0	0	0	Drosophila melanogaster	1.5	0	0	0.0336142366327624	0	0	0
NASDDD	0.0168071183163812	0	0	0	0.0504213549491436	0.0504213549491436	0.0168071183163812	0	0	0	0	0	Drosophila melanogaster	1.5	0	0	0.0168071183163812	0	0	0
RAPPSP	0	0	0	0	0.0504213549491436	0.0504213549491436	0	0	0	0	0.0336142366327624	0.0168071183163812	Drosophila melanogaster	1.5	0	0	0.0336142366327624	0	0	0
RAPPSP	0	0	0	0	0.0504213549491436	0.0504213549491436	0	0	0	0	0.0336142366327624	0.0168071183163812	Drosophila melanogaster	1.5	0	0	0.0336142366327624	0	0	0
SDDEDEDE	0.0168071183163812	0.0168071183163812	0	0	0.0504213549491436	0	0.0168071183163812	0.0168071183163812	0	0	0	0	Drosophila melanogaster	1.5	0	0	0.0168071183163812	0	0	0
SDDEGD	0.0168071183163812	0.0168071183163812	0	0	0.0504213549491436	0.0168071183163812	0	0	0	0	0.0168071183163812	0.0168071183163812	Drosophila melanogaster	1.5	0	0	0.0168071183163812	0	0	0
SSEDDED	0.0336142366327624	0.0168071183163812	0	0	0.0504213549491436	0.0504213549491436	0	0	0	0	0	0	Drosophila melanogaster	1.5	0	0.0336142366327624	0.0504213549491436	0	0	0
SSSSTP	0	0	0	0.0168071183163812	0.0504213549491436	0	0.0168071183163812	0	0	0	0	0	Drosophila melanogaster	1.5	0	0	0.0168071183163812	0	0	0
ASAGSS	0	0	0	0.0336142366327624	0	0.0504213549491436	0	0	0	0	0	0	Drosophila melanogaster	1.5	0	0	0.0504213549491436	0	0	0
DDSDFD	0	0	0.0336142366327624	0.0336142366327624	0	0.0504213549491436	0	0	0	0	0	0	Drosophila melanogaster	1.5	0	0	0.0336142366327624	0	0	0
DDSDFDE	0	0	0.0336142366327624	0.0336142366327624	0	0.0504213549491436	0	0	0	0	0	0	Drosophila melanogaster	1.5	0	0	0.0336142366327624	0	0	0
DSDGDS	0	0	0.0336142366327624	0	0	0.0504213549491436	0	0	0	0	0	0	Drosophila melanogaster	1.5	0	0	0.0336142366327624	0	0	0
EGSDDE	0.0168071183163812	0.0168071183163812	0.0168071183163812	0	0.0168071183163812	0.0504213549491436	0.0168071183163812	0	0	0	0	0	Drosophila melanogaster	1.5	0	0.0168071183163812	0.0168071183163812	0	0	0
KPSSPI	0	0.0336142366327624	0	0	0.0168071183163812	0.0504213549491436	0	0	0	0	0	0	Drosophila melanogaster	1.5	0	0	0.0504213549491436	0	0	0
KSDDED	0	0.0336142366327624	0	0	0	0.0504213549491436	0	0	0	0	0	0	Drosophila melanogaster	1.5	0	0	0.0336142366327624	0	0	0
NSRSRS	0	0	0	0	0.0336142366327624	0.0504213549491436	0.0336142366327624	0.0168071183163812	0	0	0	0	Drosophila melanogaster	1.5	0	0	0.0168071183163812	0	0	0
PTSTPA	0	0	0	0.0336142366327624	0	0.0504213549491436	0	0	0	0	0	0	Drosophila melanogaster	1.5	0	0	0.0168071183163812	0	0	0
SDEERE	0	0	0.0336142366327624	0	0.0336142366327624	0.0504213549491436	0	0	0	0	0	0	Drosophila melanogaster	1.5	0	0	0.0504213549491436	0	0	0
SPLSSS	0.0168071183163812	0	0	0	0	0.0504213549491436	0.0168071183163812	0	0	0	0	0	Drosophila melanogaster	1.5	0	0	0.0168071183163812	0.0168071183163812	0	0
SSDEDE	0	0.0168071183163812	0.0672284732655248	0.0336142366327624	0.184878301480193	0.218492538112955	0.0336142366327624	0.084035591581906	0	0	0	0	Drosophila melanogaster	1.44444	0	0	0.0672284732655248	0	0	0
RSRSRSP	0.0336142366327624	0.0168071183163812	0.0168071183163812	0.084035591581906	0.168071183163812	0.0504213549491436	0	0	0	0	0.0336142366327624	0.0336142366327624	Drosophila melanogaster	1.42857	0	0.084035591581906	0.0672284732655248	0	0.0168071183163812	0
SSEDDE	0.0336142366327624	0.0168071183163812	0	0	0.117649828214668	0.0504213549491436	0.0504213549491436	0.0504213549491436	0	0	0	0	Drosophila melanogaster	1.4	0	0.0336142366327624	0.0504213549491436	0	0	0
DSDDSD	0	0	0.0504213549491436	0	0.0672284732655248	0.117649828214668	0.0336142366327624	0	0	0	0	0	Drosophila melanogaster	1.4	0	0	0.117649828214668	0	0	0
PASSSS	0	0.0168071183163812	0.0168071183163812	0.0672284732655248	0	0.117649828214668	0	0	0	0	0	0	Drosophila melanogaster	1.4	0	0	0.0168071183163812	0.0504213549491436	0.0336142366327624	0
RSRSRSR	0.084035591581906	0.0504213549491436	0.117649828214668	0.100842709898287	0.268913893062099	0.117649828214668	0.084035591581906	0.0336142366327624	0	0	0	0	Drosophila melanogaster	1.33333	0.0336142366327624	0.100842709898287	0.0168071183163812	0	0	0
SEDDED	0.0672284732655248	0.0168071183163812	0.0336142366327624	0	0.13445694653105	0.13445694653105	0.0336142366327624	0.0336142366327624	0	0	0	0	Drosophila melanogaster	1.33333	0	0.0336142366327624	0.0504213549491436	0	0	0
DDDDED	0.0168071183163812	0.0504213549491436	0	0	0.084035591581906	0.13445694653105	0.0504213549491436	0	0	0	0	0	Drosophila melanogaster	1.33333	0.0168071183163812	0	0.0168071183163812	0	0	0
DSSDED	0	0	0	0	0.0672284732655248	0.0672284732655248	0.0336142366327624	0.0504213549491436	0	0	0	0	Drosophila melanogaster	1.33333	0.0336142366327624	0.0504213549491436	0.0336142366327624	0	0	0
SDNEDD	0	0	0	0	0.0672284732655248	0.0336142366327624	0.0336142366327624	0	0	0.0168071183163812	0	0	Drosophila melanogaster	1.33333	0	0.0336142366327624	0.0168071183163812	0	0	0
VSSDEE	0.0168071183163812	0.0168071183163812	0.0336142366327624	0	0.0672284732655248	0.0336142366327624	0	0	0	0	0	0	Drosophila melanogaster	1.33333	0	0	0.0336142366327624	0	0	0
RPPSPP	0.0336142366327624	0.0336142366327624	0	0.0168071183163812	0.0168071183163812	0.0672284732655248	0	0	0	0	0	0	Drosophila melanogaster	1.33333	0	0	0.0168071183163812	0	0	0
SPPAPV	0	0	0.0168071183163812	0.0504213549491436	0.0504213549491436	0.0672284732655248	0	0	0	0	0	0	Drosophila melanogaster	1.33333	0	0.0336142366327624	0.0336142366327624	0	0	0
SRSSSP	0.0168071183163812	0.0336142366327624	0	0.0168071183163812	0	0.0672284732655248	0	0	0	0	0	0	Drosophila melanogaster	1.33333	0	0.0672284732655248	0.0504213549491436	0.0504213549491436	0.0672284732655248	0.0336142366327624
TPSSPS	0.0336142366327624	0.0504213549491436	0	0	0.0504213549491436	0.0672284732655248	0	0	0	0	0	0	Drosophila melanogaster	1.33333	0	0	0.0504213549491436	0	0	0
EDSEDE	0.0336142366327624	0	0	0	0.084035591581906	0.0672284732655248	0.0336142366327624	0.0168071183163812	0	0	0	0	Drosophila melanogaster	1.25	0	0.0672284732655248	0.0336142366327624	0.0168071183163812	0	0
GGGSGG	0	0.0168071183163812	0	0.0504213549491436	0.084035591581906	0	0	0	0	0	0	0	Drosophila melanogaster	1.25	0	0.084035591581906	0.0168071183163812	0	0	0
PRRSSS	0	0	0	0	0.084035591581906	0.0672284732655248	0.0672284732655248	0	0	0	0	0	Drosophila melanogaster	1.25	0	0	0.0504213549491436	0	0.0336142366327624	0
RRRSPSP	0.0336142366327624	0	0.0336142366327624	0	0.084035591581906	0.0336142366327624	0	0	0	0	0	0	Drosophila melanogaster	1.25	0	0.117649828214668	0.0336142366327624	0	0.0336142366327624	0
RSPSPT	0	0	0.0336142366327624	0	0.084035591581906	0.084035591581906	0.0336142366327624	0	0	0	0	0	Drosophila melanogaster	1.25	0	0.0336142366327624	0.0168071183163812	0	0	0
RSRSLS	0.0336142366327624	0.0168071183163812	0.0336142366327624	0.0336142366327624	0.084035591581906	0	0	0	0	0	0	0	Drosophila melanogaster	1.25	0	0.0504213549491436	0.0168071183163812	0	0.0336142366327624	0
SDEDDD	0	0.0336142366327624	0.0168071183163812	0	0.084035591581906	0.084035591581906	0	0.0336142366327624	0	0	0.0336142366327624	0.0336142366327624	Drosophila melanogaster	1.25	0	0.0504213549491436	0.0504213549491436	0	0	0
SSESED	0	0	0.0672284732655248	0	0.0672284732655248	0.084035591581906	0	0	0	0	0	0	Drosophila melanogaster	1.25	0	0	0.0504213549491436	0	0	0
DSDDED	0.0168071183163812	0	0	0	0.184878301480193	0.084035591581906	0.0504213549491436	0	0	0	0.100842709898287	0.084035591581906	Drosophila melanogaster	1.22222	0.0336142366327624	0	0.0336142366327624	0.0672284732655248	0	0
SESEDE	0.0504213549491436	0.0336142366327624	0.100842709898287	0.0168071183163812	0.084035591581906	0.184878301480193	0.0168071183163812	0.0168071183163812	0	0	0	0	Drosophila melanogaster	1.22222	0	0.0504213549491436	0.0504213549491436	0	0	0
RSRSPR	0.0168071183163812	0.0168071183163812	0.0672284732655248	0.0336142366327624	0.100842709898287	0	0	0	0	0	0	0	Drosophila melanogaster	1.2	0	0.0336142366327624	0.201685419796574	0	0.0168071183163812	0
SGGGGG	0.0336142366327624	0.0336142366327624	0.0168071183163812	0.0504213549491436	0.100842709898287	0.084035591581906	0	0	0	0	0	0	Drosophila melanogaster	1.2	0	0	0.0336142366327624	0	0	0
SLSSLS	0.0168071183163812	0.0168071183163812	0	0	0.100842709898287	0	0.0336142366327624	0	0.0504213549491436	0	0	0	Drosophila melanogaster	1.2	0	0.0504213549491436	0.0336142366327624	0	0.0168071183163812	0
SDDEDD	0.0672284732655248	0.0168071183163812	0.0168071183163812	0.0168071183163812	0.0672284732655248	0.100842709898287	0.0168071183163812	0	0	0	0	0	Drosophila melanogaster	1.2	0.0168071183163812	0.0168071183163812	0.0672284732655248	0.0672284732655248	0	0
SSDDDE	0.0504213549491436	0.0168071183163812	0	0	0.0336142366327624	0.100842709898287	0.0336142366327624	0	0	0	0	0	Drosophila melanogaster	1.2	0	0	0.100842709898287	0	0	0
SSSSSA	0.0168071183163812	0.0672284732655248	0	0.0168071183163812	0	0.100842709898287	0	0.0168071183163812	0	0	0	0	Drosophila melanogaster	1.2	0	0	0.0168071183163812	0.0504213549491436	0.100842709898287	0
SRSRSRS	0.084035591581906	0.0504213549491436	0.218492538112955	0.100842709898287	0.436985076225911	0.100842709898287	0.151264064847431	0.0336142366327624	0	0	0	0	Drosophila melanogaster	1.18182	0.0168071183163812	0.218492538112955	0.0168071183163812	0	0	0
DEDEDE	0.0168071183163812	0.0336142366327624	0.0168071183163812	0.0168071183163812	0.117649828214668	0.0168071183163812	0.0672284732655248	0.0336142366327624	0	0	0	0	Drosophila melanogaster	1.16667	0	0.0504213549491436	0.0168071183163812	0	0	0
ESDSDD	0.0168071183163812	0.0168071183163812	0.0336142366327624	0	0.117649828214668	0.0504213549491436	0.0504213549491436	0.0672284732655248	0	0	0	0	Drosophila melanogaster	1.16667	0	0.0168071183163812	0.0336142366327624	0.0336142366327624	0	0
ESSDEE	0	0	0.0672284732655248	0.0672284732655248	0.100842709898287	0.117649828214668	0.0336142366327624	0	0	0	0	0	Drosophila melanogaster	1.16667	0	0.0336142366327624	0.0168071183163812	0	0	0
SSPSSS	0.084035591581906	0.0672284732655248	0	0	0.0168071183163812	0.117649828214668	0	0	0	0	0.0168071183163812	0.0168071183163812	Drosophila melanogaster	1.16667	0	0	0.0168071183163812	0	0.369756602960386	0
GGGGGG	0.184878301480193	0.0504213549491436	0.0168071183163812	0.168071183163812	0.403370839593149	0.218492538112955	0	0	0	0	0	0	Drosophila melanogaster	1.14286	0.0168071183163812	0.0672284732655248	0.0336142366327624	0	0	0
AAATTS	0	0	0	0	0.0168071183163812	0	0.0168071183163812	0.0168071183163812	0	0	0	0	Drosophila melanogaster	1	0	0	0.0168071183163812	0	0	0
AASPEP	0	0	0	0	0.0168071183163812	0.0168071183163812	0.0168071183163812	0	0	0	0	0	Drosophila melanogaster	1	0	0	0.0168071183163812	0	0	0
DDDDDD	0.0672284732655248	0.100842709898287	0.13445694653105	0.084035591581906	0.252106774745718	0.235299656429337	0.084035591581906	0.117649828214668	0	0	0.0504213549491436	0.0504213549491436	Drosophila melanogaster	1	0	0	0.0504213549491436	0	0	0
DDDDDI	0	0.0168071183163812	0	0	0.0336142366327624	0.0336142366327624	0.0168071183163812	0	0	0	0	0	Drosophila melanogaster	1	0	0	0.0168071183163812	0	0	0
DDDEDE	0.0336142366327624	0.0168071183163812	0	0	0.0504213549491436	0.0504213549491436	0.0168071183163812	0	0	0	0	0	Drosophila melanogaster	1	0	0	0.0168071183163812	0	0.0168071183163812	0
DDSADE	0	0	0	0	0.0336142366327624	0	0.0168071183163812	0	0	0.0168071183163812	0	0	Drosophila melanogaster	1	0	0	0.0168071183163812	0	0	0
DDSDEE	0.0336142366327624	0.0336142366327624	0	0	0.0504213549491436	0.0168071183163812	0	0	0	0	0.0168071183163812	0.0168071183163812	Drosophila melanogaster	1	0	0.0504213549491436	0.0336142366327624	0	0	0
DDSDVS	0	0	0	0	0.0168071183163812	0	0.0168071183163812	0	0	0	0	0	Drosophila melanogaster	1	0	0	0.0336142366327624	0	0	0
DEDVDE	0	0	0	0	0.0168071183163812	0	0.0168071183163812	0.0168071183163812	0	0	0	0	Drosophila melanogaster	1	0	0	0.0336142366327624	0	0	0
DLDSDD	0	0	0	0	0.0168071183163812	0.0168071183163812	0	0	0	0	0.0168071183163812	0.0168071183163812	Drosophila melanogaster	1	0	0	0.0336142366327624	0	0	0
DLDSDDE	0	0	0	0	0.0168071183163812	0.0168071183163812	0	0	0	0	0.0168071183163812	0.0168071183163812	Drosophila melanogaster	1	0	0	0.0336142366327624	0	0	0
DLFGSD	0.0168071183163812	0.0168071183163812	0.0168071183163812	0.0168071183163812	0.0336142366327624	0.0336142366327624	0.0168071183163812	0	0	0	0	0	Drosophila melanogaster	1	0	0.0336142366327624	0.0168071183163812	0.0168071183163812	0	0
DSDDDDE	0.0168071183163812	0.0168071183163812	0.0168071183163812	0.0168071183163812	0.0336142366327624	0.0336142366327624	0	0	0	0	0	0	Drosophila melanogaster	1	0.0168071183163812	0	0.0168071183163812	0	0	0
DSDDDM	0	0	0	0	0.0336142366327624	0	0	0	0	0	0.0336142366327624	0.0168071183163812	Drosophila melanogaster	1	0	0	0.0336142366327624	0	0	0
DSDDDM	0	0	0	0	0.0336142366327624	0	0	0	0	0	0.0336142366327624	0.0168071183163812	Drosophila melanogaster	1	0	0	0.0336142366327624	0	0	0
DSSDEEEE	0	0	0	0	0.0336142366327624	0	0	0	0	0	0.0336142366327624	0.0336142366327624	Drosophila melanogaster	1	0	0	0.0336142366327624	0	0	0
DSSDEEEEE	0	0	0	0	0.0336142366327624	0	0	0	0	0	0.0336142366327624	0.0336142366327624	Drosophila melanogaster	1	0	0	0.0336142366327624	0	0	0
EDDEEE	0	0.0168071183163812	0.0168071183163812	0	0.0336142366327624	0.0336142366327624	0.0168071183163812	0	0	0	0	0	Drosophila melanogaster	1	0	0.0336142366327624	0.0168071183163812	0	0	0
EDEEDE	0.0336142366327624	0.0168071183163812	0	0	0.0672284732655248	0.0672284732655248	0	0	0	0	0.0336142366327624	0.0168071183163812	Drosophila melanogaster	1	0	0.100842709898287	0.0168071183163812	0.0336142366327624	0.0168071183163812	0
EDEEDE	0.0336142366327624	0.0168071183163812	0	0	0.0672284732655248	0.0672284732655248	0	0	0	0	0.0336142366327624	0.0168071183163812	Drosophila melanogaster	1	0	0.100842709898287	0.0168071183163812	0.0336142366327624	0.0168071183163812	0
EEESDDE	0	0	0	0	0.0336142366327624	0	0.0336142366327624	0.0336142366327624	0	0	0	0	Drosophila melanogaster	1	0	0	0.0168071183163812	0	0	0
ELRRRR	0	0	0	0	0.0168071183163812	0	0.0168071183163812	0	0	0	0	0	Drosophila melanogaster	1	0	0	0.0168071183163812	0	0	0
ERELEE	0	0	0	0	0.0168071183163812	0	0.0168071183163812	0	0	0	0	0	Drosophila melanogaster	1	0	0	0.0336142366327624	0	0	0
ESDDEE	0	0	0.0168071183163812	0	0.0336142366327624	0.0168071183163812	0.0168071183163812	0	0	0.0168071183163812	0	0	Drosophila melanogaster	1	0	0.0168071183163812	0.0168071183163812	0	0	0
ESDEDG	0	0	0	0	0.0336142366327624	0	0	0	0	0	0.0336142366327624	0.0168071183163812	Drosophila melanogaster	1	0	0	0.0672284732655248	0.0336142366327624	0	0
ESDEDG	0	0	0	0	0.0336142366327624	0	0	0	0	0	0.0336142366327624	0.0168071183163812	Drosophila melanogaster	1	0	0	0.0672284732655248	0.0336142366327624	0	0
ESEEEE	0.0336142366327624	0.0504213549491436	0.100842709898287	0.0504213549491436	0.168071183163812	0.13445694653105	0.0672284732655248	0	0	0	0.0336142366327624	0.0168071183163812	Drosophila melanogaster	1	0	0.0672284732655248	0.0336142366327624	0.0336142366327624	0	0
ESEEEE	0.0336142366327624	0.0504213549491436	0.100842709898287	0.0504213549491436	0.168071183163812	0.13445694653105	0.0672284732655248	0	0	0	0.0336142366327624	0.0168071183163812	Drosophila melanogaster	1	0	0.0672284732655248	0.0336142366327624	0.0336142366327624	0	0
FGSDDE	0	0	0	0	0.0168071183163812	0.0168071183163812	0.0168071183163812	0	0	0	0	0	Drosophila melanogaster	1	0	0.0336142366327624	0.0168071183163812	0	0	0
FGSDDEE	0	0	0	0	0.0168071183163812	0.0168071183163812	0.0168071183163812	0	0	0	0	0	Drosophila melanogaster	1	0	0.0336142366327624	0.0168071183163812	0	0	0
GESDEE	0	0	0	0	0.0168071183163812	0	0.0168071183163812	0	0	0	0	0	Drosophila melanogaster	1	0	0	0.0168071183163812	0	0	0
GGRGGG	0	0	0	0	0.0168071183163812	0.0168071183163812	0.0168071183163812	0	0	0	0	0	Drosophila melanogaster	1	0	0	0.0336142366327624	0	0	0
GSPLNN	0	0	0	0	0.0168071183163812	0	0.0168071183163812	0	0	0	0	0	Drosophila melanogaster	1	0	0	0.0504213549491436	0	0	0
KKNKKK	0	0	0	0	0.0168071183163812	0.0168071183163812	0	0	0.0168071183163812	0	0	0	Drosophila melanogaster	1	0	0	0.0336142366327624	0.0168071183163812	0	0
KSPSPV	0.0168071183163812	0	0	0	0.0336142366327624	0.0168071183163812	0	0	0	0	0.0168071183163812	0.0168071183163812	Drosophila melanogaster	1	0	0	0.0336142366327624	0	0	0
PAPAAK	0	0	0	0	0.0168071183163812	0.0168071183163812	0.0168071183163812	0	0	0	0	0	Drosophila melanogaster	1	0	0	0.0168071183163812	0	0	0
PASPKA	0	0	0	0	0.0168071183163812	0.0168071183163812	0.0168071183163812	0	0	0	0	0	Drosophila melanogaster	1	0	0	0.0168071183163812	0.0168071183163812	0	0
PDSDDE	0	0	0	0	0.0168071183163812	0.0168071183163812	0	0	0	0	0.0168071183163812	0.0168071183163812	Drosophila melanogaster	1	0.0168071183163812	0	0.0168071183163812	0	0	0
PPSPPA	0	0	0.0336142366327624	0.0504213549491436	0.0672284732655248	0.0336142366327624	0.0168071183163812	0	0	0	0.0168071183163812	0.0168071183163812	Drosophila melanogaster	1	0	0.0336142366327624	0.0336142366327624	0	0	0
QLSPVK	0	0	0	0	0.0168071183163812	0	0.0168071183163812	0	0	0	0	0	Drosophila melanogaster	1	0	0	0.0504213549491436	0	0	0
QRRRRS	0	0	0	0	0.0336142366327624	0	0	0	0	0	0.0336142366327624	0.0168071183163812	Drosophila melanogaster	1	0	0	0.0336142366327624	0	0	0
QRRRRS	0	0	0	0	0.0336142366327624	0	0	0	0	0	0.0336142366327624	0.0168071183163812	Drosophila melanogaster	1	0	0	0.0336142366327624	0	0	0
QSPALS	0	0	0	0	0.0168071183163812	0	0.0168071183163812	0	0	0	0	0	Drosophila melanogaster	1	0	0	0.0504213549491436	0	0	0
RKLSEE	0	0	0	0	0.0168071183163812	0.0168071183163812	0.0168071183163812	0	0	0	0	0	Drosophila melanogaster	1	0	0	0.0168071183163812	0	0	0
RSLSPV	0.0168071183163812	0.0168071183163812	0.0336142366327624	0	0.0504213549491436	0.0336142366327624	0	0	0	0	0	0	Drosophila melanogaster	1	0	0	0.0168071183163812	0	0	0
RSPSPP	0	0	0	0.0168071183163812	0.0504213549491436	0.0504213549491436	0.0336142366327624	0	0	0	0	0	Drosophila melanogaster	1	0	0.0336142366327624	0.0336142366327624	0	0	0
RSRSPRR	0.0168071183163812	0.0168071183163812	0.0336142366327624	0.0168071183163812	0.0504213549491436	0	0	0	0	0	0	0	Drosophila melanogaster	1	0	0.0168071183163812	0.13445694653105	0	0	0
SDDDED	0.0336142366327624	0.0168071183163812	0	0	0.0504213549491436	0.0504213549491436	0	0	0	0	0.0168071183163812	0.0168071183163812	Drosophila melanogaster	1	0	0.0672284732655248	0.084035591581906	0	0	0
SDEDED	0	0	0.0168071183163812	0.0168071183163812	0.0336142366327624	0.0336142366327624	0.0168071183163812	0.0168071183163812	0	0	0	0	Drosophila melanogaster	1	0	0.117649828214668	0.0168071183163812	0	0	0
SESDED	0	0	0	0	0.0336142366327624	0.0336142366327624	0.0336142366327624	0.0336142366327624	0	0	0	0	Drosophila melanogaster	1	0	0	0.0672284732655248	0.0336142366327624	0	0
SESSEE	0	0	0.0504213549491436	0.0504213549491436	0.0672284732655248	0	0	0.0168071183163812	0.0168071183163812	0	0	0	Drosophila melanogaster	1	0	0	0.0504213549491436	0	0	0
SNPDLT	0	0	0	0	0.0168071183163812	0	0.0168071183163812	0	0	0	0	0	Drosophila melanogaster	1	0	0	0.0336142366327624	0	0	0
SPSKDD	0	0	0	0	0.0168071183163812	0	0.0168071183163812	0	0	0	0	0	Drosophila melanogaster	1	0	0	0.0336142366327624	0	0	0
SRKKKS	0	0	0	0	0.0168071183163812	0	0	0.0168071183163812	0	0	0	0	Drosophila melanogaster	1	0	0	0.0336142366327624	0	0	0
SRRGSN	0	0	0	0	0.0168071183163812	0	0	0.0168071183163812	0	0	0	0	Drosophila melanogaster	1	0	0	0.0168071183163812	0	0	0
SRSPRR	0.0336142366327624	0.0168071183163812	0.0336142366327624	0.0336142366327624	0.0672284732655248	0.0168071183163812	0	0	0	0	0	0	Drosophila melanogaster	1	0	0.0336142366327624	0.201685419796574	0	0	0
SSLSRS	0.0168071183163812	0.0168071183163812	0	0	0.0336142366327624	0.0168071183163812	0.0168071183163812	0	0	0	0	0	Drosophila melanogaster	1	0	0	0.0168071183163812	0	0.0168071183163812	0
SSSSST	0	0.0168071183163812	0	0.0168071183163812	0.0336142366327624	0	0	0	0	0	0	0	Drosophila melanogaster	1	0	0	0.0168071183163812	0	0.13445694653105	0
STGGGA	0	0	0	0	0.0168071183163812	0	0.0168071183163812	0.0168071183163812	0	0	0	0	Drosophila melanogaster	1	0	0	0.0168071183163812	0	0	0
DDEDDDD	0.0168071183163812	0.0168071183163812	0	0	0.0336142366327624	0.0672284732655248	0.0504213549491436	0	0	0	0	0	Drosophila melanogaster	1	0	0	0.0168071183163812	0	0	0
DLPLNI	0	0	0	0	0	0.0168071183163812	0	0	0	0.0168071183163812	0	0	Drosophila melanogaster	1	0	0.0168071183163812	0.0168071183163812	0	0	0
DLPLNIS	0	0	0	0	0	0.0168071183163812	0	0	0	0.0168071183163812	0	0	Drosophila melanogaster	1	0	0.0168071183163812	0.0168071183163812	0	0	0
DLPLNISR	0	0	0	0	0	0.0168071183163812	0	0	0	0.0168071183163812	0	0	Drosophila melanogaster	1	0	0.0168071183163812	0.0168071183163812	0	0	0
DLPLNISRE	0	0	0	0	0	0.0168071183163812	0	0	0	0.0168071183163812	0	0	Drosophila melanogaster	1	0	0.0168071183163812	0.0168071183163812	0	0	0
DSDEEEE	0	0	0	0	0	0.0168071183163812	0.0168071183163812	0	0	0	0	0	Drosophila melanogaster	1	0	0	0.0168071183163812	0	0	0
DSDFDE	0.0168071183163812	0	0.0336142366327624	0.0336142366327624	0.0336142366327624	0.0504213549491436	0	0.0168071183163812	0	0	0	0	Drosophila melanogaster	1	0.0336142366327624	0	0.0336142366327624	0	0	0
DSEDLP	0	0	0	0	0	0.0168071183163812	0	0	0	0.0168071183163812	0	0	Drosophila melanogaster	1	0	0.0168071183163812	0.0168071183163812	0	0	0
DSEDLPL	0	0	0	0	0	0.0168071183163812	0	0	0	0.0168071183163812	0	0	Drosophila melanogaster	1	0	0.0168071183163812	0.0168071183163812	0	0	0
DSEDLPLN	0	0	0	0	0	0.0168071183163812	0	0	0	0.0168071183163812	0	0	Drosophila melanogaster	1	0	0.0168071183163812	0.0168071183163812	0	0	0
DSEDLPLNI	0	0	0	0	0	0.0168071183163812	0	0	0	0.0168071183163812	0	0	Drosophila melanogaster	1	0	0.0168071183163812	0.0168071183163812	0	0	0
DSEDLPLNIS	0	0	0	0	0	0.0168071183163812	0	0	0	0.0168071183163812	0	0	Drosophila melanogaster	1	0	0.0168071183163812	0.0168071183163812	0	0	0
DSEDLPLNISR	0	0	0	0	0	0.0168071183163812	0	0	0	0.0168071183163812	0	0	Drosophila melanogaster	1	0	0.0168071183163812	0.0168071183163812	0	0	0
DSEDLPLNISRE	0	0	0	0	0	0.0168071183163812	0	0	0	0.0168071183163812	0	0	Drosophila melanogaster	1	0	0.0168071183163812	0.0168071183163812	0	0	0
DSSDEED	0.0168071183163812	0.0168071183163812	0	0.0336142366327624	0	0.0504213549491436	0	0	0	0	0	0	Drosophila melanogaster	1	0	0	0.0672284732655248	0	0	0
EDLPLN	0	0	0	0	0	0.0168071183163812	0	0	0	0.0168071183163812	0	0	Drosophila melanogaster	1	0	0.0168071183163812	0.0168071183163812	0	0	0
EDLPLNI	0	0	0	0	0	0.0168071183163812	0	0	0	0.0168071183163812	0	0	Drosophila melanogaster	1	0	0.0168071183163812	0.0168071183163812	0	0	0
EDLPLNIS	0	0	0	0	0	0.0168071183163812	0	0	0	0.0168071183163812	0	0	Drosophila melanogaster	1	0	0.0168071183163812	0.0168071183163812	0	0	0
EDLPLNISR	0	0	0	0	0	0.0168071183163812	0	0	0	0.0168071183163812	0	0	Drosophila melanogaster	1	0	0.0168071183163812	0.0168071183163812	0	0	0
EDLPLNISRE	0	0	0	0	0	0.0168071183163812	0	0	0	0.0168071183163812	0	0	Drosophila melanogaster	1	0	0.0168071183163812	0.0168071183163812	0	0	0
GDSDEE	0	0	0.0168071183163812	0.0336142366327624	0.0168071183163812	0.0504213549491436	0	0	0	0	0.0168071183163812	0.0168071183163812	Drosophila melanogaster	1	0.0168071183163812	0.0168071183163812	0.0504213549491436	0	0	0
GSSSST	0	0	0	0	0	0.0168071183163812	0.0168071183163812	0	0	0	0	0	Drosophila melanogaster	1	0	0	0.0504213549491436	0	0	0
GSSSSTS	0	0	0	0	0	0.0168071183163812	0.0168071183163812	0	0	0	0	0	Drosophila melanogaster	1	0	0	0.0336142366327624	0	0	0
LDSDDE	0	0	0	0	0.0504213549491436	0.0672284732655248	0	0	0	0	0.0672284732655248	0.0504213549491436	Drosophila melanogaster	1	0.0168071183163812	0.0168071183163812	0.0336142366327624	0	0	0
LPLNIS	0	0	0	0	0	0.0168071183163812	0	0	0	0.0168071183163812	0	0	Drosophila melanogaster	1	0	0.0168071183163812	0.0168071183163812	0	0	0
LPLNISR	0	0	0	0	0	0.0168071183163812	0	0	0	0.0168071183163812	0	0	Drosophila melanogaster	1	0	0.0168071183163812	0.0168071183163812	0	0	0
LPLNISRE	0	0	0	0	0	0.0168071183163812	0	0	0	0.0168071183163812	0	0	Drosophila melanogaster	1	0	0.0168071183163812	0.0168071183163812	0	0	0
NESDSE	0.0336142366327624	0.0336142366327624	0	0	0	0.0504213549491436	0.0168071183163812	0	0	0	0	0	Drosophila melanogaster	1	0	0	0.0336142366327624	0	0	0
PASPSR	0	0	0	0.0168071183163812	0	0.0336142366327624	0.0168071183163812	0	0	0	0	0	Drosophila melanogaster	1	0	0	0.0168071183163812	0.0504213549491436	0	0
PLNISR	0	0	0	0	0	0.0168071183163812	0	0	0	0.0168071183163812	0	0	Drosophila melanogaster	1	0	0.0168071183163812	0.0168071183163812	0	0	0
PLNISRE	0	0	0	0	0	0.0168071183163812	0	0	0	0.0168071183163812	0	0	Drosophila melanogaster	1	0	0.0168071183163812	0.0168071183163812	0	0	0
RKLSGD	0.0168071183163812	0.0168071183163812	0.0168071183163812	0.0168071183163812	0.0168071183163812	0.0336142366327624	0	0	0	0	0	0	Drosophila melanogaster	1	0	0.0336142366327624	0.0168071183163812	0	0	0
RRGSLA	0	0	0	0	0	0.0336142366327624	0.0336142366327624	0	0	0	0	0	Drosophila melanogaster	1	0	0	0.0168071183163812	0	0	0
RRTRRS	0	0	0	0	0	0.0168071183163812	0	0	0	0	0.0168071183163812	0.0168071183163812	Drosophila melanogaster	1	0	0	0.0336142366327624	0	0	0
RSRASS	0	0	0	0	0	0.0168071183163812	0.0168071183163812	0	0	0	0	0	Drosophila melanogaster	1	0	0	0.0336142366327624	0	0	0
SDDEED	0	0	0	0	0.0336142366327624	0.0504213549491436	0.0168071183163812	0	0	0	0.0336142366327624	0.0168071183163812	Drosophila melanogaster	1	0	0	0.0336142366327624	0.0168071183163812	0	0
SDDEED	0	0	0	0	0.0336142366327624	0.0504213549491436	0.0168071183163812	0	0	0	0.0336142366327624	0.0168071183163812	Drosophila melanogaster	1	0	0	0.0336142366327624	0.0168071183163812	0	0
SDSDDD	0.084035591581906	0.0504213549491436	0.100842709898287	0.0336142366327624	0.168071183163812	0.184878301480193	0.0672284732655248	0	0	0	0	0	Drosophila melanogaster	1	0	0.13445694653105	0.100842709898287	0	0.0168071183163812	0
SEDLPL	0	0	0	0	0	0.0168071183163812	0	0	0	0.0168071183163812	0	0	Drosophila melanogaster	1	0	0.0168071183163812	0.0168071183163812	0	0	0
SEDLPLN	0	0	0	0	0	0.0168071183163812	0	0	0	0.0168071183163812	0	0	Drosophila melanogaster	1	0	0.0168071183163812	0.0168071183163812	0	0	0
SEDLPLNI	0	0	0	0	0	0.0168071183163812	0	0	0	0.0168071183163812	0	0	Drosophila melanogaster	1	0	0.0168071183163812	0.0168071183163812	0	0	0
SEDLPLNIS	0	0	0	0	0	0.0168071183163812	0	0	0	0.0168071183163812	0	0	Drosophila melanogaster	1	0	0.0168071183163812	0.0168071183163812	0	0	0
SEDLPLNISR	0	0	0	0	0	0.0168071183163812	0	0	0	0.0168071183163812	0	0	Drosophila melanogaster	1	0	0.0168071183163812	0.0168071183163812	0	0	0
SEDLPLNISRE	0	0	0	0	0	0.0168071183163812	0	0	0	0.0168071183163812	0	0	Drosophila melanogaster	1	0	0.0168071183163812	0.0168071183163812	0	0	0
SGSNGG	0	0	0	0	0	0.0168071183163812	0.0168071183163812	0	0	0	0	0	Drosophila melanogaster	1	0	0	0.0336142366327624	0	0	0
SPSTSS	0	0	0	0	0	0.0504213549491436	0.0504213549491436	0	0	0	0	0	Drosophila melanogaster	1	0	0.0336142366327624	0.0504213549491436	0	0	0
SRASST	0	0	0	0	0	0.0168071183163812	0	0	0.0168071183163812	0	0	0	Drosophila melanogaster	1	0	0	0.084035591581906	0	0	0
TSSSPS	0	0	0	0	0	0.0168071183163812	0.0168071183163812	0	0	0	0	0	Drosophila melanogaster	1	0	0	0.0168071183163812	0	0.0168071183163812	0
VDSEDL	0	0	0	0	0	0.0168071183163812	0	0	0	0.0168071183163812	0	0	Drosophila melanogaster	1	0	0.0168071183163812	0.0168071183163812	0	0	0
VDSEDLP	0	0	0	0	0	0.0168071183163812	0	0	0	0.0168071183163812	0	0	Drosophila melanogaster	1	0	0.0168071183163812	0.0168071183163812	0	0	0
VDSEDLPL	0	0	0	0	0	0.0168071183163812	0	0	0	0.0168071183163812	0	0	Drosophila melanogaster	1	0	0.0168071183163812	0.0168071183163812	0	0	0
VDSEDLPLN	0	0	0	0	0	0.0168071183163812	0	0	0	0.0168071183163812	0	0	Drosophila melanogaster	1	0	0.0168071183163812	0.0168071183163812	0	0	0
VDSEDLPLNI	0	0	0	0	0	0.0168071183163812	0	0	0	0.0168071183163812	0	0	Drosophila melanogaster	1	0	0.0168071183163812	0.0168071183163812	0	0	0
VDSEDLPLNIS	0	0	0	0	0	0.0168071183163812	0	0	0	0.0168071183163812	0	0	Drosophila melanogaster	1	0	0.0168071183163812	0.0168071183163812	0	0	0
VDSEDLPLNISR	0	0	0	0	0	0.0168071183163812	0	0	0	0.0168071183163812	0	0	Drosophila melanogaster	1	0	0.0168071183163812	0.0168071183163812	0	0	0
VDSEDLPLNISRE	0	0	0	0	0	0.0168071183163812	0	0	0	0.0168071183163812	0	0	Drosophila melanogaster	1	0	0.0168071183163812	0.0168071183163812	0	0	0
RSRSAS	0	0	0	0.0504213549491436	0.117649828214668	0.0504213549491436	0	0	0	0	0.0672284732655248	0.0336142366327624	Drosophila melanogaster	1	0	0.0336142366327624	0.0672284732655248	0	0.0168071183163812	0
RSRSAS	0	0	0	0.0504213549491436	0.117649828214668	0.0504213549491436	0	0	0	0	0.0672284732655248	0.0336142366327624	Drosophila melanogaster	1	0	0.0336142366327624	0.0672284732655248	0	0.0168071183163812	0
SDDDDD	0.0672284732655248	0.0168071183163812	0.100842709898287	0.0504213549491436	0.151264064847431	0.235299656429337	0.151264064847431	0.0336142366327624	0	0	0.0336142366327624	0.0168071183163812	Drosophila melanogaster	0.933333	0	0.0336142366327624	0.0672284732655248	0	0	0
SDDDDD	0.0672284732655248	0.0168071183163812	0.100842709898287	0.0504213549491436	0.151264064847431	0.235299656429337	0.151264064847431	0.0336142366327624	0	0	0.0336142366327624	0.0168071183163812	Drosophila melanogaster	0.933333	0	0.0336142366327624	0.0672284732655248	0	0	0
SRSRSR	0.100842709898287	0.0672284732655248	0.386563721276767	0.201685419796574	0.537827786124198	0.184878301480193	0.201685419796574	0.0672284732655248	0	0	0	0	Drosophila melanogaster	0.914286	0.0672284732655248	0.28572101137848	0.0168071183163812	0	0.0168071183163812	0
SESEDD	0	0	0.0672284732655248	0.0336142366327624	0.100842709898287	0.0336142366327624	0.0336142366327624	0.0504213549491436	0	0	0	0	Drosophila melanogaster	0.857143	0	0	0.0504213549491436	0.0336142366327624	0	0
DSDEEE	0.0336142366327624	0.0336142366327624	0	0	0.100842709898287	0.0336142366327624	0.084035591581906	0.0336142366327624	0	0.0168071183163812	0.0336142366327624	0.0336142366327624	Drosophila melanogaster	0.857143	0	0.0336142366327624	0.0504213549491436	0.0168071183163812	0	0
DSDDED	0.0168071183163812	0	0	0	0.184878301480193	0.084035591581906	0.0504213549491436	0	0	0	0.168071183163812	0.084035591581906	Drosophila melanogaster	0.846154	0.0336142366327624	0	0.0336142366327624	0.0672284732655248	0	0
DDDEEE	0.0168071183163812	0.0336142366327624	0	0	0.0672284732655248	0.0168071183163812	0.0504213549491436	0.0168071183163812	0	0	0.0168071183163812	0.0168071183163812	Drosophila melanogaster	0.8	0	0	0.0336142366327624	0	0	0
GRSRSR	0	0	0.0504213549491436	0.0504213549491436	0.0672284732655248	0	0	0	0	0	0.0336142366327624	0.0336142366327624	Drosophila melanogaster	0.8	0	0.0672284732655248	0.0168071183163812	0	0	0
GRSRSRS	0	0	0.0504213549491436	0.0504213549491436	0.0672284732655248	0	0	0	0	0	0.0336142366327624	0.0336142366327624	Drosophila melanogaster	0.8	0	0.0336142366327624	0.0168071183163812	0	0	0
DEDDDD	0.0168071183163812	0.0336142366327624	0	0	0.0336142366327624	0.0672284732655248	0.0504213549491436	0.0336142366327624	0	0	0.0336142366327624	0.0336142366327624	Drosophila melanogaster	0.8	0	0.0168071183163812	0.0672284732655248	0	0	0
SDSSDD	0.0336142366327624	0.0168071183163812	0	0	0	0.0672284732655248	0.0504213549491436	0	0	0	0	0	Drosophila melanogaster	0.8	0	0	0.117649828214668	0	0	0
DEEEDE	0.0336142366327624	0	0.0336142366327624	0	0.0504213549491436	0.0336142366327624	0	0	0	0	0	0	Drosophila melanogaster	0.75	0	0.0168071183163812	0.0168071183163812	0	0	0
DSDDDD	0.13445694653105	0.084035591581906	0.0504213549491436	0.0504213549491436	0.151264064847431	0.0504213549491436	0.0504213549491436	0.0672284732655248	0	0	0.0168071183163812	0.0168071183163812	Drosophila melanogaster	0.75	0.0168071183163812	0.0168071183163812	0.151264064847431	0	0	0
EESDDE	0.0336142366327624	0	0	0	0.0504213549491436	0	0.0336142366327624	0.0336142366327624	0	0.0168071183163812	0	0	Drosophila melanogaster	0.75	0	0	0.0336142366327624	0	0	0
GHSMSD	0.0336142366327624	0.0168071183163812	0	0	0.0504213549491436	0	0.0168071183163812	0	0	0	0.0336142366327624	0.0168071183163812	Drosophila melanogaster	0.75	0.0336142366327624	0.0504213549491436	0.0336142366327624	0	0	0
GHSMSD	0.0336142366327624	0.0168071183163812	0	0	0.0504213549491436	0	0.0168071183163812	0	0	0	0.0336142366327624	0.0168071183163812	Drosophila melanogaster	0.75	0.0336142366327624	0.0504213549491436	0.0336142366327624	0	0	0
GHSMSDP	0.0336142366327624	0.0168071183163812	0	0	0.0504213549491436	0	0.0168071183163812	0	0	0	0.0336142366327624	0.0168071183163812	Drosophila melanogaster	0.75	0.0336142366327624	0.0504213549491436	0.0336142366327624	0	0	0
GHSMSDP	0.0336142366327624	0.0168071183163812	0	0	0.0504213549491436	0	0.0168071183163812	0	0	0	0.0336142366327624	0.0168071183163812	Drosophila melanogaster	0.75	0.0336142366327624	0.0504213549491436	0.0336142366327624	0	0	0
GHSMSDPG	0.0336142366327624	0.0168071183163812	0	0	0.0504213549491436	0	0.0168071183163812	0	0	0	0.0336142366327624	0.0168071183163812	Drosophila melanogaster	0.75	0.0336142366327624	0.0504213549491436	0.0336142366327624	0	0	0
GHSMSDPG	0.0336142366327624	0.0168071183163812	0	0	0.0504213549491436	0	0.0168071183163812	0	0	0	0.0336142366327624	0.0168071183163812	Drosophila melanogaster	0.75	0.0336142366327624	0.0504213549491436	0.0336142366327624	0	0	0
HSMSDP	0.0336142366327624	0.0168071183163812	0	0	0.0504213549491436	0	0.0168071183163812	0	0	0	0.0336142366327624	0.0168071183163812	Drosophila melanogaster	0.75	0.0336142366327624	0.0504213549491436	0.0336142366327624	0	0	0
HSMSDP	0.0336142366327624	0.0168071183163812	0	0	0.0504213549491436	0	0.0168071183163812	0	0	0	0.0336142366327624	0.0168071183163812	Drosophila melanogaster	0.75	0.0336142366327624	0.0504213549491436	0.0336142366327624	0	0	0
HSMSDPG	0.0336142366327624	0.0168071183163812	0	0	0.0504213549491436	0	0.0168071183163812	0	0	0	0.0336142366327624	0.0168071183163812	Drosophila melanogaster	0.75	0.0336142366327624	0.0504213549491436	0.0336142366327624	0	0	0
HSMSDPG	0.0336142366327624	0.0168071183163812	0	0	0.0504213549491436	0	0.0168071183163812	0	0	0	0.0336142366327624	0.0168071183163812	Drosophila melanogaster	0.75	0.0336142366327624	0.0504213549491436	0.0336142366327624	0	0	0
SDDEDED	0.0168071183163812	0.0168071183163812	0	0	0.0504213549491436	0	0.0504213549491436	0.0336142366327624	0	0	0.0168071183163812	0.0168071183163812	Drosophila melanogaster	0.75	0	0	0.0168071183163812	0	0	0
SMSDPG	0.0336142366327624	0.0168071183163812	0	0	0.0504213549491436	0	0.0168071183163812	0	0	0	0.0336142366327624	0.0168071183163812	Drosophila melanogaster	0.75	0.0336142366327624	0.0672284732655248	0.0336142366327624	0	0	0
SMSDPG	0.0336142366327624	0.0168071183163812	0	0	0.0504213549491436	0	0.0168071183163812	0	0	0	0.0336142366327624	0.0168071183163812	Drosophila melanogaster	0.75	0.0336142366327624	0.0672284732655248	0.0336142366327624	0	0	0
SPKAAS	0.0336142366327624	0.0168071183163812	0.0168071183163812	0.0336142366327624	0.0504213549491436	0.0168071183163812	0	0	0	0	0	0	Drosophila melanogaster	0.75	0	0	0.0336142366327624	0	0	0
SSDDEDE	0.0168071183163812	0.0336142366327624	0	0	0.0504213549491436	0	0.0336142366327624	0	0	0	0	0	Drosophila melanogaster	0.75	0	0	0.0336142366327624	0	0	0
RSRSPL	0.0336142366327624	0	0.0672284732655248	0.0504213549491436	0.100842709898287	0.0672284732655248	0	0	0	0	0.0672284732655248	0.0336142366327624	Drosophila melanogaster	0.75	0	0.0672284732655248	0.0336142366327624	0	0	0
RSRSPL	0.0336142366327624	0	0.0672284732655248	0.0504213549491436	0.100842709898287	0.0672284732655248	0	0	0	0	0.0672284732655248	0.0336142366327624	Drosophila melanogaster	0.75	0	0.0672284732655248	0.0336142366327624	0	0	0
DSSDDE	0	0.0168071183163812	0.117649828214668	0.0504213549491436	0.100842709898287	0.168071183163812	0.117649828214668	0.100842709898287	0	0	0	0	Drosophila melanogaster	0.714286	0	0.0672284732655248	0.100842709898287	0	0	0
DDDDDDD	0	0.0504213549491436	0.084035591581906	0.0504213549491436	0.100842709898287	0.117649828214668	0.0336142366327624	0.084035591581906	0	0	0.0336142366327624	0.0336142366327624	Drosophila melanogaster	0.7	0	0	0.0168071183163812	0	0	0
DDEDED	0.0336142366327624	0.0336142366327624	0	0	0.0672284732655248	0.0336142366327624	0.0672284732655248	0.0336142366327624	0	0	0.0168071183163812	0.0168071183163812	Drosophila melanogaster	0.666667	0	0	0.0168071183163812	0	0	0
DDEEDE	0	0.0168071183163812	0	0	0.0336142366327624	0.0336142366327624	0.0336142366327624	0.0336142366327624	0	0	0	0	Drosophila melanogaster	0.666667	0	0	0.0168071183163812	0	0	0
EDSDAE	0.0168071183163812	0.0168071183163812	0	0	0.0336142366327624	0	0.0336142366327624	0.0336142366327624	0	0	0	0	Drosophila melanogaster	0.666667	0	0.0336142366327624	0.0336142366327624	0	0	0
ESSDDE	0.0168071183163812	0	0.0336142366327624	0.0336142366327624	0.0672284732655248	0.0336142366327624	0.0672284732655248	0	0	0	0	0	Drosophila melanogaster	0.666667	0	0	0.117649828214668	0	0	0
ISDDED	0.0168071183163812	0.0168071183163812	0	0	0.0336142366327624	0.0336142366327624	0.0168071183163812	0	0	0	0.0336142366327624	0.0168071183163812	Drosophila melanogaster	0.666667	0.0168071183163812	0.0336142366327624	0.0504213549491436	0	0	0
ISDDED	0.0168071183163812	0.0168071183163812	0	0	0.0336142366327624	0.0336142366327624	0.0168071183163812	0	0	0	0.0336142366327624	0.0168071183163812	Drosophila melanogaster	0.666667	0.0168071183163812	0.0336142366327624	0.0504213549491436	0	0	0
KKKKSK	0	0	0	0.0168071183163812	0.0336142366327624	0	0.0168071183163812	0.0168071183163812	0.0168071183163812	0.0336142366327624	0	0	Drosophila melanogaster	0.666667	0	0	0.0336142366327624	0.0168071183163812	0	0
RSPPRR	0.0168071183163812	0	0	0	0.0336142366327624	0	0	0	0	0	0.0336142366327624	0.0168071183163812	Drosophila melanogaster	0.666667	0	0	0.0168071183163812	0	0	0
RSPPRR	0.0168071183163812	0	0	0	0.0336142366327624	0	0	0	0	0	0.0336142366327624	0.0168071183163812	Drosophila melanogaster	0.666667	0	0	0.0168071183163812	0	0	0
AAAAAP	0.0168071183163812	0.0168071183163812	0	0	0	0.0336142366327624	0	0	0	0	0.0336142366327624	0.0168071183163812	Drosophila melanogaster	0.666667	0	0	0.0168071183163812	0	0	0
AAAAAP	0.0168071183163812	0.0168071183163812	0	0	0	0.0336142366327624	0	0	0	0	0.0336142366327624	0.0168071183163812	Drosophila melanogaster	0.666667	0	0	0.0168071183163812	0	0	0
ADSDEE	0	0	0	0	0.0168071183163812	0.0336142366327624	0.0168071183163812	0	0	0	0.0336142366327624	0.0168071183163812	Drosophila melanogaster	0.666667	0	0	0.0336142366327624	0	0	0
ADSDEE	0	0	0	0	0.0168071183163812	0.0336142366327624	0.0168071183163812	0	0	0	0.0336142366327624	0.0168071183163812	Drosophila melanogaster	0.666667	0	0	0.0336142366327624	0	0	0
DDDDNE	0.0168071183163812	0.0168071183163812	0	0	0	0.0336142366327624	0.0336142366327624	0	0	0	0	0	Drosophila melanogaster	0.666667	0	0	0.0168071183163812	0	0	0
SPPSPP	0	0.0168071183163812	0	0	0	0.0336142366327624	0.0336142366327624	0	0	0	0	0	Drosophila melanogaster	0.666667	0	0.0504213549491436	0.0168071183163812	0.0336142366327624	0	0
VKSPEK	0.0168071183163812	0	0	0	0	0.0336142366327624	0	0	0	0	0.0336142366327624	0.0168071183163812	Drosophila melanogaster	0.666667	0	0.0504213549491436	0.0168071183163812	0	0	0
VKSPEK	0.0168071183163812	0	0	0	0	0.0336142366327624	0	0	0	0	0.0336142366327624	0.0168071183163812	Drosophila melanogaster	0.666667	0	0.0504213549491436	0.0168071183163812	0	0	0
RRRSPS	0.0672284732655248	0.0168071183163812	0.0672284732655248	0	0.084035591581906	0.084035591581906	0	0	0	0	0.0336142366327624	0.0336142366327624	Drosophila melanogaster	0.625	0	0.13445694653105	0.084035591581906	0	0.084035591581906	0
RRRSPS	0.0672284732655248	0.0168071183163812	0.0672284732655248	0	0.084035591581906	0.084035591581906	0	0	0	0	0.0672284732655248	0.0336142366327624	Drosophila melanogaster	0.625	0	0.13445694653105	0.084035591581906	0	0.084035591581906	0
SSDEEE	0.0168071183163812	0.0168071183163812	0.117649828214668	0	0.117649828214668	0.13445694653105	0.100842709898287	0.0504213549491436	0	0	0.0336142366327624	0.0336142366327624	Drosophila melanogaster	0.615385	0	0.0336142366327624	0.13445694653105	0.0336142366327624	0	0
DSEEED	0	0	0.0336142366327624	0	0.0504213549491436	0.0504213549491436	0.0504213549491436	0.0168071183163812	0	0	0	0	Drosophila melanogaster	0.6	0	0	0.0168071183163812	0	0	0
SSEDEG	0.0336142366327624	0.0168071183163812	0	0	0.0504213549491436	0.0168071183163812	0.0336142366327624	0.0504213549491436	0	0	0.0336142366327624	0.0336142366327624	Drosophila melanogaster	0.6	0	0	0.0504213549491436	0	0	0
SDDEDE	0.084035591581906	0.100842709898287	0	0	0.117649828214668	0.0672284732655248	0.117649828214668	0.0336142366327624	0	0	0.100842709898287	0.0672284732655248	Drosophila melanogaster	0.538462	0.0168071183163812	0.0504213549491436	0.084035591581906	0	0	0
DEDEED	0	0.0168071183163812	0	0	0.0336142366327624	0	0.0336142366327624	0	0	0	0.0336142366327624	0.0168071183163812	Drosophila melanogaster	0.5	0	0.100842709898287	0.0336142366327624	0	0	0
DEDEED	0	0.0168071183163812	0	0	0.0336142366327624	0	0.0336142366327624	0	0	0	0.0336142366327624	0.0168071183163812	Drosophila melanogaster	0.5	0	0.100842709898287	0.0336142366327624	0	0	0
GDDDED	0	0	0	0	0.0168071183163812	0.0168071183163812	0.0168071183163812	0	0	0	0.0168071183163812	0.0168071183163812	Drosophila melanogaster	0.5	0.0336142366327624	0	0.0168071183163812	0	0	0
KKKKKS	0	0	0	0	0.0336142366327624	0	0.0336142366327624	0	0.0168071183163812	0.0336142366327624	0	0	Drosophila melanogaster	0.5	0	0	0.0168071183163812	0.0168071183163812	0	0
NSDDED	0	0	0	0	0.0168071183163812	0	0.0168071183163812	0.0168071183163812	0	0.0168071183163812	0	0	Drosophila melanogaster	0.5	0	0	0.0168071183163812	0	0	0
KKRSTS	0	0	0	0	0	0.0168071183163812	0.0168071183163812	0	0.0168071183163812	0	0	0	Drosophila melanogaster	0.5	0	0	0.0168071183163812	0	0	0
EDSDSD	0	0	0	0	0.218492538112955	0.0336142366327624	0	0	0	0	0	0	Drosophila melanogaster	0.218493	0	0.0672284732655248	0.0504213549491436	0	0	0
RSASPA	0	0	0	0	0.168071183163812	0.0504213549491436	0	0	0	0	0	0	Drosophila melanogaster	0.168071	0	0	0.0336142366327624	0	0	0
NSSSSV	0	0	0	0	0.0168071183163812	0.168071183163812	0	0	0	0	0	0	Drosophila melanogaster	0.168071	0	0	0.0168071183163812	0	0	0
ATPSSS	0	0	0	0	0.0336142366327624	0.151264064847431	0	0	0	0	0	0	Drosophila melanogaster	0.151264	0	0	0.0168071183163812	0	0.0168071183163812	0
SDSDSG	0	0	0	0	0.13445694653105	0.0672284732655248	0	0	0	0	0	0	Drosophila melanogaster	0.134457	0	0	0.0504213549491436	0	0	0
[truncated: 4,884 more rows]

## Sheet: Arabidopsis
n_gram	A. thaliana	A. thaliana	Homo sapiens	Homo sapiens	Drosophila melanogaster	Drosophila melanogaster	S. cerevisae	S. cerevisae	Plasmodium falciparum	Plasmodium falciparum	P. infestans	P. infestans	organism	discriminatory factor	Discriminative 21-mere phosphopeptide	Uniprot	Discriminative phosphoprotein	Phospho serine position
[truncated: 510 more rows]

[truncated: 9 more sheets: Rice, Human, Mice, Drosophila, C. elegans, S. cerevisae, S. pompe, Plasmodium falciparum, Toxoplasma gondii]
