# Supplementary material for: Comparison of phosphorylation patterns across eukaryotes by discriminative N-gram analysis
Source: BMC Bioinformatics. 2015 Jul 30;16(1):239. doi: 10.1186/s12859-015-0657-2 (PMC4520095; doi:10.1186/s12859-015-0657-2)
Supplement: Additional file 4: Table S5. — N-gram derived proteins in each species with their orthologs in other species. [file 12859_2015_657_MOESM4_ESM.xlsx]

## Sheet: Arabidopsis_n_gram_orthologs
Homo sapiens	Arabidopsis thaliana	Caenorhabditis elegans	Drosophila melanogaster	Mus musculus	Oryza sativa	Saccharomyces cerevisiae	Schizosaccharomyces pombe
A0A024RBS2	Q42112	Q93572	M9PG76	P14869	P41095	P05317	O74864
	O80910				Q65WV7
	P20649				Q0J9F5
	Q38868
	Q9FLE8
	O81126				Q69KL9
	Q9LHP2
	Q8L3X8				Q2QNB0
	Q9FMN3				Q0J8S7
	Q9SE97
	B8XCH5				Q8S1F8
	F4K4M9
	Q8L4D8
	Q541X6
P08559	P52901	Q8I111		P35486	Q654V6	P16387	Q10489
Q9H2X9	Q2UVJ5			A0A076FSX1	Q6Z0E2
	P42643				Q0J4Z1		P42656
	O80765	Q86NC9
	Q9ZV88				Q6EUF1
Q9Y3T9	Q9ZPV5	NP_496224.1	Q9VIF0	J3QK52	Q8LNU5	P39744	Q9P7G0
Q9NW82	Q9SK69	O16519	Q9W1J3	G3X934	Q8H919
Q14320	Q8H110		Q9VAY7	Q9WV03	Q69JZ7
P53621	Q9SJT9	Q9N4H7	Q9W0B8	Q8BTF0	B7EQ85	P53622	Q96WV5
A4FVC0	Q9SJK3	G5EGR6	Q32KD4	Q3UQ34
	Q9SUE9				Q2R2Z3
	Q8RXT5				Q5QLH2
NP_060686.1	Q8L5Y9	Q18580	Q9VMU2	Q80YV4	Q0J035	Q04430	O74962
	P93028			P31254	Q2RBM4
P53597	P68209	P53596	M9MRQ9	Q9WUM5		P53598	O13750
A0A024RD80	P27323	Q18688	M9PBL3	P11499	Q0J4P2	P15108	P41887
P07900	P55737			P07901	Q07078
Q92466	Q6NQ88			Q99J79	Q84KJ3
	Q9FNQ0				Q2QN51
	Q9FFS0				Q65X89
O75366	O81645			O88398	Q10L71
	Q9FGE4				Q5Z802
Q07955	F4JHI7	Q9NEW6	Q9V3W7	Q6PDM2
	Q8RWI0				Q851E0
A0MNN5	Q9ZUN8	Q9N393	Q8SYL1	Q5XJZ3	Q2RAX1	Q04225	Q9P783
	Q8VYA5
	Q9LYW2
	Q9FY75				Q7XPL3
	Q9ZVD0				Q5Z4U6
	Q8LBP4				Q5ZEK1
	Q9MAC6
P62258	P42644		P92177	P62259	Q06967	P34730	P42657
	Q9LSA1				Q9LWD2
	Q9SMM8				Q5JKH1
Q2L6I2	Q9M1H3	Q19554	Q9VYW4	Q6P542	Q8S694
	Q94CK1				Q2R2E7
	Q94BT0				Q6ZHZ1
Q96SB4	F4J982		Q0E965	O70551	Q0DNK6
	Q0WW94				Q5VR92
	Q9LUK2
O75533	Q9FMF9	G5EEQ8	Q9VPR5	G5E866	Q0E3Z1		Q10178
A0A024R895	Q9CA59	Q7JMA9	P53997	Q3T9S3	Q7X7C9
	Q94CE6
Q13144	Q9SRU3		Q9W541	Q8CHW4	Q6K3F7	P32501	P56287
	Q9M8S7				Q65X74
	O82307				Q6L4N4
	Q5XF06				Q69V11
P43487	Q8RWG8			P34022	Q10MW8	P41920	Q09717
	F4I410				Q0DFG2
	G1JSJ5				Q654U5
	Q93VB2				Q8LR61
	Q8LFZ9				B7EW17
Q14669	Q6WWW4			G5E870	Q0E4T3
	Q9FKA5				Q7XXQ8
Q9NR30	Q39189			Q6PCP0	Q650T9
	F4I0K9				Q0D4U5

## Sheet: Rice_n_gram_orthologs
Homo sapiens	Arabidopsis thaliana	Caenorhabditis elegans	Drosophila melanogaster	Mus musculus	Oryza sativa	Saccharomyces cerevisiae	Schizosaccharomyces pombe
Q9BQ39	Q8L7S8			Q99MJ9	Q0DM51
	Q76E23				B9FXV5
	O81126				Q69KL9
P52298	Q9XFD1			Q9CQ49	Q84L14
	Q9CAG1				B7F3Y9
	F4J108				B7F3U2
	Q9ZUM0				Q0J952
	C0SUR6	O17917	Q9VDP8	Q8R3P8	Q6K4V3
Q9H2X9	Q2UVJ5			A0A076FSX1	Q6Z0E2
P08559	P52901	Q8I111		P35486	Q654V6	P16387	Q10489
	Q9C8S9				B9F4M0
	Q9S7H5				Q0D544
	P20649				Q0J9F5
Q14320	Q8H110		Q9VAY7	Q9WV03	Q69JZ7
P53621	Q9SJT9	Q9N4H7	Q9W0B8	Q8BTF0	B7EQ85	P53622	Q96WV5
Q9H8H2	Q7XJN0		Q86B47	Q6NZQ2	B9FM36	P36120	O60173
A0A024R4Z6	Q05153	P41848	B5RJ65	Q08943	Q0JQ27
	Q9ZRZ8				Q0INC5
NP_060686.1	Q8L5Y9	Q18580	Q9VMU2	Q80YV4	Q0J035	Q04430	O74962
	Q94BT0				Q6ZHZ1
Q9HCK5	Q9XGW1			Q8CJF8	Q6K972
A0A024RD80	P27323	Q18688	M9PBL3	P11499	Q0J4P2	P15108	P41887
	Q2EF88				Q7XUJ2
	Q9ZV88				Q6EUF1
Q86XP3	O22907	Q93382	Q9VTC1	Q810A7	B7EVA9
P28749	Q9LKZ3	G5EDT1		Q3UI58	Q2R374
O95391	O23174	Q21278	F3YDP8	Q8BHJ9	B7E3M1
P62258	P42644		P92177	P62259	Q06967	P34730	P42657
	P48348				A3CC66
	Q9C958				Q0JHD4
	Q8RWZ6				Q0JKX2
A0A024R098	O80452	H2KZ18	M9NGE0	Q9DBT5	Q0D3C9	P15274	P50998

## Sheet: Human_n_gram_orthologs
Homo sapiens	Arabidopsis thaliana	Caenorhabditis elegans	Drosophila melanogaster	Mus musculus	Oryza sativa	Saccharomyces cerevisiae
Q05CP8				D3YZP9
Q96AC1		Q18685	Q9VZI3	Q3TLE2
P18615				P19426
Q9Y4E8	Q9ZSB5			Q3TSV9	Q33AW7
A0A023T787	F4I9J7	Q21832	F2FB57	A0A023T672
Q9H6T3	Q5XF05		Q9V3E9	Q9D706	Q0DL11
A1L3A7				Q5F2E7
Q16513		G5EFX2	A1Z7T2	Q8BWW9
O00193				Q9R0P4
Q9NRL3				P58404
Q9UHB7				Q9ESC8
Q9UDY2				NP_001185914.1
A0A024R4Z6	Q05153	P41848	B5RJ65	Q08943	Q0JQ27
A0A024R2U6		Q86NK0		Q91YE7
P54274				P70371
Q01167				Q3UCQ1
O15320				E9Q3S2
B4DF43	Q9SS94	Q9NAG4	P91638	Q9DBY8	Q5VRN1	Q07844
Q12904			A1Z7K8	Q3UZG4
A8K9F2				Q5DU09
A0A024R2H4		Q9N3Y4	Q9VLS5	Q80Y56
O15541				Q14B01
Q9H4L7			Q9VL72	Q04692
P46821				P14873
A0A024R732				Q542S9
Q9BUH8				F8WIG2
Q5JTD0				Q9DCD5
Q13247				Q3TWW8
P41227		O61219	Q9VT75	Q540H0
O95684				Q66JX5
P33316		G5EET2	Q9V3I1	Q8VCG1
O43741	Q29Q48	Q9XUY2		Q6PAM0	Q6F337	P34164
Q9BRD0		P30640	Q9VC60	Q8R149
O43765		Q21746		Q8BJU0
P17275				P09450
P15924				E9Q557
Q13573	O80653	Q22836	M9PGQ6	A0A0B4J1E2	Q6K8D9
A0A087WYT3				Q9R0Q7
Q86YV9				Q8BLY7
O94826			Q9VKC8	Q9CZW5		P07213
A0A024QZQ1				A7MCT8
P51149	Q9XI98			P51150	Q75IJ1	P32939
Q8N302				Q3V1B3
P43250				O70293
P35269				Q3THK3
O00203			Q9W4K1	Q3TQ07
A0A024R1T9	Q9C522	P53585	E2QCF1	Q3V117	Q93VT8
P02545				P48678
Q9UP95		H2KZC2	Q8MLQ5	F8WIJ0
P12036				P19246
Q92522				Q80ZM5
A0A024RCX7	Q9M647	Q9XTQ7		A0A068BIT0	Q6YSC5	P40544
Q86VQ1				E9QKK4
A0A024R6Q1		Q8I7H7	Q9VXK6	P59325		P38431
O75674				Q8BZR6
Q00587				Q91W92
Q9H4G0				A2AUK5
Q15554				D3YZ08
P55201			Q7JVP4	Q3U109
Q9NQS7				Q9WU62
O95365				O88939
Q6KC79			E1JGX3	Q6KCD5
Q9Y5B9	O82491	Q9N5R9	Q8IRG6	G3X956	Q0JE60	P32558
Q13884		Q93646	M9PGE3	Q99L88
Q02880	B3H4G2			Q64511	Q0DYE1	P06786
O60238				XP_006515355.1
A0A024RCR3				O35984
A8K3Z7				B1AXS5
O95336	Q9LMX8		Q9VZ64	Q9CQ60	Q6Z4H0
Q12888				A2AU91
Q53FL1				Q9CZ52
A0A024R869				Q3TR77
Q96BD0		Q9XWC5	Q8SY02	Q8K078
Q15435	Q84WJ9	P45969	Q9VEK8	Q3UM45	Q6H527	P36047
Q96QR8				O35295
Q96RK0				NP_001103602.1
D3DTX6				Q6R891
Q96T58				A2ADB0
A8K9W7				Q9ESZ8
Q96JM3				Q8K327
Q96JH7				Q8CDG3
Q9Y6Q9				A5D6Q2
Q03111				Q9ERL0
Q9H0D6	Q9FQ03	Q9U299	M9PEY6	Q9DBR1	Q5N739	Q02792
B3KMR5	F4IHU8	Q965N8	Q9VYA7	Q3UJA1	Q6K824	Q12754
Q96S55	O48696			Q91XU0		P40151
Q8IWZ8				Q8CH02
Q8WU79			A1Z7K6	Q7TN29
Q8WVC0				Q5XJE5
Q9C0J8				Q8K4P0		P42841
Q5VSY0				Q9JMB0
Q8TAP8				Q9D8C8
Q96MU7				E9Q5K9
Q9NPI6				Q91YD3
Q8WYQ5			Q9V9V7	Q9EQM6
Q96DF8	Q9S7V6	P34420	B5RIV5	Q3UFM6	Q656K0
Q6DKI0	Q93YQ1		Q9W437	A2ACM0	Q0IQN5	P38873
J3KNL6				E9QAT4
Q6PJP3				Q8BZ33
Q8NCF5				O09130
P25788	O23715	Q09583	Q9V5C6	O70435	Q0JIC6	P21242
Q53F62				Q9EPJ9		P35197
B9EK39				Q0VGY8
B4DXW2				G3X927
Q9UQB8				Q3UKP6
A0A024R036				P98078
O75815				Q9QZK2
O43896				O35071
Q9UPT8				E9Q8K8
Q8TAQ2			Q9VF03	Q3UID0
P15923				E9PWE2
Q15025				E9QM75
Q8IVT2				Q9D279
O60341	Q9LID0	Q22343	B7Z0G7	Q6ZQ88	B7F607
O75925			A0A0B4JD33	O88907
O95782				P17426
P17812	Q9LTW8	G5EC98	Q9VUL1	P70698	Q65XK2	P38627
Q92620	F4K2E9	P34498	Q9VY54	Q80X98	Q7XIR8	P15938
O95503				Q9DBY5
O00267	O80770	Q21338	Q9V460	O55201	C7IY85	P27692
B3KWD0	Q9SMV6	Q23089	Q9TVM2	Q6P5F9	Q84M87	P30822
P21359			Q9VBJ2	Q04690
Q15424				D3YXK2
Q2L6I2	Q9M1H3	Q19554	Q9VYW4	Q6P542	Q8S694
Q9H814				Q9JJT9
O43159	Q84JC0			Q9DB85	Q0DZX1
Q86VM9				G3X8T2
Q6P996		B1Q254	Q9VRG8	Q99K01
Q8N1G0				Q9D2D7
A0A024RA61				O88569
O95208				J3QNT7
Q9BY89
Q9NSK0				Q9DBS5
Q9Y5B0				Q7TSG2
Q9Y3T9	Q9ZPV5	NP_496224.1	Q9VIF0	J3QK52	Q8LNU5	P39744
Q9Y5K6				Q9JLQ0
D3YJ43				Q9Z2D6
Q15477	F4JAA5	Q19103	Q9VCH8	Q3TW36		P35207
Q13263				Q5EBP9
A0A024R9W5			Q9VXR3	A2AFQ0
A0A024RAH0				G5E8L8
P47736				A2ALS5
B2RE76	Q941D5	O02208	Q9VRJ5	Q8BJF9	Q9AUZ6
Q96GX9	Q9FN41	Q23261	M9PEI9	Q9WVQ5	Q2R483	P47095
Q7KZI7				E9QMP6
A0A024RBS2	Q42112	Q93572	M9PG76	P14869	P41095	P05317
Q5VWI1				Q3B807
Q3KQU3				A2AJI0
A0A024RA49				Q8K298
O75962		O61528	Q7KVD1	Q0KL02
Q6IBW4				Q8BSP2
Q9UK61				Q69ZR9
Q99567			Q9GYU8	Q5QNU0
Q59FR3	F4JN05			A2A5R2
B2RCY5				Q3TGI0
Q9Y6R0				O08919
Q9BZK7	Q9FN19			Q8BHJ5	Q0D730
Q15434				Q8VC70
Q9UDY4	F4JY55	Q20774	Q24133	Q9D832	Q6Z6Z5
O15164				Q64127
O95155	Q9LF41	Q95QB5	Q9VK44	Q3V426		P54860
Q3B726				B2RT77
A8KAQ8			Q9VR91	Q4U2R1
Q9UKV3				Q52KR6
Q9Y608
O76021				Q8BVY0
Q9ULM3				B9EKJ4
A0A024R3Q6				Q8BIG4
Q9NUI1	Q0WMN4			Q3UVJ7	Q7XLC5	P32573
A0A024R2M7		G5EEN4	Q7KSD3	Q6P9R2
A0A024R6Z0		G5ED34	Q9VZ20	Q6PDL0
Q13033		G5EE12	M9PF42	B2RQS1
Q9H6F5				Q9JJ89
A0A024RA89				Q9DCI3
Q16630				Q6NVF9
O15446				Q76KJ5
A0A024R1M6				Q8BG17
Q13442				B2RTB0
Q13547	O22446	G5ECH0	Q94517	O09106	Q7Y0Y6	P32561
Q15019			P42207	P42208
A0A024RC06		Q9N589		Q9D4L1
P15927	Q8LFJ8		Q9VIH1	Q3TE40	Q6H7J5	P26754
P09496			E1JI22	B1AWD9
A0A024R7S3				Q3TWZ9
Q13671				Q921Q7
Q9NXR1				Q9CZA6
Q8NFD5				E9Q4N7
Q96F86			C6TP77	A0ELI5
A8K513				Q8K194
Q9UHK0				Q9QXX8
Q6RFH5		O45757		Q8VCG3
A0A024RDA9	Q9SX86	Q20678	Q9VVG4	Q6P1Y9	Q53Q77
A0A024R4S5				Q3TDV8
B2RAH2				Q3TN68
P35659				Q3UR53
Q9NYV4				Q14AX6
P51858				P51859
Q9H0B6				Q91YS4
Q9H2P0				A2BDX0
P55081		Q93712	Q9W062	Q9CQU1	Q6ET26
P53602	O23722		Q9VXQ3	Q3UYC1	Q0E4N2	P32377
O14867				P97302
Q92817				Q9D952
P45973				Q61686
P22059	Q9SU36			Q3B7Z2	Q6ZJR8
Q9NS91				Q9QXK2
Q9UNE7	Q9SRS9	G5ECY6	Q9XYW6	Q9WUD1	Q0J8G2
P47712				P47713
A0A024R598		Q9TXH9	Q9VSC5	Q922Y1
A0A024R9T8				Q545J5
P57740			Q9V466	Q8BH74
A0A024RA85				Q69ZA1
A0A024RDF3				Q60668
Q12959			P31007	Q811D0
Q9Y2Z9	F4J6I5	O01884	Q9VMQ5	Q8R1S0	Q0DLY4	P53318
B3KX07				Q9DB52
Q9UIG0				Q9Z277
Q8WX92			Q9Y113	Q8C4Y3
Q8WXI9				Q8VHR5
Q7KZF4	Q9FLT0	Q19328	Q9W0S7	Q78PY7	Q6H547
Q9NYZ3				Q542Q3
Q9BTC8		Q86S28		Q3UII8
Q8N4C8				G3X9G2
Q8TEK3				Q6XZL8
O60293				B2RT41
Q13057	Q9ZPV8	Q9BL56	Q9VRP4	Q9DBL7	Q6ZLC4
A0A024RBF4				Q3UWW6
A0A024QZT0		Q21752	M9PD75	Q60930		P04840
B3KTS5				Q60932
O43818	Q3MKM6	A9D0C6	Q8MSW9	Q91WM3	Q75LV5	Q06506
O75448			Q9VSF2	Q99K74
Q9NQ55	F4K3M1		Q9VDE5	Q91YU8	Q10LL9	Q12153
Q96SI1			D5SHR0	Q8K0E1
P17535				P15066
A0AV47				Q6ZQF0
F1T0K4				Q6PNC0
Q15003			Q9VIP9	Q8C156
D2SNZ4				Q8BHE0
A1L0S7				E9Q0S6
O15014				Q8BZ47
Q9HC52				Q9QXV1
A0A024R9D2				Q80WJ7
Q86WR7				Q8C5R2
Q9H9J4				B2RQC2
A0A024R5H6				Q8K212
Q76I76				Q5SW75
Q96IZ7				Q9CSR8
O94874	Q9LX73		A0A0B4K6K7	Q8CCJ3	B9FM64
O00567	Q9SGT7	Q21276	Q95WY3	Q9D6Z1	Q10LF8	Q12460
O95425			NP_995968.1	Q3TTX5
O60504				Q9R1Z8
Q05519				Q3UIX4
P62995				P62996
Q9NVH2			Q9VT41	Q7TQK1
Q96N46				E9PXW3
B3KPL1				O89032
O14497				A2BH40
Q13501				Q64337
Q9Y4U1		Q7Z144		Q9CZD0
Q9H8W4		P34657	O76902	Q91WB4
A0A024RBD8		Q10923		Q8C5L3		P06100
Q14151				Q80YR5
O94842				Q3UVQ1
P11678				P49290
A0A024R0Z3	P93008	Q95QN2	Q9VJ74	D3Z0M9	B7EG14
A0A024RAH2		P53806		Q9JKK0
Q9UK76				P97825
J3KN32			C7LAG1	Q8CFE3
Q643R0				A2APB8
A4D1T0				Q8BZ20
Q9NYF3				Q8BXQ8
Q03393		O02058	P48611	Q9R1Z7
P07199				P27790
Q9BXK1
O00566				Q810V0
Q96PK6				Q8C2Q3
Q15036		Q0G826	Q9VL28	Q8BVL3
Q13595				E9QP00
A0A024R0J1			B5RIT0	Q8BTW9
B2R6D8				Q9JM96
P51116				Q6P5B5
A0A024R2Q3		O44326	M9PGG4	Q02248
Q9NVM6	Q8L7M3		Q9VGR0	Q91WT4	Q10S35
Q5VTL8				Q80SY5
P27348				XP_006538470.1
Q9H1B7				Q8K3X4
P10070				Q0VGT2
P35611		G8JYB0	A0A0B4K7A5	Q9QYC0
Q9BTU6		Q23083	Q9VND3	Q2TBE6
P27824	P29402	P34652	Q9VXF6	P35564	Q7XV86
Q9H2G2				O54988
Q92793				F8VPR5
P16333			Q9VPU1	Q99M51
A0A024R395	Q9XGM2	Q23255	Q9XYZ4	Q3URU4	Q7XQR9	P32829
O60447	Q8LAF3	NP_510667.2	Q9VYY9	F8VPT6	Q0J5Q6
O60493				Q78ZM0		Q08826
O95394	P57750	Q19680	Q9VTZ4	Q8BLS4	Q0D7Z2	P38628
Q86T03		Q9BL29	Q9VT69	Q3TWL2
A0A024R5S4		G5EBW2	Q9VDD8	A2AI52
Q9H0G5				Q5NCR9
A0A024RAQ1				Q68G78
Q9BVC5				Q922M7
Q9Y2J4				Q8K371
P50402				O08579
A0A024R7L5	Q9FJR0	O76512	Q9VYS3	Q9EPU0	Q0D6B1	P30771
Q9H3S7				Q6PB44
P50579	Q56Y85		Q9VL89	O08663	Q2QLT5	P38174
Q5KSL6				E9Q7N4
Q96CX2				Q69ZA6
A0A024R2W3			P81900	Q8K1M3		P07278
Q96L91				Q8CHI8
Q9UFC0				Q8BUI3
Q53EZ4				Q8BT07
Q9H788		K8ESG0		Q9D7V1
A4D1W6				B2RTG9
Q13424				A2AKD7
Q8N9Q2
A0A024R4Z1				Q62511
Q6ZSZ5				Q6P9R4
O95104				Q6PFF0
Q07955	F4JHI7	Q9NEW6	Q9V3W7	Q6PDM2
A0A024RB53
A0A024R546				Q8VDZ4
Q14161			Q95RG8	Q5DU47
Q8IXT5				Q80YR9
Q9BQE3	B9DGT7	O18688	P06603	P68373	Q0ITK1	P09733
B3KVS8				B2RXQ2
Q9NSI6				Q8BPZ1
Q13469				B5B2P6
Q96AP0				B2RS36
O15234				Q8K3W3
Q14181	F4HTP2		Q9VB62	P33611	Q0IP63
Q9BU76				Q99LX5
A0A090N8Y8				Q71FD5
Q02241		G5EG83	Q9VZF5	E9Q5G3
B3KT33				P40201		P32657
A0A024R5B9		Q23646	M9PEE8	Q3THJ3
Q86W26				Q3V3Z6
Q7Z5K2		Q21843		Q65Z40
Q7Z6B7				D3YZW1
O60271		A7LPE4	Q9GQF1	B8X349
O75494				Q9R0U0
A8K654				Q9Z2E2
Q96RT1				B2RUK2
A0A024R0Q5				Q3TCU2
Q14204		Q19020	P37276	Q9JHU4
Q9Y2D8	Q8GW47			Q69ZV4	Q6Z0V1
P07910				Q9Z204
A0A024RDW4				Q3UL36
Q6P0Q8				E9Q1Q1
Q9NZ63	F4HVZ5		Q9W0A9	Q3TQI7	Q7Y163
Q53H80			M9MRW4	B1AXD8
O95817				Q9JLV1
Q8IYB3
Q9NRY4			M9PHV3	B2RTN5
Q9ULR3		A3QMB1		Q3UYC0
Q13283				P97855
Q13439				Q91VW5
Q9NV56			Q7K003	Q9DAT2
O75808		O44903		Q9JLG8
Q9BST9				Q8C6B2
A0A024RBB9				E9QP59
Q8WXE0				Q8VHK1
Q9BQE9				Q921K9
B3KTA3				Q61553
O60716				P30999
P18858	F4I1P7	Q27474	Q9W1H4	Q3U4X8	Q0IWT4	P04819
Q01201				Q04863
Q13435	F4JJM1	O16997	Q9VQK7	Q3UJB0	Q6K7Q7
A0A024R1K0				Q9EST3
P43307		Q95XT5	Q9W335	Q9CY50
A0A024R5U3				E9Q827
P49585		Q8IU09	Q7K4C7	P49586
Q6QNY0				Q5U5M8
Q68CP9				E9Q7E2
O75052
Q15149				Q9QXS1
Q13188		Q304D8	A0A0B4KFW0	Q9JI10
A0A024RAW9				Q923D5
Q14966				E9QML5
Q9Y6I9				E9Q137
Q13765				P70670
P49450				O35216
Q8WWM7				Q7TQH0
A0A024R7L2				Q3UI43
P23497
Q9Y4C8	F4KCG5	Q9XU67	Q9VT19	Q8R3C6	Q0JA84	Q06106
Q5QJE6				Q8R2M2
Q71U36		Q19490		P68369
Q5JTV8				Q921T2
O95674	O04928			Q99L43
A0A024RBE7				Q61029
Q5BIX2				Q0VAW6
Q14677			Q9VD13	Q3UPG6
P31943		Q8MXR2		O35737
Q8NDT2				Q6PHZ5
P52701	O04716	Q9N3T8	Q9VUM0	P54276		Q03834
A0A024RBC7	O22218			G5E829	Q0IQ91
Q8NC44				Q6NS82
A0A024RCF9				Q8BHS6
P12931			M9MSK3	P05480
B4DG57				Q9D4H9
Q96KM6				B7ZCR6
A0A087WZV0	F4J8C7	P91309	Q9VR59	Q6ZQB6	Q6AVJ1
Q53F19				Q8BZR9
Q13415				Q3TPY7
A0A024R407				Q3TLQ0
Q12906				Q9Z1X4
Q15042		Q93538	Q9VQ26	Q80UJ7
Q8IY81			Q9VXK5	Q9DBE9
Q86U42	Q9LX90	Q93233	E2QC83	Q8CCS6	Q67X81
Q9P013	Q9LK52	O45766	Q9V3B6	Q9JHS9	Q9LWY5
Q8NEJ9	Q93ZQ9	Q8IG68	Q9VMM7	Q9DB96	Q5N7Y0
Q14839	F4JTF6	Q22516		Q6PDQ2
A0A024RC33
Q13206		Q9N478	Q9VX34	Q80Y44
Q8IY26			Q8T8T9	Q9D4F2
P48634				Q7TSC1
Q9BPX7		Q19987	Q9W0M6	Q91WD4
A0A024R6H0	Q9LKF9	O17403	Q9V3D6	O35218	Q0IZH3
Q8NEY8				G3X959
Q13144	Q9SRU3		Q9W541	Q8CHW4	Q6K3F7	P32501
Q86VR2				Q9CQV4
O75381			Q9VPB8	Q9R0A0
A0A024R1K8		G5ECL3	Q9VEP9	Q3TVM1
A0A024RDE5	Q9LMX6			P97379
A0A024RCZ1				Q6DVA0
Q6ZUT6				A3KGF9
P49711				Q61164
Q9NPG3				Q4G0F8
P23588				Q8BGD9
Q9HAU0				E9Q6H8
I6L9H2	P34881			P13864	Q0D857
Q9P2Z0
K7EJP2
Q9HCN4	Q8W586	P46577	Q9V3R3	Q4VAB2	Q10MD7	P47122
Q13506				Q61122
B4E2A6				Q8BJS4
P56182		Q18674
Q2LD37			M9MRP6	A2AAE1
Q96CV9				Q8K3K8
P36894				P36895
Q7L4S7				Q8K3A6
Q9HBD4				Q3TKT4
A2BEK1				A5A4Y9
A0A024R179	Q9SIU2	O01763	E2QD75	Q3UYV9	Q10LJ0
A0MNN5	Q9ZUN8	Q9N393	Q8SYL1	Q5XJZ3	Q2RAX1	Q04225
Q8IWA0			Q9VIG1	Q3U821	Q2QMC2
Q15742				Q61127
Q15545				Q9R1C0
Q15018				Q3TCJ1
B3KMS0	F4J245		Q9VAJ1	Q8K2Z4	Q7XAM6	Q06156
Q9BVJ6		P91280		Q640M1
Q9BQG0				Q3U2W2
Q13823	Q9C923	Q56VZ2	Q7JXU4	Q3V3N5	Q10LF7	P53742
P53999				P11031
A5PKX7				G3X940

## Sheet: Mice_n_gram_orthologs
Homo sapiens	Arabidopsis thaliana	Caenorhabditis elegans	Drosophila melanogaster	Mus musculus	Oryza sativa	Saccharomyces cerevisiae	Schizosaccharomyces pombe
Q8IW50				A2ANP1
Q8WUQ7	F4I2J8	G5EG14	NP_523422.3	A1L013
Q6ZMQ8				B1AZF3
Q2L6I2	Q9M1H3	Q19554	Q9VYW4	Q6P542	Q8S694
O94929			Q9VH92	Q69ZX8
A0A024R1T9	Q9C522	P53585	E2QCF1	Q3V117	Q93VT8		Q9P7W3
Q99798		P34455	Q9VIE8	Q99KI0		P19414	O13966
Q9H2P0				A2BDX0
Q6ZN18				Q9Z248
Q8WYP5				Q8CJF7
Q02952				B2RRE0
Q53H80			M9MRW4	B1AXD8
P49418		Q21004		Q7TQF7
Q69YU3				B2RW11
A0A024RA49				Q8K298
O00203			Q9W4K1	Q3TQ07			O13939
O14617				O54774		Q08951	Q9UTL8
Q02410				B2RUJ5
Q7Z5R6				B1AYC9
P25054				B2RUG9
P41227		O61219	Q9VT75	Q540H0
Q59FR3	F4JN05			A2A5R2			Q9UT02
Q14155		Q21430		Q9ES28
O14497				A2BH40
A0A024RCF9				Q8BHS6
B3KVU2				Q8BGE6			Q9P373
Q53F53				Q8BH66
A4LAA3				Q61687
Q9UQB8				Q3UKP6
P48634				Q7TSC1
D6W5D9				Q3TP99
Q9BXK5				P59017
O15155			Q9VVX6	O35623
P53004				Q9CY64
NP_004043.2				O55003
O60238				XP_006515355.1
Q9H0E9				Q8R3B7
P55201			Q7JVP4	Q3U109
Q9ULD4				B2KF05
Q8TDC3				Q5RJI5
Q8IWQ3		Q19469	M9PFS3	Q69Z98
Q9NSI6				Q8BPZ1
Q9BZH6	F4JCM6	H2KZ40		G5E8J3	Q0E448
Q13895	Q8RWS4	Q20932	P51406	O54825	Q6EQN5	P38333	O60071
A7E2C5				Q7TNF8
A0A024R006				Q3URQ4
O00555				P97445
Q8WXS5				Q8VHW2
B7ZM57				A4PI80
P49069				P49070
P27824	P29402	P34652	Q9VXF6	P35564	Q7XV86
P40123				Q9CYT6
Q9UKL3				Q3TNP9
A4D177				Q32P00
Q6P1N0		Q9U2M8	M9NEZ0	Q8K1A6
Q8N0Z3				Q8C804
A0A024QZC1		Q9NAH3	Q9VKV5	Q9CWK3
Q00587				Q91W92
B2R6D8				Q9JM96
Q9NXV6				Q8BI72
O95674	O04928			Q99L43
Q8N111				Q9JKC6
P49450				O35216
B3KWV4				B1AR17
Q3L8U1				Q8BYH8
B2RE76	Q941D5	O02208	Q9VRJ5	Q8BJF9	Q9AUZ6
B4DK78			E8NHB5	O70174
Q14677			Q9VD13	Q3UPG6
Q6NUQ2				Q8C5W0
P09496			E1JI22	B1AWD9
A0A024R6H0	Q9LKF9	O17403	Q9V3D6	O35218	Q0IZH3
L7RT18		Q9NHC3	Q9XYM0	Q5ND51
P46109				A2RS58
NP_066940.2				Q9R194
Q9Y2S2			Q9VXI1	A7VMV2
Q9H0L4				Q8C7E9
A0A024R2Q3		O44326	M9PGG4	Q02248
P17812	Q9LTW8	G5EC98	Q9VUL1	P70698	Q65XK2	P38627
Q9NWM3			Q8SZU6	A2RS63
Q13620	Q8LGH4		Q5BI50	A2A432
A0N0N7				O35188
P51397				Q3U706
P35659				Q3UR53
Q9ULE3				Q8C4S8
Q96DF8	Q9S7V6	P34420	B5RIV5	Q3UFM6	Q656K0
Q8WYQ5			Q9V9V7	Q9EQM6
Q7Z478	Q9C6G0			Q6PGC1	C7J1C8
A0A024R2T6				Q99PU8
O60832	C0SVF3	O17919	E1JGV6	Q9ESX5	Q8H5T5	P33322	O14007
Q12959			P31007	Q811D0
A0A087X1H7				Q0VF59
O95886				Q3TY61
F1T0K4				Q6PNC0
P31689				P63037
Q9UDY4	F4JY55	Q20774	Q24133	Q9D832	Q6Z6Z5
Q14183				Q7TNF0
Q14204		Q19020	P37276	Q9JHU4
A0A024R3W7	Q9SCX3	P34460	A0A0B4LFL3	O70251	P29545	P32471	O74173
A0A024QYU9	F4J1N5	O02328	A0A0B4LFL2	Q8R1B4	Q84LG6	P32497	O14164
O15371	P56820	P30642	Q9VCK0	O70194	Q688X1		NP_594625.1
A0A024R5S5			A0A0B4LF26	Q66JS6
P23588				Q8BGD9
A0A024R6Q1		Q8I7H7	Q9VXK6	P59325		P38431	Q09689
O60841				Q05D44
Q9H4G0				A2AUK5
Q08495				Q9WV69
Q9H201				Q91W69
B3KX07				Q9DB52
Q7Z309				Q6NZE7
P0C2L3				B2RVN8
Q9NYF3				Q8BXQ8
B3KNA0				Q8CHQ0
Q9HBL1				Q9JL04
Q8TF40				Q68FD7
P85037				P42128
Q92837				B2RU64
Q9P2Q2				Q8BIE6
B3KTA3				Q61553
P51116				Q6P5B5
Q13283				P97855
A0A024RDE5	Q9LMX6			P97379
O75420				Q99MR1
Q5VSY0				Q9JMB0
Q6ZSJ9				Q3UH99
Q13439				Q91VW5
Q9HCN4	Q8W586	P46577	Q9V3R3	Q4VAB2	Q10MD7	P47122	O42906
Q16538				Q3UN16
A0A024R6U7				Q8K209
Q12879				P35436
Q4V328				A2AEW8
P34947		Q09537	A0A0B4KI69	Q3TST4
P43250				O70293
Q9NRY4			M9PHV3	B2RTN5
P41594				B2BH30
P35269				Q3THK3
P13807		Q9U2D9	D5SHR2	Q9Z1E4		P27472
Q9UL51				O88703
Q13547	O22446	G5ECH0	Q94517	O09106	Q7Y0Y6	P32561	O59702
Q92769	B1PXB9	O17695		P70288	Q6ZB59
P51858				P51859
Q9UK76				P97825
				Q3UZG3
P55795				P70333
P31943		Q8MXR2		O35737
P25021			Q4LBB6	P97292
P07900	P55737			P07901	Q07078
A0A024RD80	P27323	Q18688	M9PBL3	P11499	Q0J4P2	P15108	P41887
Q96MM6				Q9CZJ2
A0A024R9W5			Q9VXR3	A2AFQ0
A0A024R3W3			Q9VP78	Q3TY65
Q12906				Q9Z1X4
B4DF95			A0A0B4K7D8	P59644
Q9P084				P81122
P22459				Q61423
Q92953				A6H8H5
A0A024RE22				Q3YAB0
A0A024R5C7				O88454
Q96CX2				Q69ZA6
A0A024R8S6		O01863	Q9VQZ1	Q7TSH8
O43896				O35071
Q07866		P46822	M9PF24	Q8CD76
Q9H0B6				Q91YS4
Q9NSK0				Q9DBS5
A0A024RCZ1				Q6DVA0
A0A024R5I6				Q80XU8
A8K5S1		G5EG87		Q2TBA3
P78559				A2ARP8
P46821				P14873
Q99683				O35099
P27816				P27546
P10636				P10637
Q14814				Q921S6
Q5U5Q3				Q05A36
P55081		Q93712	Q9W062	Q9CQU1	Q6ET26
Q8TDZ2				Q8VDP3
O75425				Q05DT5
O00566				Q810V0
Q9BTC8		Q86S28		Q3UII8
A0A024R9D2				Q80WJ7
Q765P7				Q6P9S0
				Q9CZH7
A0A024R1N1				Q8VDD5			O14157
A0A024QZ63			Q0KI67	Q3UIM4
Q13765				P70670
A0A024R179	Q9SIU2	O01763	E2QD75	Q3UYV9	Q10LJ0
A0A024R4A0				P09405
P12036				P19246
P07196				P08551
				P08553
F1D8N6				Q06219
Q9H1E3				Q80XU3
O95989		Q95XC4	Q7JVG2	Q9JI46
Q9Y6R0				O08919
P49790				E9Q3G8
P22059	Q9SU36			Q3B7Z2	Q6ZJR8		O14340
Q6GQQ9				B2RUR8
A0A024R2M7		G5EEN4	Q7KSD3	Q6P9R2
Q9C0H9				B1AQX9
A0A024R9C1	P42731	Q9U302		P29341	Q6Z050
A0A024R5H6				Q8K212
Q5TZC3				Q3TYF2
Q9UKS6				Q543N7
A0A024R0J1			B5RIT0	Q8BTW9
B0AZM9		Q9U3M1		Q8C015
A0A024RCR3				O35984
Q9BR81				Q91XX1
Q13442				B2RTB0
Q14690	F4J8K6			Q6NS46	Q0D7X0
O94921		Q65CM2	M9PE01	O35495
O95336	Q9LMX8		Q9VZ64	Q9CQ60	Q6Z4H0		O74455
O95394	P57750	Q19680	Q9VTZ4	Q8BLS4	Q0D7Z2	P38628	Q09770
B4DG57				Q9D4H9
O75151				Q9WTU0
Q9BTU6		Q23083	Q9VND3	Q2TBE6
A0A024R5I7				O35954
Q9BZ72		G5EED9	P43125	Q6NS55
				Q7TQG1
P29590				A0A068EW80
Q8IY26			Q8T8T9	Q9D4F2
B3KVS8				B2RXQ2
Q13427				A2AR02
A2BEK1				A5A4Y9
Q9BZL4				Q3UMT1
Q96A00				Q91VC7
Q8TAE6				Q8R4S0
O95685			M9PCY7	A2AJW4
Q15435	Q84WJ9	P45969	Q9VEK8	Q3UM45	Q6H527	P36047	P22194
Q9ULJ8				Q7TN74
Q13131	P92958			Q3TUQ7	Q0DGI1
O43741	Q29Q48	Q9XUY2		Q6PAM0	Q6F337	P34164
A0A024R712				P31324
P05771				P68404			P36582
P05129				P63318
Q15139				Q62101
Q8NAV1				B2RTE3			Q9UUD2
A0A024QZY5				Q61136
Q5FWE3				Q6PE13
P25788	O23715	Q09583	Q9V5C6	O70435	Q0JIC6	P21242	O59770
A0A087WYT3				Q9R0Q7
Q03393		O02058	P48611	Q9R1Z7
Q96QR8				O35295
Q15223				Q9JKF6
Q9BXF6				Q6ZQ33
P51149	Q9XI98			P51150	Q75IJ1	P32939	O94655
B3KMF1		Q8I100	Q9W0H9	Q9JM13	Q6AVP4
O14715				Q9ERU9
B2RTU6		G5EDB9		Q3TKC6
A8K6Q4				Q3ULB0
P38159				Q9WV02
Q5TC82				Q4VGL6
P53805				Q7TNY3
Q14206			A0A0B4LHI3	Q8VIP4
O43566				P97492
Q6MZT1				Q8BQP9
A0A024RBS2	Q42112	Q93572	M9PG76	P14869	P41095	P05317	O74864
				XP_006539408.1
A0A024RCA7				P99027
Q6DKI0	Q93YQ1		Q9W437	A2ACM0	Q0IQN5	P38873	P87141
Q9BVN2				Q8BG26
O94885				F8VQK5
NP_699165.2				P59222
A0PJK8		O61967		Q80U72
Q9C0C4				Q64151
Q92854				O09126
Q15019			P42207	P42208
Q13435	F4JJM1	O16997	Q9VQK7	Q3UJB0	Q6K7Q7
Q8IWZ8				Q8CH02
Q05519				Q3UIX4
A0A024R8U5				Q62093
Q13247				Q3TWW8
Q12872				Q3USH5
A0A0A0MTI2				Q9JID9
Q15477	F4JAA5	Q19103	Q9VCH8	Q3TW36		P35207	O59801
A7LNJ1		Q18697		Q61609
B2RAH2				Q3TN68
O00193				Q9R0P4
Q8TAQ2			Q9VF03	Q3UID0
A8K0T6				Q9JJY3
Q7KZF4	Q9FLT0	Q19328	Q9W0S7	Q78PY7	Q6H547		Q9Y7U7
B1AK66				Q8BIZ6
O75324				P61807
A0A024QZD5				A2RS68
Q13424				A2AKD7
A0A024R732				Q542S9
Q13573	O80653	Q22836	M9PGQ6	A0A0B4J1E2	Q6K8D9		Q09882
Q3SYF1		Q9XW41	Q9VG51	Q3TGS7
Q15036		Q0G826	Q9VL28	Q8BVL3
O60493				Q78ZM0		Q08826	O94291
Q8TC71				Q0P557
P12931			M9MSK3	P05480
Q86UX6				Q8QZV4
Q9UEW8				A2AQL0
Q13033		G5EE12	M9PF42	B2RQS1
Q9UNE7	Q9SRS9	G5ECY6	Q9XYW6	Q9WUD1	Q0J8G2
Q16623	Q8VZU2	O16000	A0A0B4JCZ4	O35526	Q5VRF6	P39926	Q9USH7
P61266				P61264
P53999				P11031
Q9H7L9			Q9VWG2	Q8BR65
Q7KZ85	Q9CAM1	P34703	N0D8I3	Q3TY72		P23615	Q09915
A0A024R1I8		Q8MXU3	E2QCY9	Q3KN99
Q8N3V7				Q3TY32
Q7L8C5				Q9EQT6
Q16650				Q64336
Q9Y2W1				Q569Z6
Q07157				P39447
Q8N4L1		Q23387		Q6GQT5
Q8N4L2				Q9CZX7
Q86T03		Q9BL29	Q9VT69	Q3TWL2
A0A024RBE7				Q61029
Q02880	B3H4G2			Q64511	Q0DYE1	P06786	P08096
Q8IWU9		G5EED8		Q8CGV2
Q9C026		Q9UAQ3	M9MRI4	Q3TR28
Q12888				A2AU91
Q71U36		Q19490		P68369
Q6PEY2		P91910	P06604	P05214
O95155	Q9LF41	Q95QB5	Q9VK44	Q3V426		P54860	Q9HE05
Q9NPG3				Q4G0F8
A0JNW5			M9PC65	A2RSJ4
A0A024R5S4		G5EBW2	Q9VDD8	A2AI52
Q6P468			P55824	P70398
A0A024QZT0		Q21752	M9PD75	Q60930		P04840	Q9P544
A0A024R705			Q9Y162	Q8VEJ9
Q7Z5K2		Q21843		Q65Z40
Q96JK2				Q3UV57
Q5GH76				Q5GH67
B3KWD0	Q9SMV6	Q23089	Q9TVM2	Q6P5F9	Q84M87	P30822	P14068
Q9H6S0	F4INY4			B2RR83	Q5ZAP0
P62258	P42644		P92177	P62259	Q06967	P34730	P42657
P61981				A8IP69
B3KVD4				Q3UHT8
O95365				O88939
P37275				Q64318
O60315				Q8BSG9
O60293				B2RT41
Q8TF47				Q61967
A0A024R2H4		Q9N3Y4	Q9VLS5	Q80Y56
Q5VUA4				B0V2M3
O15014				Q8BZ47
Q96JM3				Q8K327
A0A090N8Y8				Q71FD5
Q9P0P8				Q9CQF4
Q96C57				Q3UY34
Q9BVC5				Q922M7
Q8N163				Q8VDP4
Q2M2I8				Q3UHJ0
Q9UKV3				Q52KR6
P35611		G8JYB0	A0A0B4K7A5	Q9QYC0
Q5VU08				Q9QYB5
A8K4R4				Q920R0
Q9BZE9				Q8VBT9
Q96BY7			Q9VZX7	Q80XK6
A0A024RAF1				O08539
A0A024RA85				Q69ZA1
Q9Y5B0				Q7TSG2
Q6PD62	B5X0I6	Q03560	Q7K0X3	Q05CJ7	Q0D6I4
Q8WXI9				Q8VHR5
P07910				Q9Z204
A0A024RDF3				Q60668
Q96ST2		Q19375		Q8C1D8
O94874	Q9LX73		A0A0B4K6K7	Q8CCJ3	B9FM64
Q8WVC0				Q5XJE5
P02545				P48678
				Q8R001
Q7KZI7				E9QMP6
Q8N3F8				Q8BGT6
Q15742				Q61127
Q9UN36	Q9ASU8			Q9QYG0
P21359			Q9VBJ2	Q04690
B7Z4T6				P70255
Q6KC79			E1JGX3	Q6KCD5
A1L3A7				Q5F2E7
B1AKZ4				Q62048
A0A024R3F4				Q6PDH0
Q16513		G5EFX2	A1Z7T2	Q8BWW9
Q9HB21				Q8BUL6
D3DTX6				Q6R891
E9PAU2				Q9CW46
Q96PK6				Q8C2Q3
B2R7D3				O54916
P35251			P35600	G3X8Z6		P38630	O60182
O43148		Q9XVS1	Q9VJQ4	Q9D0L8
Q5H9R7				G5E8R4
Q07955	F4JHI7	Q9NEW6	Q9V3W7	Q6PDM2
				Q8CFC7
Q16629				Q3THA6
O43765		Q21746		Q8BJU0
O43166				Q8C0T5
Q9H2G2				O54988
Q8WU79			A1Z7K6	Q7TN29
Q58EY4				P97496
Q13884		Q93646	M9PGE3	Q99L88
P18583				Q80TM4
O60271		A7LPE4	Q9GQF1	B8X349
Q96T58				A2ADB0
Q13501				Q64337
Q9NRL3				P58404
O00267	O80770	Q21338	Q9V460	O55201	C7IY85	P27692	O13936
P62995				P62996
Q13263				Q5EBP9
Q9Y4E8	Q9ZSB5			Q3TSV9	Q33AW7
B3KTS5				Q60932
Q96S55	O48696			Q91XU0		P40151	O13984
Q9H0D6	Q9FQ03	Q9U299	M9PEY6	Q9DBR1	Q5N739	Q02792	P40848
A0A024R546				Q8VDZ4

## Sheet: Saccharomyces_n_gram_orthologs
Homo sapiens	Arabidopsis thaliana	Caenorhabditis elegans	Drosophila melanogaster	Mus musculus	Oryza sativa	Saccharomyces cerevisiae	Schizosaccharomyces pombe
						Q08217
P49736	Q9LPD9	Q9XXI9	P49735	P97310	Q2R482	P29469	P40377
						P34222	O13830
						P25619
	Q93Y39				A3AVH5	P38112	O74393
						P38355	O14197
A0A024R138		Q7JMU1	M9PC43	P13707		P41911	Q09845
						P05318
						P10622
						P40317
						P35178	Q9Y7M6
P52701	O04716	Q9N3T8	Q9VUM0	P54276		Q03834	O74502
	Q6NPL9				Q60EF8	Q04004
						P24276
						Q06677
						P02400
						P34161
						Q12263
						P40061	Q09743
						P40079
						P39960
						P53076
						P53207
						P53244
Q7KZ85	Q9CAM1	P34703	N0D8I3	Q3TY72		P23615	Q09915
						P53273	Q09764
						P32893
						P32566
						P53317
						P13574
						Q9P305
						P40186	O42979
						P40480
						P32354
						P32521
						P47083	O13910
						P35201
B7Z6C2	Q9SCY0	Q21742	Q9VUY9	Q3U6X6	Q33AE4	P33401	O74374
P60002		Q9XVZ8	L7ED64	P60003	Q0D4E9	P36053
						P36145	P79011
D9YZV0		Q564V6	Q9W074	Q69ZS7		P32769	O74774
A0A024R5U8	B9DGX5	Q17606	Q9VGN9	Q5EBK7	Q5QMX1	Q07915
						P38634
						P54862	Q9P3U7
A0A024RBH5	F4JN04	Q9NAQ2	A1Z8D0	Q99LL5	Q5JJP8	P21304	Q9P775
						Q05812
						Q06146
A0A024RBS2	Q42112	Q93572	M9PG76	P14869	P41095	P05317	O74864
						Q06070
						Q03714
	Q7XA06					Q03640	Q9UT00
Q14137	F4IH25	Q9U2A9	Q7K0Y1	P97452	Q0D6V7	Q04660	O74399
						Q04279
	Q9LRX8				Q75J18	P26784
Q6YBV0			Q8MSR2	Q8CH36		P50944
						P53917
						P53879
						P42846
	Q6NM71				Q8H2U2	P53743	O74362
						Q99186
						Q12094	Q10409
						Q08492
						P38439
						Q12246	O14159
						Q12481
Q9Y2X3	O04658	O45012	Q9VM69	Q6DFW4	Q10LH4	Q12499	Q9P7S7
						P48581
						Q12230
Q14692	F4IDR3	Q9N306	Q9VVC9	Q6PGF5	Q0DS53	Q08965	O94653
		Q21230				P09064	P56329
						P53927
Q9Y6M5			Q7K3K5	Q3UM63		P20107	O13918
						Q04347
						P36002
						P36049

## Sheet: Pompe_n_gram_orthologs
Homo sapiens	Arabidopsis thaliana	Caenorhabditis elegans	Drosophila melanogaster	Mus musculus	Oryza sativa	Saccharomyces cerevisiae	Schizosaccharomyces pombe
							P17477
							P08094
							O94451
						P06101	O94740
B7Z6C2	Q9SCY0	Q21742	Q9VUY9	Q3U6X6	Q33AE4	P33401	O74374
							P50537
A0A024RAD8		G5EC31	Q9VNX4	Q8CHT0		P07275	O74766
							P50531
						P13587	P22189
O00267	O80770	Q21338	Q9V460	O55201	C7IY85	P27692	O13936
Q8IZH2		Q9BHK7	E1JJR3	F8VQ87		P22147	P40383
Q2NL82	Q9ASU6	Q19329	Q9VP47	Q5SWD9	Q53MQ7	Q07381	O13956
						Q04199	O13985
						P25333	O14019
Q8TBZ6		A5JYS8	Q9VR56	Q8C1Z8		Q12400	O14214
Q9BQ70	O80734		Q9Y109	Q8R3L2	Q69IM4		O13796
							Q9UT18
							O74854
							O94342
	B3H494				Q6AVM2		Q09799
A0MNN5	Q9ZUN8	Q9N393	Q8SYL1	Q5XJZ3	Q2RAX1	Q04225	Q9P783
							O59706
A0A024R395	Q9XGM2	Q23255	Q9XYZ4	Q3URU4	Q7XQR9	P32829	Q09683
Q59H81	O80996	Q95QN6	Q9VDZ1	Q99MP8	Q6H890	P38748	O13747
						P40510	P87228
						P34078	Q10191
A8K7J7	Q0WLE0		Q9W330	Q3TTB4	Q0JJF0	P04807	Q09756
							P22987
	A0A097NUQ9				Q6ZLQ0	Q12252	Q09766
	Q84JG2				Q7F8R2		O13788
Q9NV66	Q8RXN5			Q8BJM7	Q8H8N3	Q08960	O59761
							O60130
						P43613	Q9P7C1

## Sheet: Drosophila_n_gram_orthologs
Homo sapiens	Arabidopsis thaliana	Caenorhabditis elegans	Drosophila melanogaster	Mus musculus	Oryza sativa	Saccharomyces cerevisiae	Schizosaccharomyces pombe
Q9NYB9			Q9Y0S9	P62484
			Q9VEH1
P26232		A5JYX3	P35220	Q61301
			H0RNM3
Q53H80			M9MRW4	B1AXD8
Q13573	O80653	Q22836	M9PGQ6	A0A0B4J1E2	Q6K8D9		Q09882
P49585		Q8IU09	Q7K4C7	P49586
A0A024R7B7		Q336L8	C4IY07	Q61081
			M9PDR8
A0A024RDG8	Q1PE48	P53439	P56079	P98191	Q8S601	P38221	Q9P381
Q9BPZ7			Q9V719	Q8BKH7
P55081		Q93712	Q9W062	Q9CQU1	Q6ET26
			Q9VHX1
Q6UX04	Q6Q152	Q9XXI7	Q9VTN7	Q3TKY6	Q0JLQ1
Q92541			H0RNK7	A2AQ19
Q53EL6	Q94BR1		Q9VY91	Q61823	Q6YPF2
			Q9VNG2
Q96N67	Q8SAB7	Q20487	Q9VPI9	E9PX48
Q2NKM7	Q9CA92	Q21489	Q9XZS9	Q6AXC6		P22516	O14147
			Q9VAL0
Q9BRS2	Q9FHT0	O44959	Q9VTL5	Q922Q2	Q0D8G3	Q12196	O42650
			Q7JWI7
Q969J3			Q9VYT1	Q9D920
Q16774	F4J3E9	P91425	Q9VTB3	Q564G0	Q2QPW1	P15454	Q9P6I5
Q7L4E1			Q9W3F7	Q8BK03
Q8WTT2	F4IDJ0	P91136	Q9VI82	Q8VI84	Q656B0	Q07896	O94288
			Q9VLK1
A8K0Z3			A0A0B4LF66	Q8VDD8
			A0A0B4LFA6
			Q7KTS2
Q9BRD0		P30640	Q9VC60	Q8R149
			Q9VWD4
Q8ND76		P34624	Q9VKF0	Q8BGU5
A0A024R388			Q9VZD8	Q99J36
A0A024R3I8		Q20123	Q9VR33	Q61070
			A0A0B4K6D2
			Q9VUZ2
		Q9UAQ7	Q9VXM6
			Q7JQT8
Q2L6I2	Q9M1H3	Q19554	Q9VYW4	Q6P542	Q8S694
			Q9W0B6
			Q9VV79
			Q9VJL7
			Q9VWQ3
			Q9VJ35
P55201			Q7JVP4	Q3U109
Q8TB40	O22975	P91143	Q5U191	Q3U7M5	Q0J0A4
			Q7K0K1
Q96C86		G5EFS4	Q9VNH5	Q9DAR7			Q9P7C9
Q9BRX5			Q9W2V7	Q9CY94
			Q9VYM2
B3KMR5	F4IHU8	Q965N8	Q9VYA7	Q3UJA1	Q6K824	Q12754
Q5F1R6		O62360	Q9W0X8	E9Q8D0		P53863
P50502	Q93YR3	G5EE04	C4NYP8	Q99L47	Q6YUA1
Q9H6W3			E2QD64	Q9JJF3
Q9UGQ3			A1Z8N1	Q3UDF0
Q9ULH1			E1JH06	Q9QWY8
A0A024R8Z9	F4JJT9	P90831	Q9VJH2	Q8BIP0	Q0JQL0	P15179	O94242
Q15042		Q93538	Q9VQ26	Q80UJ7
Q9BTE3	Q501D5		Q9VM60	Q8R3C0	Q5VQH6
F8VU11			Q9VQK5	Q80W14		P33203
Q86TI2	Q9FNF6		Q9VC19	Q8BVG4	Q6K880
		NP_502984.2	Q9VVW2
B2RDF2	Q9LYK7	Q95Y89	Q9VL96	Q9EQ61	Q851S7	P53261	O60164
			Q9W3V2
			Q2PE14
Q9H2L5			Q9VCQ7	Q8CB96
Q9HAJ7			Q9VXB3	Q5SQF8
	C0SUR6	O17917	Q9VDP8	Q8R3P8	Q6K4V3
Q14137	F4IH25	Q9U2A9	Q7K0Y1	P97452	Q0D6V7	Q04660	O74399
A0A024QZC1		Q9NAH3	Q9VKV5	Q9CWK3
Q8N9T8		Q20760	Q9VTU0	F6WIU1
			Q9VC94
			Q9VC63
A0A024R5S4		G5EBW2	Q9VDD8	A2AI52
Q9H4L7			Q9VL72	Q04692
A0A024R1S2	Q8W032		Q9VSM9	O89033	NP_001044845.2
			Q9VK07
			Q8MQS4
Q7L014	Q9SF41	Q965K2	Q9VXW2	Q569Z5	B9FZ68		Q9P7C7
Q86XP3	O22907	Q93382	Q9VTC1	Q810A7	B7EVA9
Q8NFH5			Q9VWS2	Q8R4R6
			Q9VSK4
P52701	O04716	Q9N3T8	Q9VUM0	P54276		Q03834	O74502
			M9PGI7
			Q9VEB6
Q9NYH9	Q9M0I7		Q9W397	Q8VCY6	Q6YPH2
Q9H8M7	Q8VYV0		Q9VWN5	Q9CV28	Q0JD87
			Q9VAH2
			Q9VTE6
Q9H981	Q9LSW2		Q9VX09	Q8R2S9	Q0JF03	Q12386	Q9US07
Q6ZUT9			Q9W0E1	A2RSQ0
A0A024R008	Q29Q28	Q20787	Q9VVD9	F8WGD7	Q10SL9
Q9NZ63	F4HVZ5		Q9W0A9	Q3TQI7	Q7Y163
			Q9I7K6
J3KN16	F4IVJ8		Q9V677	Q6PDI5	Q0IUS4
			Q7K4I5
Q8IY81			Q9VXK5	Q9DBE9
A0A024RAC5	F4HQZ1		Q9VMI5	Q8BK67	Q0J9B4
		Q22557	Q9VXU6
Q9Y3T9	Q9ZPV5	NP_496224.1	Q9VIF0	J3QK52	Q8LNU5	P39744	Q9P7G0
Q9UNL4			Q9VJY8	Q8C0D7
O15042	F4KIA8	Q95YF1	Q9W2N6	Q6NV83	Q0E3D7
Q7Z460			Q9NBD7	NP_001074745.1
			A0A0B4KED9
			Q8T0D3
Q9Y5B9	O82491	Q9N5R9	Q8IRG6	G3X956	Q0JE60	P32558	O94267
Q15329	Q9FV71		O77051	Q61502
O95905	Q9LSM5		Q9W032	Q9CS74	Q6ZAC7
B2RAR6		Q9U2H9	Q9VL18	P57776
O15371	P56820	P30642	Q9VCK0	O70194	Q688X1		NP_594625.1
A0A024QYU9	F4J1N5	O02328	A0A0B4LFL2	Q8R1B4	Q84LG6	P32497	O14164
A0A024R6Q1		Q8I7H7	Q9VXK6	P59325		P38431	Q09689
O75530	Q9LT47		Q9VKD5	Q921E6	Q6ZJX0
A0A024R2M7		G5EEN4	Q7KSD3	Q6P9R2
P35251			P35600	G3X8Z6		P38630	O60182
			Q8SZ63
		O16637	P54362
P08240	Q9M0A0	G4RYA5	B5RIS4	Q9DBG7	Q6Z246		O43032
			P05084
A0A024RD80	P27323	Q18688	M9PBL3	P11499	Q0J4P2	P15108	P41887
O95071			P51592	E9Q2H1
P08069		Q968Y9	P09208	E9QNX9
O95239	F4K0J3	O45935	Q9XZ29	P33174
			Q8MQX9
P43307		Q95XT5	Q9W335	Q9CY50
Q8N5B7	Q9LJK3	Q7Z139	Q9W423	Q9D6K9	Q10NP1
J9JID7		Q19782	Q03427	P21619
			P34739
P29375			M9NEV0	Q3UXZ9
Q6ZN17			Q9VRN5	Q45KJ6
O75334		Q21049	M9PCD4	B8QI34
			Q9VCX1
Q9UHY1			Q9Y0Y6	Q99J45
Q7L590			Q9VIE6	Q0VBD2
P49736	Q9LPD9	Q9XXI9	P49735	P97310	Q2R482	P29469	P40377
P25205	Q9FL33		Q9XYU1	P25206	Q0DHC4	P24279	P30666
			Q9VU34
Q13330			Q9VNF7	F8WHY8
			Q24595
			P04197
Q9NVU7		Q9NEU2	Q7KKH3	Q80UZ2
A0A024RCS7	P46864		A0A0B4LI25	E9PUA5	Q0J9V3
			Q7KMJ6
B3KY12	Q9FG01	Q22469	O46106	Q58E59	Q10DW3
A0A024R411	Q38899		Q24168	Q543F8	Q10QS7
			Q94526
Q16181		Q9U334	P40797	E9Q1G8		P32457	O36023
O00203			Q9W4K1	Q3TQ07			O13939
Q14CB8			A1ZAW3	Q8BRH3
Q9NPQ8			Q9W358	Q3TIR3
Q13547	O22446	G5ECH0	Q94517	O09106	Q7Y0Y6	P32561	O59702
O95602	Q9SVY0	G5ED21	P91875	O35134		P10964	P15398
		P91913	M9PBK5
Q9NQZ2			Q9I7W5	Q9JI13
Q99496			Q9VB08	Q9CQJ4
Q15019			P42207	P42208
Q9NRC8			Q9VAQ1	Q8BKJ9
A0A024QZH5		Q18425	Q9VYY8	Q58E38
Q7KZ85	Q9CAM1	P34703	N0D8I3	Q3TY72		P23615	Q09915
A0A024R4Z6	Q05153	P41848	B5RJ65	Q08943	Q0JQ27
			P05205
			Q9VDS6
J3KQV8		B3CJ53	Q5U0V7	D3Z656
			Q1LZ37
P29083		G5EG49	O96880	Q9D0D5
			Q9VUN0
P11388		Q23670	M9PDQ1	Q01320
			P19018
Q9UBT2	F4IHI1		Q7KUA4	Q9Z1F9	Q0D529	P52488	O42939
Q68D97			Q24574	Q8BY87
O95292		O44782	Q9W4N8	Q8BH80
Q9H2J4	Q9LYA5		Q8MR62	Q8BVF2	Q9LGR1	Q12017	Q9Y7L1
		Q9U7E0	Q9GQN5
			P98163
O94874	Q9LX73		A0A0B4K6K7	Q8CCJ3	B9FM64
Q9Y5J1	Q9FMU5		Q9V7P1	Q3U3Q3	Q6YW01
Q13206		Q9N478	Q9VX34	Q80Y44
A8K4C8	Q9FF90	P91128	M9PFF0	XP_001474740.1	Q9LWS2	P40212	O74175
O75051		Q3V5K0	Q9V491	P70207
Q6GMV2			Q9VDD0	Q3TYX3
P08397	Q43316		Q9W0G4	P22907	Q6H6D2	P28789	Q09899
Q96C34			Q9W5C1	Q0VDN7
Q8NEJ9	Q93ZQ9	Q8IG68	Q9VMM7	Q9DB96	Q5N7Y0
Q9NW82	Q9SK69	O16519	Q9W1J3	G3X934	Q8H919
O60749		Q9GYJ9	Q9VQQ6	Q9CWK8
			Q32KD2
			M9NDC9
			Q9VSR8
Q8NI27	F4IAT3	NP_498392.1	Q9VQ76	B1AZI6	Q0JGL7
O75344			Q9W1I9	Q91XW8
		Q17902	Q9W1K4
			Q9VL91
Q9H3N1		G5EC91	Q9W1I7	Q8VBT0
			Q9W4C4
O43818	Q3MKM6	A9D0C6	Q8MSW9	Q91WM3	Q75LV5	Q06506	Q9P7C0
Q86U86		G5EEY5	Q9VC36	F8VQD1
A0A024R9R7			H9ZYP6	Q6ZPV2
			Q9V426
Q96JM7			Q9VB52	Q8BLB7
			Q5LJZ2
Q9GZR7		P91340	Q6NQY9	F8WJA0
			Q9VIR9
			Q9VKG8
			Q8IQH8
Q7L1Q6			Q9VNE2	Q9CQC6
Q07955	F4JHI7	Q9NEW6	Q9V3W7	Q6PDM2
O00571	Q9M2F9	Q4W5R4	Q9VHP0	Q3TQX5	B9F6K1
A0A024R3L9			Q9W552	Q8C0E2
O94929			Q9VH92	Q69ZX8
Q06787			Q9NFU0	Q6AXB7
Q8NDA8			Q9W350	E0CZ22
			Q9W4J4
Q9NXN4	Q94JV1		Q7JUR6	Q9DBL2	Q0IXE5
Q92997			P51140	Q61062
Q9BUB5			Q9VGI4	Q3U1I8
O60271		A7LPE4	Q9GQF1	B8X349
Q9HCE5			Q9VLP7	Q3UIK4		P25583
			Q9VVG9
Q9UJU6		Q9XUT0	Q9VU84	Q62418
			Q9W3Y4
P27797	O04151	P27798	P29413	B2MWM9	Q0D7H6
Q9UES4	F4HXP9	Q17383	A1Z6Z8	Q99104	Q67VX5	P19524
	Q8GW31		Q9VUU4		Q6K837
A0A024R3T3			Q6NP91	Q91YT8
O60832	C0SVF3	O17919	E1JGV6	Q9ESX5	Q8H5T5	P33322	O14007
			Q9W5E4
A0A024R705			Q9Y162	Q8VEJ9
Q70Z53	F4JJC4	B5BM26	Q9V3M2	Q8BP78	Q0IRG1
			O61345
A0A024R1K8		G5ECL3	Q9VEP9	Q3TVM1			O13900
A0A024R6H0	Q9LKF9	O17403	Q9V3D6	O35218	Q0IZH3
Q96AX9			Q9VJ14	NP_001243036.1
			Q9V3V3
Q6ZNB6	Q9FFK8		Q9VZF2	E9Q8I7	Q5ZEL8
Q13144	Q9SRU3		Q9W541	Q8CHW4	Q6K3F7	P32501	P56287
			Q9VZP5
A0A024R9W5			Q9VXR3	A2AFQ0
Q96GQ7		Q95XM9	Q7JQN4	Q921N6
Q9H8H2	Q7XJN0		Q86B47	Q6NZQ2	B9FM36	P36120	O60173
			Q9Y095
			P12297
O60244			Q9W0P8	A2ABV5
Q14320	Q8H110		Q9VAY7	Q9WV03	Q69JZ7
P49815			Q9VW83	Q3UGI8
Q9H501			O46307	A2APY6
P17812	Q9LTW8	G5EC98	Q9VUL1	P70698	Q65XK2	P38627
			A1Z7P3
P31948	Q5XEP2	O16259	Q9VPN5	Q60864	Q0JBE4	P15705	Q9USI5
	Q8L719		Q9V3E7	O08583	Q0DSZ9
		Q9N368	Q9VM49				O13845
A0A024RDA9	Q9SX86	Q20678	Q9VVG4	Q6P1Y9	Q53Q77
O94887			Q2M1E6	Q91VS8
A0A024R332			Q8IRJ8	Q7TMY4
Q8TAV0		O44772	Q9VSW7	Q922G2
A8K2Q2	Q9LK62	Q19625	A0A0B4KEG2	E9Q236	Q0JQA5
			Q59E33
O94973	Q8LPK4	Q22601	P91926	P17427			Q9C0W7
Q8TAQ2			Q9VF03	Q3UID0
Q9Y6A1			Q9VTK2	Q8R2R1		P46971	O42933
Q9H6T3	Q5XF05		Q9V3E9	Q9D706	Q0DL11
			Q9VJ87		Q2QUQ9
			E1JGN9
		Q9XUC4	Q2EJP5
O95721		P83351	Q9W1I8	Q9ERB0
A0A024R1N4	Q9FQ08	Q9U2D2	L0CQ48	P23475	Q7F1M0	P32807	O94395
Q14203			P13496	O08788
Q7Z3F1			Q9VVJ0	A2AWR3
Q14692	F4IDR3	Q9N306	Q9VVC9	Q6PGF5	Q0DS53	Q08965	O94653
O14647	F4IV99	O17909	Q7KU24	E9PZM4	Q0D3X9
Q9UNS1			Q8INH7	Q9R1X4
Q9NY93	Q9SW44	O17157	Q9VRI0	Q5SVX3	B7EEE3	Q06218	O60080
Q96K49		Q22938	Q9VQ34	Q8BKU8
P52948	Q8LLD0		Q9VCH5	Q6PFD9	Q10R44
P29803			Q9W4H6

## Sheet: Elegans_n_gram_orthologs
Homo sapiens	Arabidopsis thaliana	Caenorhabditis elegans	Drosophila melanogaster	Mus musculus	Oryza sativa	Saccharomyces cerevisiae	Schizosaccharomyces pombe
Q9UQ13		Q22875	A0A0B4KHA2	O88520	Q0IZ89
		Q17413
		Q9U7E0	Q9GQN5
Q9UIC8	Q8VY08	P46554	Q9V3K7	A2RTH5	Q5VPE9
		Q9GZF3
Q8NHP6		Q10956	Q8I935	B1AU74
A0A024R1T9	Q9C522	P53585	E2QCF1	Q3V117	Q93VT8		Q9P7W3
		Q23357
O43272		O45228	A4V4U5	Q9WU79
A0A024R328		P34722	B7Z147	P28867
Q9UBK8		Q17574		Q8C1A3
Q8IY37	Q9C813	P34305	O46072	Q6NZL1	Q6Z742
A0A024R4E5		Q17832	Q7KN75	Q3U4Z7
Q14642		Q17848	B7Z0Q2	Q7TNC9
		O01735	Q7K1D7
P52824		Q17860	Q7KS35	Q6P5E8
E9PSF9		Q22109	Q9W509	Q8BGC3
		O02139	Q9W5G7
		Q8MQC4
		Q9XVR7
P18754		Q18211	P25171	Q3U6D2		P21827	P28745
Q86UA3	F4K000	O17606	Q8INP9	Q9JK81	Q6ZHC0	P40093	Q9P7T6
Q6B0F7		Q09475		NP_001074684.1
		Q09476	Q2PDT4
B3KXG6		P91133	M9NFA7	Q3UPU3
A0A024R4Z6	Q05153	P41848	B5RJ65	Q08943	Q0JQ27
A0A024R8A7		Q9BLA0	A1ZAK7	Q3TIX6
A0A024QZG6		P19626		P97457
J9JID7		Q19782	Q03427	P21619
Q86XP3	O22907	Q93382	Q9VTC1	Q810A7	B7EVA9
A0A024RD80	P27323	Q18688	M9PBL3	P11499	Q0J4P2	P15108	P41887
Q96AC1		Q18685	Q9VZI3	Q3TLE2
A7LNJ1		Q18697		Q61609
A0A024RAE8		P28191	Q9W0R3	Q8BQQ4
		Q8ITY5	Q9W3X8
O60476		Q18788	P53624	P39098
Q9BTI0		Q18892	A0A0B4K6N7	Q80TA9
Q9BQ52	Q8VYS2	O44476	Q8MKW7	Q3U0M8	Q0JPB2		Q10155
		Q09511
		Q8WQF7
Q96RU3		Q9U3B8		Q80TY0
P41743		Q19266	A1Z9X0	Q5DTK3
A0A024R6H0	Q9LKF9	O17403	Q9V3D6	O35218	Q0IZH3
A0A024R0F2	Q8GUU3	Q9U3K2	Q9VAH9	Q9CWS4	Q6ERD4
A8MQ27		Q7JP67	P29503	Q0MW30
Q9ULQ0		Q19300		B2RW20
Q96ST2		Q19375		Q8C1D8
O60503		Q19523	Q9VXU0	P51830
		O01524	Q9VKD8
Q9Y5P4		Q93569	Q9Y128	Q9EQG9
P13639	Q9ASR1	P29691	P13060	P58252	Q5JKU5
		Q9XVU3
A0PJK8		O61967		Q80U72
P54136	Q9C713	Q19825	Q9VXN4	Q9D0I9	Q75IR7
Q12996	Q8GUP1	Q19866	NP_001015240.1	Q99LI7	Q2QNB5	P25298	O14233
P54252		O17850		Q546X9
		Q19973
Q9UES4	F4HXP9	Q17383	A1Z6Z8	Q99104	Q67VX5	P19524
B7ZLQ5		P41877	Q24368	Q6PGB8		Q08773
Q99543	F4J6A8	Q94216	Q9VP77	P54103	C7J1P1	P32527	Q9Y7I8
		O16265
	Q9LFM3	Q20220	Q9NHD5
	Q9SZ53	P49595			B9FQ92
P55081		Q93712	Q9W062	Q9CQU1	Q6ET26
		P91306
Q92630		Q9XTF3	P83102	Q5U4C9
		Q18813
A0A024R3W7	Q9SCX3	P34460	A0A0B4LFL3	O70251	P29545	P32471	O74173
Q99755		O01759	Q9W1Y2	P70182
		Q93794	Q9VZF4
Q9GZR7		P91340	Q6NQY9	F8WJA0
	Q8VYZ5	P91341	Q5U0X8	Q2M1K2	Q0DGP5	P25635	Q9C1X1
Q7L576		O44518		Q7TMB8
O43143	O22899	Q20875	Q7K3M5	O35286	Q10MC6	P53131	O42945
Q13895	Q8RWS4	Q20932	P51406	O54825	Q6EQN5	P38333	O60071
P22607		Q10656	Q07407	Q7TSI8
	Q9SVN5	Q20970			Q0DBY0
P49418		Q21004		Q7TQF7
O95816		O61980	Q9VUQ1	Q91YN9
O15530	Q4V3C8	Q9Y1J3	A4V164	Q3UGN6	Q8RUE8
A0A024RBH5	F4JN04	Q9NAQ2	A1Z8D0	Q99LL5	Q5JJP8	P21304	Q9P775
		Q19124
Q13574		Q10024	M9PHG3	A2AHK0
P45954		H2KZG6	Q9VVU1	Q9DBL1
		Q21281
Q13183	Q8LG88	Q21339	D0IQJ2	Q9ES88	Q6ZFH7
P11388		Q23670	M9PDQ1	Q01320
NP_065935.2		P12844		A2AQP0
Q9BRS2	Q9FHT0	O44959	Q9VTL5	Q922Q2	Q0D8G3	Q12196	O42650
P11387	P30181	O17966	P30189	Q04750	Q84ZL5	P04786	P07799
NP_001092007.1		Q21534	Q9U969	A2AJ88
Q9H694		Q21593		Q99MQ1
		Q21605
Q9NVM9		O44500	Q9VEX5	Q8QZV7
NP_008941.2	Q84TG1	Q21736	Q9VVK8	Q3TKX4	Q5K5B6	P45818	Q09775
A0A024R0Y9		P34535	Q9VC35	Q9D1E5
A0A024RAM0	Q8H0U4	O62332	Q9VRV8	Q8BFY9	B9FDR3		O14089
Q2TU73	Q8GWG0	Q9N5S8	Q960R0	Q8K2C8	Q8GVN6
Q9BRD0		P30640	Q9VC60	Q8R149
O15371	P56820	P30642	Q9VCK0	O70194	Q688X1		NP_594625.1
O75122		Q03609		NP_001107819.1
		O61789
P26232		A5JYX3	P35220	Q61301
P54646		Q95ZQ4	O18645	Q8BRK8	Q852Q1	P06782	O74536
Q96FV9		Q9N5E3	Q9VNI8	Q8R3N6
Q7KZ85	Q9CAM1	P34703	N0D8I3	Q3TY72		P23615	Q09915
P08559	P52901	Q8I111		P35486	Q654V6	P16387	Q10489
Q9NW82	Q9SK69	O16519	Q9W1J3	G3X934	Q8H919
Q6RFH5		O45757		Q8VCG3
D2CFK9	F4I4A6	O44411	A0A0B4LEY9	Q99ME9	Q0DDV9	Q02892	O94659
P23763		O02495	P18489	Q62442
A8K3D2		Q10010	Q7JRH2	Q8VCD6
O60828		O44415		A2AER7
P11217	Q9SD76	Q9N5U1	A4UZZ4	Q9WUB3	Q8LQ33
A0A024QYU9	F4J1N5	O02328	A0A0B4LFL2	Q8R1B4	Q84LG6	P32497	O14164
		P91493	Q9U6P7
		Q9TZM3	Q9VDJ9
Q13573	O80653	Q22836	M9PGQ6	A0A0B4J1E2	Q6K8D9		Q09882
Q6ZWB6		A0PD34	Q9VDH3	Q50H33
		Q23121
		Q9XTV6
		Q9TYV5
Q96KG9	F4II29	Q23215	Q9VAH7	Q9EQC5	Q5QLZ5
A0A024R7B7		Q336L8	C4IY07	Q61081
		O16637	P54362
Q9NPF5	Q8VZL6	A8XQE0	Q7K3D8	Q9JI44	Q5TKQ2
Q07955	F4JHI7	Q9NEW6	Q9V3W7	Q6PDM2
Q15811		Q9U2T9	M9ND00	Q8C4B5
	Q9C658	Q9XW17
B4DLA6	Q0WVF5	Q95XQ8	A0A0B4LEV2	P49717		P30665	NP_588004.2
Q8IZH2		Q9BHK7	E1JJR3	F8VQ87		P22147	P40383
B2RAR6		Q9U2H9	Q9VL18	P57776
B3KMR5	F4IHU8	Q965N8	Q9VYA7	Q3UJA1	Q6K824	Q12754
P09884	Q9FHA3	Q9NAH1	P26019	B9EHJ9	Q0JHE4	P13382	P28040
Q9UHX1		Q9N3S4	Q8T6B9	Q3UEB3
Q14137	F4IH25	Q9U2A9	Q7K0Y1	P97452	Q0D6V7	Q04660	O74399
B4DF43	Q9SS94	Q9NAG4	P91638	Q9DBY8	Q5VRN1	Q07844	O14325
		Q9N4U5
Q9GZM5		O18212		Q3UDR8
		Q9BKZ9
Q7Z5G4		Q9U204		Q91W53
		Q9GRZ0	Q7JZD3
Q9H009		Q86S66			C7IWF4
O00571	Q9M2F9	Q4W5R4	Q9VHP0	Q3TQX5	B9F6K1
P26368	Q8L716	P90978	M9NDZ4	Q80XR5	Q2QZL4		P36629
A0A024R395	Q9XGM2	Q23255	Q9XYZ4	Q3URU4	Q7XQR9	P32829	Q09683
		G5ECU9
P48651		O18143	M9PIC3	Q99LH2
O14776		Q23398		Q3TH57
	Q9ZR72	Q20331			Q7EZL3
		Q23542
Q93034		Q23639	Q9VAQ0	G3X914
